# Supplementary material for: Identification of Potential Amblyomma americanum Antigens After Vaccination with Tick Extracellular Vesicles in White-Tailed Deer
Source: Vaccines (Basel). 2025 Mar 27;13(4):355. doi: 10.3390/vaccines13040355 (PMC12031118; doi:10.3390/vaccines13040355)
Supplement: Supplementary file 1 [file vaccines-13-00355-s001.zip]

Archive with 13 entries (13 files):
- Calnexin_PUB_600.tif
- Figure S1. Enrichment analysis shared proteins MG SG EVs Amblyomma americanum.tif
- Figure S2. Enrichment analysis of unique proteins MG EVs Amblyomma americanum WTD.tif
- Figure S3. Enrichment analysis of  differentially abundant proteins.tif
- Hsp70_PUB_600.tif
- Supplementary File S1. Normalized spectral intensity from LCMS MG SG EV Amblyomma americanum.xlsx
- Supplementary File S2. Salivary and midgut EV shared cargo Amblyomma americanum WTD.xlsx
- Supplementary File S3. Proteins unique to Amblyomma americanum SG EVs WTD.xlsx
- Supplementary File S4. Proteins unique to Amblyomma americanum MG EVs WTD.xlsx
- Supplementary File S5. Differentially abundant proteins.xlsx
- Supplementary File S6. Immunoprecipitation experiment_929-930_SG & MG_Proteins identified_DAA.xlsx
- Supplementary File S7. IP-DIA-924_934_930_MG_SG_pre & vacc_proteins identified.xlsx
- Supplementary File S8. IP-DIA-929_MG_SG_pre & vacc_proteins identified.xlsx
