# Supplementary material for: Identification of Potential Amblyomma americanum Antigens After Vaccination with Tick Extracellular Vesicles in White-Tailed Deer
Source: Vaccines (Basel). 2025 Mar 27;13(4):355. doi: 10.3390/vaccines13040355 (PMC12031118; doi:10.3390/vaccines13040355)
Supplement: Supplementary file 1 [file vaccines-13-00355-s001.zip › Supplementary File S7. IP-DIA-924_934_930_MG_SG_pre & vacc_proteins identified.xlsx]

## Sheet: 924MG-Ttest
924-PRE-MG1	924-PRE-MG2	924-VACC-MG1	924-VACC-MG2	C: Student's T-test Significant 924-PRE-MG_924-VACC-MG	C: Student's T-test significant	Fold-change (normalized data)	N: -Log Student's T-test p-value 924-PRE-MG_924-VACC-MG	N: Student's T-test Difference 924-PRE-MG_924-VACC-MG	N: Student's T-test Test statistic 924-PRE-MG_924-VACC-MG	T: PG.ProteinGroups	T: PG.ProteinNames
0	0	0.0432308	0.0304628	+	924-PRE-MG_924-VACC-MG	#DIV/0!	1.54165	-0.0368468	-5.77173	EEC15127.1	M20 domain-containing peptidase, putative, partial [Ixodes scapularis] domain-containing peptidase, putative, partial [Ixodes scapularis]
0	0	0.0557661	0.0382587	+	924-PRE-MG_924-VACC-MG	#DIV/0!	1.48194	-0.0470124	-5.37056	JAR90360.1;XP_029830389.1;XP_029830390.1;XP_029830391.1	putative;myelin;myelin;myelin rna-binding protein hnrnp-m [Ixodes ricinus];expression factor 2 isoform X1 [Ixodes scapularis];expression factor 2 isoform X2 [Ixodes scapularis];expression factor 2 isoform X3 [Ixodes scapularis] rna-binding protein hnrnp-m [Ixodes ricinus];expression factor 2 isoform X1 [Ixodes scapularis];expression factor 2 isoform X2 [Ixodes scapularis];expression factor 2 isof…
0	0	0.0746032	0.112283	+	924-PRE-MG_924-VACC-MG	#DIV/0!	1.41649	-0.0934429	-4.95989	JAT95206.1	hypothetical protein, partial [Amblyomma aureolatum] protein, partial [Amblyomma aureolatum]
0.0130541	0	0.20066	0.148112	+	924-PRE-MG_924-VACC-MG	26.7174	1.60139	-0.167859	-6.20037	AEO32455.1;AEO36893.1	hypothetical protein, partial [Amblyomma maculatum];protein [Amblyomma maculatum] protein, partial [Amblyomma maculatum];protein [Amblyomma maculatum]
0.0108328	0.0100673	0.0472311	0.0433492	+	924-PRE-MG_924-VACC-MG	4.33396	2.49367	-0.0348401	-17.6111	JAP82754.1	tick thioester protein [Rhipicephalus appendiculatus] thioester protein [Rhipicephalus appendiculatus]
0.00790941	0.0107264	0.0419298	0.0367031	+	924-PRE-MG_924-VACC-MG	4.21945	2.01537	-0.0299985	-10.1047	JAT93800.1	putative alpha-macroglobulin, partial [Amblyomma aureolatum] alpha-macroglobulin, partial [Amblyomma aureolatum]
0.0191998	0.0369849	0.124941	0.109078	+	924-PRE-MG_924-VACC-MG	4.16517	1.75723	-0.088917	-7.46209	EEC08328.1;XP_029824064.1;XP_029824065.1	neuromusculin,;hemicentin-2;hemicentin-2 putative, partial [Ixodes scapularis];isoform X1 [Ixodes scapularis];isoform X2 [Ixodes scapularis] putative, partial [Ixodes scapularis];isoform X1 [Ixodes scapularis];isoform X2 [Ixodes scapularis]
0.00619296	0.0140798	0.0439297	0.0356083	+	924-PRE-MG_924-VACC-MG	3.92339	1.45043	-0.0296326	-5.16923	XP_029841240.1;XP_029841242.1;XP_029841243.1;XP_029841244.1;XP_029841245.1;XP_029841246.1	zinc finger protein 346-like isoform X1 [Ixodes scapularis];finger protein 346-like isoform X2 [Ixodes scapularis];finger protein 346-like isoform X3 [Ixodes scapularis];finger protein 346-like isoform X4 [Ixodes scapularis];finger protein 346-like isoform X5 [Ixodes scapularis];finger protein 346-like isoform X5 [Ixodes scapularis] finger protein 346-like isoform X1 [Ixodes scapularis];finger pr…
0.0119641	0.01675	0.0575679	0.0440131	+	924-PRE-MG_924-VACC-MG	3.53767	1.43434	-0.0364334	-5.06903	JAP74152.1;JAR88631.1	putative tick transposon, partial [Ixodes ricinus];tick transposon, partial [Ixodes ricinus] tick transposon, partial [Ixodes ricinus];tick transposon, partial [Ixodes ricinus]
0.0157744	0.0233181	0.0635421	0.0645659	+	924-PRE-MG_924-VACC-MG	3.27705	2.14058	-0.0445078	-11.6929	JAP66187.1;JAP86312.1	putative;glyoxalase glyoxalase [Hyalomma excavatum];[Rhipicephalus appendiculatus] glyoxalase [Hyalomma excavatum];[Rhipicephalus appendiculatus]
0.0178698	0.0212215	0.0619975	0.0647933	+	924-PRE-MG_924-VACC-MG	3.24345	2.60771	-0.0438497	-20.0932	JAP86570.1	heat shock protein [Rhipicephalus appendiculatus] shock protein [Rhipicephalus appendiculatus]
0.0218186	0.0367995	0.104368	0.0836655	+	924-PRE-MG_924-VACC-MG	3.20777	1.43359	-0.0647075	-5.06439	JAG92495.1	putative lysosomal-associated membrane protein [Amblyomma americanum] lysosomal-associated membrane protein [Amblyomma americanum]
0.0211393	0.0121942	0.0517148	0.053401	+	924-PRE-MG_924-VACC-MG	3.15346	1.80402	-0.0358911	-7.8858	AFI98418.1	paramyosin, partial [Antricola delacruzi] partial [Antricola delacruzi]
0.0314358	0.0283205	0.0912944	0.0890442	+	924-PRE-MG_924-VACC-MG	3.0179	2.99389	-0.0602912	-31.3773	AEO36445.1;JAG92679.1;JAP68281.1;JAP85825.1;JAR89969.1;XP_029843550.1;XP_029845162.1;XP_029845198.1	hypothetical;putative;putative;chitinase;putative;probable;probable;endochitinase-like protein [Amblyomma maculatum];catalytically inactive chitinase-like lectin, partial [Amblyomma americanum];catalytically inactive chitinase-like lectin, partial [Hyalomma excavatum];[Rhipicephalus appendiculatus];catalytically inactive chitinase-like lectin [Ixodes ricinus];chitinase 10 [Ixodes scapularis];chit…
0.0157733	0.017787	0.0561059	0.0449183	+	924-PRE-MG_924-VACC-MG	3.01023	1.56485	-0.033732	-5.93488	JAP65153.1	putative catalytic domain of spleen tyrosine kinase-like protein tyrosine kinase, partial [Hyalomma excavatum] catalytic domain of spleen tyrosine kinase-like protein tyrosine kinase, partial [Hyalomma excavatum]
0.0340551	0.0342094	0.0934143	0.0976447	+	924-PRE-MG_924-VACC-MG	2.7988	2.92581	-0.0613972	-29.0079	JAT95556.1	putative aminopeptidase [Amblyomma aureolatum] aminopeptidase [Amblyomma aureolatum]
0.0412832	0.0347732	0.111724	0.100821	+	924-PRE-MG_924-VACC-MG	2.79457	2.06826	-0.068244	-10.7481	JAT96951.1	putative glutathione s-transferase, partial [Amblyomma aureolatum] glutathione s-transferase, partial [Amblyomma aureolatum]
0.0147512	0.020035	0.0502463	0.0390185	+	924-PRE-MG_924-VACC-MG	2.5661	1.31727	-0.0272393	-4.39024	JAP78161.1	TIL domain containing protein [Rhipicephalus appendiculatus] domain containing protein [Rhipicephalus appendiculatus]
0.0101655	0.0112402	0.0288809	0.0224547	+	924-PRE-MG_924-VACC-MG	2.39822	1.35393	-0.014965	-4.59372	JAP80794.1;JAP88390.1;JAT99166.1	Basic;Basic;putative tail secreted protein [Rhipicephalus appendiculatus];tail secreted protein, partial [Rhipicephalus appendiculatus];dna polymerase iii subunit gamma and tau, partial [Amblyomma aureolatum] tail secreted protein [Rhipicephalus appendiculatus];tail secreted protein, partial [Rhipicephalus appendiculatus];dna polymerase iii subunit gamma and tau, partial [Amblyomma aureolatum]
0.0181144	0.0288168	0.0578014	0.0527151	+	924-PRE-MG_924-VACC-MG	2.35486	1.48124	-0.0317927	-5.36606	JAP66808.1;JAP78390.1	putative;dystroglycan dystroglycan, partial [Hyalomma excavatum];1 [Rhipicephalus appendiculatus] dystroglycan, partial [Hyalomma excavatum];1 [Rhipicephalus appendiculatus]
0.0197364	0.0230244	0.0545078	0.044642	+	924-PRE-MG_924-VACC-MG	2.31871	1.48988	-0.0281945	-5.42241	JAT92428.1	putative heat shock protein [Amblyomma aureolatum] heat shock protein [Amblyomma aureolatum]
0.0182871	0.0174759	0.0436815	0.0388949	+	924-PRE-MG_924-VACC-MG	2.30899	1.97532	-0.0234066	-9.64253	JAP86906.1	tick thioester protein, partial [Rhipicephalus appendiculatus] thioester protein, partial [Rhipicephalus appendiculatus]
0.0370675	0.0281187	0.0787712	0.0708688	+	924-PRE-MG_924-VACC-MG	2.29558	1.71212	-0.0422269	-7.07403	JAT97848.1	putative fkbp-type peptidyl-prolyl cis-trans isomerase [Amblyomma aureolatum] fkbp-type peptidyl-prolyl cis-trans isomerase [Amblyomma aureolatum]
0.0667946	0.0475769	0.126613	0.131348	+	924-PRE-MG_924-VACC-MG	2.25547	1.73342	-0.0717947	-7.25481	JAT97629.1;JAT97650.1	putative salivary sulfotransferase, partial [Amblyomma aureolatum];salivary sulfotransferase, partial [Amblyomma aureolatum] salivary sulfotransferase, partial [Amblyomma aureolatum];salivary sulfotransferase, partial [Amblyomma aureolatum]
0.0361613	0.0372861	0.0763871	0.0884907	+	924-PRE-MG_924-VACC-MG	2.24484	1.76395	-0.0457152	-7.52155	JAP65683.1;JAP84619.1;JAT98138.1;JAU02405.1;JAW05909.1	putative;golgi;putative;putative;Uncharacterized golgi transport complex subunit [Hyalomma excavatum];transport complex subunit [Rhipicephalus appendiculatus];golgi transport complex subunit, partial [Amblyomma aureolatum];golgi transport complex subunit, partial [Amblyomma sculptum];protein, partial [Ornithodoros moubata] golgi transport complex subunit [Hyalomma excavatum];transport complex sub…
0.019268	0.0306716	0.0518699	0.0599865	+	924-PRE-MG_924-VACC-MG	2.23983	1.32336	-0.0309584	-4.42352	AEO35132.1;AMJ39612.1;JAP68094.1;JAP73105.1;JAP82221.1;JAT91291.1;XP_029830253.1;XP_029830259.1	hypothetical;histone;putative;putative;histone;putative;histone;histone protein [Amblyomma maculatum];H2AZ [Rhipicephalus annulatus];histone h2 a.f/z [Hyalomma excavatum];histone 2a [Ixodes ricinus];H2A [Rhipicephalus appendiculatus];histone h2 a.f/z [Amblyomma aureolatum];H2A.V isoform X1 [Ixodes scapularis];H2A.V isoform X2 [Ixodes scapularis] protein [Amblyomma maculatum];H2AZ [Rhipicephalus a…
0.0240304	0.0238934	0.0492827	0.0560471	+	924-PRE-MG_924-VACC-MG	2.19786	1.86622	-0.028703	-8.48481	JAP86071.1	ATP-binding cassette sub-family E member 1 [Rhipicephalus appendiculatus] cassette sub-family E member 1 [Rhipicephalus appendiculatus]
0.019813	0.020846	0.0392153	0.0459455	+	924-PRE-MG_924-VACC-MG	2.09451	1.64552	-0.0222509	-6.53575	JAR91265.1	putative pin domain-containing rna-binding protein, partial [Ixodes ricinus] pin domain-containing rna-binding protein, partial [Ixodes ricinus]
0.0215334	0.0177175	0.041152	0.0402773	+	924-PRE-MG_924-VACC-MG	2.07458	2.0703	-0.0210892	-10.7738	ACG76195.1	alpha-2-macroglobulin, partial [Amblyomma americanum] partial [Amblyomma americanum]
0.0479606	0.0398406	0.0911381	0.0847716	+	924-PRE-MG_924-VACC-MG	2.0035	1.87164	-0.0440542	-8.53905	EEC02414.1;JAP63782.1;JAP73967.1;JAP80694.1;JAT95939.1;JAU01972.1;JAW02728.1;JAW06384.1;XP_002409548.1;XP_029827808.1	Mid1-interacting;putative;putative;thyroid;putative;putative;Uncharacterized;Mid1-interacting;mid1-interacting;mid1-interacting protein, putative [Ixodes scapularis];thyroid hormone-inducible hepatic protein spot 14 [Hyalomma excavatum];thyroid hormone-inducible hepatic protein spot 14 [Ixodes ricinus];hormone inducible hepatic protein spot 14 [Rhipicephalus appendiculatus];thyroid hormone-induci…
0.0207534	0.0304621	0.0521228	0.0475196	+	924-PRE-MG_924-VACC-MG	1.94555	1.33849	-0.0242134	-4.50704	JAT94152.1;JAU01089.1	putative ral-gtpase effector ralbp1, partial [Amblyomma aureolatum];ral-gtpase effector ralbp1, partial [Amblyomma sculptum] ral-gtpase effector ralbp1, partial [Amblyomma aureolatum];ral-gtpase effector ralbp1, partial [Amblyomma sculptum]
0.0280999	0.0290649	0.0498431	0.0605337	+	924-PRE-MG_924-VACC-MG	1.93085	1.41606	-0.026606	-4.95732	JAT94512.1	putative nucleolar gtpase/atpase [Amblyomma aureolatum] nucleolar gtpase/atpase [Amblyomma aureolatum]
0.0631637	0.0876511	0.155934	0.134796	+	924-PRE-MG_924-VACC-MG	1.92773	1.30525	-0.0699577	-4.32525	JAT98719.1;JAT99923.1	putative ribosome bioproteinsis protein brx1, partial [Amblyomma aureolatum];ribosome bioproteinsis protein brx1, partial [Amblyomma sculptum] ribosome bioproteinsis protein brx1, partial [Amblyomma aureolatum];ribosome bioproteinsis protein brx1, partial [Amblyomma sculptum]
0.0523463	0.0551668	0.0980581	0.108687	+	924-PRE-MG_924-VACC-MG	1.92298	1.91869	-0.0496159	-9.02377	EEC14090.1;XP_029831194.1;XP_029831196.1;XP_029831197.1	spectrin beta chain, putative [Ixodes scapularis];beta chain isoform X4 [Ixodes scapularis];beta chain isoform X6 [Ixodes scapularis];beta chain isoform X7 [Ixodes scapularis] beta chain, putative [Ixodes scapularis];beta chain isoform X4 [Ixodes scapularis];beta chain isoform X6 [Ixodes scapularis];beta chain isoform X7 [Ixodes scapularis]
0.0204643	0.021159	0.0420402	0.0378587	+	924-PRE-MG_924-VACC-MG	1.91957	1.91926	-0.0191378	-9.02979	JAT97670.1	putative alpha-macroglobulin, partial [Amblyomma aureolatum] alpha-macroglobulin, partial [Amblyomma aureolatum]
0.013108	0.0140944	0.026551	0.0253748	+	924-PRE-MG_924-VACC-MG	1.90887	2.41646	-0.0123617	-16.1057	JAU01301.1	putative e3 ubiquitin protein ligase bre1, partial [Amblyomma sculptum] e3 ubiquitin protein ligase bre1, partial [Amblyomma sculptum]
0.0398514	0.0402415	0.067728	0.0831359	+	924-PRE-MG_924-VACC-MG	1.88361	1.35357	-0.0353855	-4.59168	JAU00184.1	putative catalytic domain of lysosomal alpha-mannosidase, partial [Amblyomma sculptum] catalytic domain of lysosomal alpha-mannosidase, partial [Amblyomma sculptum]
0.0190495	0.0214668	0.0386457	0.0374309	+	924-PRE-MG_924-VACC-MG	1.87768	2.24122	-0.0177802	-13.1442	JAT96411.1	putative phenylalanine and histidine ammonia-lyase [Amblyomma aureolatum] phenylalanine and histidine ammonia-lyase [Amblyomma aureolatum]
0.0264757	0.0364337	0.0570619	0.0571402	+	924-PRE-MG_924-VACC-MG	1.81534	1.44748	-0.0256463	-5.15073	JAP68844.1	putative titin, partial [Ixodes ricinus] titin, partial [Ixodes ricinus]
0.0314019	0.0303803	0.0523874	0.055914	+	924-PRE-MG_924-VACC-MG	1.75295	2.20959	-0.0232595	-12.6701	JAT97963.1	putative alpha-amylase, partial [Amblyomma aureolatum] alpha-amylase, partial [Amblyomma aureolatum]
0.0288156	0.0292341	0.0489835	0.0520951	+	924-PRE-MG_924-VACC-MG	1.74124	2.27719	-0.0215144	-13.7047	AEO35065.1	hypothetical protein [Amblyomma maculatum] protein [Amblyomma maculatum]
0.0187044	0.022832	0.0338136	0.0382639	+	924-PRE-MG_924-VACC-MG	1.73529	1.42827	-0.0152705	-5.03166	JAT97881.1	putative rna polymerase ii transcription elongation factor dsif/supt5h/spt5, partial [Amblyomma aureolatum] rna polymerase ii transcription elongation factor dsif/supt5h/spt5, partial [Amblyomma aureolatum]
0.0231051	0.0260742	0.0438834	0.0399192	+	924-PRE-MG_924-VACC-MG	1.70402	1.70212	-0.0173116	-6.99062	JAP66420.1;JAP84921.1;JAT92231.1	putative;molecular;putative molecular chaperone prefoldin subunit 3 [Hyalomma excavatum];chaperone prefoldin subunit 3 [Rhipicephalus appendiculatus];molecular chaperone prefoldin subunit 3 [Amblyomma aureolatum] molecular chaperone prefoldin subunit 3 [Hyalomma excavatum];chaperone prefoldin subunit 3 [Rhipicephalus appendiculatus];molecular chaperone prefoldin subunit 3 [Amblyomma aureolatum]
0.0191735	0.0217315	0.0370436	0.0314929	+	924-PRE-MG_924-VACC-MG	1.6755	1.341	-0.0138158	-4.52103	XP_029849411.1	sulfotransferase 1C4-like [Ixodes scapularis] 1C4-like [Ixodes scapularis]
0.0176592	0.0153116	0.0275063	0.0275963	+	924-PRE-MG_924-VACC-MG	1.67125	1.95538	-0.0110659	-9.42013	JAP78650.1;JAT98240.1	ariadne-2;putative [Rhipicephalus appendiculatus];e3 ubiquitin ligase [Amblyomma aureolatum] [Rhipicephalus appendiculatus];e3 ubiquitin ligase [Amblyomma aureolatum]
0.0376379	0.0382298	0.0624212	0.0641543	+	924-PRE-MG_924-VACC-MG	1.66837	2.88542	-0.0253539	-27.6875	JAP73100.1	putative serine/threonine protein phosphatase 2a catalytic subunit, partial [Ixodes ricinus] serine/threonine protein phosphatase 2a catalytic subunit, partial [Ixodes ricinus]
0.0322605	0.0325005	0.0519798	0.0556441	+	924-PRE-MG_924-VACC-MG	1.66186	2.13906	-0.0214315	-11.6723	EEC04512.1;JAV99797.1	snrnp;hypothetical sm protein, putative [Ixodes scapularis];protein, partial [Ornithodoros moubata] sm protein, putative [Ixodes scapularis];protein, partial [Ornithodoros moubata]
0.0385452	0.0442853	0.0744163	0.063118	+	924-PRE-MG_924-VACC-MG	1.66043	1.30364	-0.0273519	-4.31662	JAT91374.1	putative conserved secreted protein precursor [Amblyomma aureolatum] conserved secreted protein precursor [Amblyomma aureolatum]
0.0503063	0.0412459	0.077443	0.0736176	+	924-PRE-MG_924-VACC-MG	1.64999	1.58099	-0.0297542	-6.05078	JAP71249.1;JAT94320.1;XP_002415564.2;XP_029827949.1;XP_029827951.1;XP_029827952.1;XP_029831484.1;XP_029831485.1	putative;putative;zinc;zinc;zinc;zinc;zinc;zinc ubiquitin-protein ligase/hyperplastic discs protein [Ixodes ricinus];translation initiation factor if-2 [Amblyomma aureolatum];finger protein on ecdysone puffs isoform X2 [Ixodes scapularis];finger protein on ecdysone puffs-like isoform X1 [Ixodes scapularis];finger protein on ecdysone puffs-like isoform X1 [Ixodes scapularis];finger protein on ecdy…
0.0286859	0.0289494	0.0491059	0.0446928	+	924-PRE-MG_924-VACC-MG	1.62745	1.83511	-0.0180817	-8.17997	JAU02307.1	putative caspase, partial [Amblyomma sculptum] caspase, partial [Amblyomma sculptum]
0.0350525	0.030955	0.0541166	0.0520934	+	924-PRE-MG_924-VACC-MG	1.60906	1.89704	-0.0201012	-8.79755	JAP88307.1	guanine nucleotide-binding protein G(i) subunit alpha, partial [Rhipicephalus appendiculatus] nucleotide-binding protein G(i) subunit alpha, partial [Rhipicephalus appendiculatus]
0.0478239	0.0463291	0.0726059	0.0775611	+	924-PRE-MG_924-VACC-MG	1.59493	2.07417	-0.028007	-10.8225	EEC17568.1;JAP65271.1;JAP72704.1;JAP79350.1;XP_029832386.1;XP_029832387.1;XP_029832388.1;XP_029832389.1;XP_029832390.1;XP_029832392.1	helicase,;putative;putative;antiviral;helicase;helicase;helicase;helicase;helicase;helicase putative, partial [Ixodes scapularis];nuclear exosomal rna helicase mtr4 dead-box superfamily protein, partial [Hyalomma excavatum];nuclear exosomal rna helicase mtr4 dead-box superfamily protein, partial [Ixodes ricinus];helicase SKI2 [Rhipicephalus appendiculatus];SKI2W isoform X1 [Ixodes scapularis];SKI…
0.0311902	0.0345478	0.0542292	0.0505851	+	924-PRE-MG_924-VACC-MG	1.59442	1.80404	-0.0195382	-7.88599	JAI08957.1	Serine protease inhibitor [Amblyomma americanum] protease inhibitor [Amblyomma americanum]
0.0175409	0.0193172	0.0291815	0.0285686	+	924-PRE-MG_924-VACC-MG	1.56682	2.09733	-0.010446	-11.1186	XP_029830782.1;XP_029830788.1	ankyrin-2 isoform X3 [Ixodes scapularis];isoform X9 [Ixodes scapularis] isoform X3 [Ixodes scapularis];isoform X9 [Ixodes scapularis]
0.0394104	0.0488524	0.0661791	0.0704038	+	924-PRE-MG_924-VACC-MG	1.54746	1.36754	-0.0241601	-4.6713	JAW03476.1	AAEL001588-PA, partial [Ornithodoros moubata] partial [Ornithodoros moubata]
0.0013693	0.00160019	0.00233976	0.00224881	+	924-PRE-MG_924-VACC-MG	1.54524	1.64408	-0.000809538	-6.52453	JAG92505.1	putative secreted protein 54 [Amblyomma americanum] secreted protein 54 [Amblyomma americanum]
0.0162196	0.0160019	0.0266081	0.0226622	+	924-PRE-MG_924-VACC-MG	1.52911	1.30317	-0.00852438	-4.31412	JAU01204.1	putative transforming growth factor-beta-induced protein ig-h3, partial [Amblyomma sculptum] transforming growth factor-beta-induced protein ig-h3, partial [Amblyomma sculptum]
0.0258252	0.0277773	0.0410655	0.0399829	+	924-PRE-MG_924-VACC-MG	1.51203	2.18378	-0.013723	-12.2956	JAP65761.1;JAP84116.1	putative;ATP-dependent rna helicase [Hyalomma excavatum];RNA helicase DDX42 [Rhipicephalus appendiculatus] rna helicase [Hyalomma excavatum];RNA helicase DDX42 [Rhipicephalus appendiculatus]
0.0482704	0.0466541	0.0722551	0.0707837	+	924-PRE-MG_924-VACC-MG	1.50687	2.6867	-0.0240572	-22.013	AEO33256.1;EEC14119.1;JAP85106.1;JAR90078.1;XP_029839374.1	hypothetical;conserved;thioredoxin/protein;putative;uncharacterized protein, partial [Amblyomma maculatum];hypothetical protein [Ixodes scapularis];disulfide isomerase [Rhipicephalus appendiculatus];thioredoxin/protein disulfide isomerase [Ixodes ricinus];protein LOC8036227 [Ixodes scapularis] protein, partial [Amblyomma maculatum];hypothetical protein [Ixodes scapularis];disulfide isomerase [Rhi…
0.0372459	0.032518	0.0511446	0.0536007	+	924-PRE-MG_924-VACC-MG	1.50143	1.64938	-0.0174907	-6.56583	JAT96364.1	putative glycosyl transferase family 8 [Amblyomma aureolatum] glycosyl transferase family 8 [Amblyomma aureolatum]
0.0278584	0.0263701	0.0408021	0.0398621	+	924-PRE-MG_924-VACC-MG	1.48749	2.35605	-0.0132178	-15.0172	JAP76659.1	serine/threonine protein kinase tricorner [Rhipicephalus appendiculatus] protein kinase tricorner [Rhipicephalus appendiculatus]
0.0611866	0.0508843	0.0812264	0.0851937	+	924-PRE-MG_924-VACC-MG	1.48495	1.41038	-0.0271746	-4.92303	XP_002411416.2	histone H2B [Ixodes scapularis] H2B [Ixodes scapularis]
0.0409425	0.0360058	0.0580655	0.0533891	+	924-PRE-MG_924-VACC-MG	1.44843	1.43522	-0.0172531	-5.07446	JAT98395.1	putative rna 3'-terminal phosphate cyclase [Amblyomma aureolatum] rna 3'-terminal phosphate cyclase [Amblyomma aureolatum]
0.0480275	0.0463864	0.0638591	0.0718397	+	924-PRE-MG_924-VACC-MG	1.43728	1.43403	-0.0206425	-5.06713	JAP64844.1;JAT95333.1;JAU00371.1	putative;hypothetical;hypothetical mrna cleavage and polyadenylation factor i complex subunit rna15 [Hyalomma excavatum];protein, partial [Amblyomma aureolatum];protein, partial [Amblyomma sculptum] mrna cleavage and polyadenylation factor i complex subunit rna15 [Hyalomma excavatum];protein, partial [Amblyomma aureolatum];protein, partial [Amblyomma sculptum]
0.0275062	0.0292095	0.0387693	0.0405303	+	924-PRE-MG_924-VACC-MG	1.39819	1.93686	-0.0112919	-9.21799	JAP82725.1	heat shock protein [Rhipicephalus appendiculatus] shock protein [Rhipicephalus appendiculatus]
0.0553668	0.0518698	0.0731294	0.0752843	+	924-PRE-MG_924-VACC-MG	1.38398	2.00856	-0.0205886	-10.0246	JAT95783.1	putative ubiquinone oxidoreductase ndufv2/24 kd subunit [Amblyomma aureolatum] ubiquinone oxidoreductase ndufv2/24 kd subunit [Amblyomma aureolatum]
0.0565279	0.0631439	0.0853337	0.0800516	+	924-PRE-MG_924-VACC-MG	1.38199	1.48641	-0.0228567	-5.39969	AEO32360.1	hypothetical protein, partial [Amblyomma maculatum] protein, partial [Amblyomma maculatum]
0.0421404	0.0461724	0.0631458	0.057711	+	924-PRE-MG_924-VACC-MG	1.36851	1.39125	-0.016272	-4.80915	JAT98427.1	putative gamma-glutamylcysteine synthetase regulatory subunit [Amblyomma aureolatum] gamma-glutamylcysteine synthetase regulatory subunit [Amblyomma aureolatum]
0.0390899	0.0420673	0.0545596	0.0563903	+	924-PRE-MG_924-VACC-MG	1.3671	1.87012	-0.0148963	-8.52378	JAT97030.1	putative nuclear pore complex rnup107 component sc nup84, partial [Amblyomma aureolatum] nuclear pore complex rnup107 component sc nup84, partial [Amblyomma aureolatum]
0.0635877	0.0581239	0.0821796	0.0840743	+	924-PRE-MG_924-VACC-MG	1.36597	1.78405	-0.0222711	-7.70225	JAT95766.1	putative peptide exporter abc superfamily protein [Amblyomma aureolatum] peptide exporter abc superfamily protein [Amblyomma aureolatum]
0.0427525	0.0398389	0.0578529	0.0546327	+	924-PRE-MG_924-VACC-MG	1.36195	1.68914	-0.0149471	-6.88375	JAP81015.1	lectin, mannose-binding 1 [Rhipicephalus appendiculatus] mannose-binding 1 [Rhipicephalus appendiculatus]
0.0903345	0.0829867	0.117669	0.115221	+	924-PRE-MG_924-VACC-MG	1.34369	1.78288	-0.0297844	-7.69165	AEO36350.1;EEC12094.1;JAP64304.1;JAP71925.1;JAP82220.1;JAT96056.1;XP_029826215.1	hypothetical;Mg2+;putative;putative;polymerase;putative;polymerase protein [Amblyomma maculatum];and Co2+ transporter, putative [Ixodes scapularis];mg2+ and co2+ transporter cord [Hyalomma excavatum];mg2+ and co2+ transporter cord, partial [Ixodes ricinus];delta-interacting protein 2 [Rhipicephalus appendiculatus];mg2+ and co2+ transporter cord, partial [Amblyomma aureolatum];delta-interacting pr…
0.0383024	0.0354793	0.0500215	0.0491086	+	924-PRE-MG_924-VACC-MG	1.34356	1.87208	-0.0126743	-8.54341	JAT99681.1	putative gtpase-activator protein, partial [Amblyomma sculptum] gtpase-activator protein, partial [Amblyomma sculptum]
0.0388948	0.0368164	0.0486896	0.0529037	+	924-PRE-MG_924-VACC-MG	1.34185	1.50289	-0.0129411	-5.50835	JAT99693.1	putative tumor-specific antigen, partial [Amblyomma sculptum] tumor-specific antigen, partial [Amblyomma sculptum]
0.0186109	0.0195858	0.0248097	0.0259945	+	924-PRE-MG_924-VACC-MG	1.33007	1.83895	-0.00630373	-8.21702	JAP67998.1	putative galectin [Hyalomma excavatum] galectin [Hyalomma excavatum]
0.0396611	0.04037	0.0508077	0.0551403	+	924-PRE-MG_924-VACC-MG	1.32384	1.56041	-0.0129584	-5.90332	JAP85373.1	THO complex subunit 4 [Rhipicephalus appendiculatus] complex subunit 4 [Rhipicephalus appendiculatus]
0.0599126	0.0581335	0.0823091	0.0738576	+	924-PRE-MG_924-VACC-MG	1.32293	1.32157	-0.0190603	-4.41374	AEO33390.1	hypothetical protein, partial [Amblyomma maculatum] protein, partial [Amblyomma maculatum]
0.0247474	0.0256213	0.0315645	0.0343268	+	924-PRE-MG_924-VACC-MG	1.30818	1.47997	-0.0077613	-5.35776	JAP81302.1	vacuolar protein-sorting-associated protein 4 [Rhipicephalus appendiculatus] protein-sorting-associated protein 4 [Rhipicephalus appendiculatus]
0.0196225	0.0222988	0.0274628	0.027088	+	924-PRE-MG_924-VACC-MG	1.30127	1.36793	-0.00631476	-4.6735	JAU03012.1	putative vesicle coat complex copi zeta subunit, partial [Amblyomma sculptum] vesicle coat complex copi zeta subunit, partial [Amblyomma sculptum]
0.0301426	0.0280693	0.0383256	0.0371152	+	924-PRE-MG_924-VACC-MG	1.29597	1.72426	-0.00861445	-7.17656	JAP66802.1;JAP77114.1;JAP77115.1;JAP77116.1;JAP80625.1;JAP80626.1;JAT94318.1	putative;guanine;guanine;guanine;guanine;guanine;putative guanine nucleotide exchange factor, partial [Hyalomma excavatum];nucleotide exchange factor [Rhipicephalus appendiculatus];nucleotide exchange factor [Rhipicephalus appendiculatus];nucleotide exchange factor [Rhipicephalus appendiculatus];nucleotide exchange factor [Rhipicephalus appendiculatus];nucleotide exchange factor [Rhipicephalus ap…
0.0221691	0.0224373	0.0284434	0.0290744	+	924-PRE-MG_924-VACC-MG	1.28945	2.55161	-0.0064557	-18.8316	JAP82294.1	Vitellogenin B [Rhipicephalus appendiculatus] B [Rhipicephalus appendiculatus]
0.0356815	0.0329115	0.0438769	0.0434526	+	924-PRE-MG_924-VACC-MG	1.27315	1.66463	-0.00936824	-6.68608	JAP66540.1;JAP82790.1;JAU02887.1	putative;tropomodulin;putative tropomodulin and leiomodulin [Hyalomma excavatum];[Rhipicephalus appendiculatus];tropomodulin and leiomodulin [Amblyomma sculptum] tropomodulin and leiomodulin [Hyalomma excavatum];[Rhipicephalus appendiculatus];tropomodulin and leiomodulin [Amblyomma sculptum]
0.0210684	0.0203166	0.0264261	0.0260928	+	924-PRE-MG_924-VACC-MG	1.26903	2.26675	-0.00556698	-13.5396	AEO35667.1	hypothetical protein [Amblyomma maculatum] protein [Amblyomma maculatum]
0.0185237	0.0200358	0.0244031	0.0244754	+	924-PRE-MG_924-VACC-MG	1.26761	1.68084	-0.00515953	-6.81625	AEO34086.1;JAT95145.1	hypothetical;putative protein [Amblyomma maculatum];serine/threonine-protein kinase osr1 [Amblyomma aureolatum] protein [Amblyomma maculatum];serine/threonine-protein kinase osr1 [Amblyomma aureolatum]
0.107209	0.107201	0.138196	0.132683	+	924-PRE-MG_924-VACC-MG	1.26337	2.02696	-0.0282346	-10.2424	AEO32365.1;JAP64042.1;JAP72600.1;JAP79117.1;JAT98454.1;JAT99941.1;JAW06009.1;XP_029836815.1	hypothetical;putative;putative;cleavage;putative;putative;Cleavage;cleavage protein, partial [Amblyomma maculatum];mrna cleavage and polyadenylation factor ii complex subunit cft2 cpsf subunit [Hyalomma excavatum];mrna cleavage and polyadenylation factor ii complex subunit cft2 cpsf subunit [Ixodes ricinus];and polyadenylation specificity factor subunit 2 [Rhipicephalus appendiculatus];mrna cleav…
0.0342316	0.0372211	0.044496	0.0452867	+	924-PRE-MG_924-VACC-MG	1.25653	1.56384	-0.00916499	-5.92764	AEO32240.1	hypothetical protein, partial [Amblyomma maculatum] protein, partial [Amblyomma maculatum]
0.0377229	0.0365979	0.0476595	0.0456772	+	924-PRE-MG_924-VACC-MG	1.25586	1.85189	-0.00950798	-8.34312	JAT98675.1	putative acyl-coa synthetase [Amblyomma aureolatum] acyl-coa synthetase [Amblyomma aureolatum]
0.0283144	0.0314612	0.0375125	0.0368563	+	924-PRE-MG_924-VACC-MG	1.24413	1.34437	-0.00729659	-4.53987	JAP86915.1	short stop, partial [Rhipicephalus appendiculatus] stop, partial [Rhipicephalus appendiculatus]
0.04739	0.0457992	0.0563775	0.0589529	+	924-PRE-MG_924-VACC-MG	1.23759	1.74034	-0.0110706	-7.31448	JAT98226.1	putative phosphotyrosyl phosphatase activator, partial [Amblyomma aureolatum] phosphotyrosyl phosphatase activator, partial [Amblyomma aureolatum]
0.0413654	0.0434427	0.0517948	0.0523405	+	924-PRE-MG_924-VACC-MG	1.22789	1.91629	-0.00966362	-8.9984	JAG92665.1	putative member of glycosyl hydrolase family 18, partial [Amblyomma americanum] member of glycosyl hydrolase family 18, partial [Amblyomma americanum]
0.0515812	0.0532946	0.0643614	0.0635795	+	924-PRE-MG_924-VACC-MG	1.21993	2.18038	-0.0115325	-12.247	JAT98969.1	putative malate dehydrogenase, partial [Amblyomma aureolatum] malate dehydrogenase, partial [Amblyomma aureolatum]
0.0325582	0.0348859	0.0416048	0.0404266	+	924-PRE-MG_924-VACC-MG	1.21629	1.51527	-0.00729364	-5.59128	JAU02396.1	putative vesicle coat protein clathrin light chain [Amblyomma sculptum] vesicle coat protein clathrin light chain [Amblyomma sculptum]
0.0560633	0.0569701	0.0711274	0.0657764	+	924-PRE-MG_924-VACC-MG	1.21118	1.31872	-0.0119352	-4.39818	JAT93781.1	putative c1-tetrahydrofolate synthase, partial [Amblyomma aureolatum] c1-tetrahydrofolate synthase, partial [Amblyomma aureolatum]
0.0315826	0.0329652	0.0391322	0.0388293	+	924-PRE-MG_924-VACC-MG	1.20781	1.96056	-0.00670687	-9.4774	JAU01983.1	putative eukaryotic translation initiation factor 4 gamma, partial [Amblyomma sculptum] eukaryotic translation initiation factor 4 gamma, partial [Amblyomma sculptum]
0.0311755	0.0307968	0.0379514	0.0367469	+	924-PRE-MG_924-VACC-MG	1.20535	2.01321	-0.00636302	-10.0792	JAT96231.1	putative heat shock protein [Amblyomma aureolatum] heat shock protein [Amblyomma aureolatum]
0.0227846	0.0226744	0.0270436	0.0277411	+	924-PRE-MG_924-VACC-MG	1.20515	2.24523	-0.00466285	-13.2055	JAT99329.1	putative thyroid hormone receptor-associated protein complex subunit, partial [Amblyomma sculptum] thyroid hormone receptor-associated protein complex subunit, partial [Amblyomma sculptum]
0.0487492	0.0474915	0.0563161	0.0595614	+	924-PRE-MG_924-VACC-MG	1.20404	1.52275	-0.00981843	-5.64194	JAP68511.1	hypothetical protein [Hyalomma excavatum] protein [Hyalomma excavatum]
0.0359704	0.0342662	0.0411233	0.0434434	+	924-PRE-MG_924-VACC-MG	1.20403	1.41947	-0.00716512	-4.97801	JAP77420.1;JAP85867.1	26S proteasome regulatory subunit N10 [Rhipicephalus appendiculatus] proteasome regulatory subunit N10 [Rhipicephalus appendiculatus]
0.0251122	0.0272103	0.0318777	0.030755	+	924-PRE-MG_924-VACC-MG	1.19705	1.30664	-0.00515511	-4.33275	JAT95322.1	putative na+/h+ exchange regulatory cofactor nhe-rf1, partial [Amblyomma aureolatum] na+/h+ exchange regulatory cofactor nhe-rf1, partial [Amblyomma aureolatum]
0.0195959	0.0187979	0.0224676	0.0233493	+	924-PRE-MG_924-VACC-MG	1.19334	1.60698	-0.00371157	-6.24199	JAT95155.1	putative microtubule-associated protein futsch, partial [Amblyomma aureolatum] microtubule-associated protein futsch, partial [Amblyomma aureolatum]
0.0300428	0.0293376	0.0353582	0.0351234	+	924-PRE-MG_924-VACC-MG	1.18695	2.35141	-0.00555055	-14.9365	JAT98105.1	putative ca2+/calmodulin-dependent protein kinase phosphatase, partial [Amblyomma aureolatum] ca2+/calmodulin-dependent protein kinase phosphatase, partial [Amblyomma aureolatum]
0.0459781	0.0439333	0.0529099	0.0536286	+	924-PRE-MG_924-VACC-MG	1.18493	1.78064	-0.00831354	-7.67134	JAT92285.1	putative actin-related protein arp2/3 complex subunit arpc5 [Amblyomma aureolatum] actin-related protein arp2/3 complex subunit arpc5 [Amblyomma aureolatum]
0.0355155	0.0353057	0.0425284	0.0413598	+	924-PRE-MG_924-VACC-MG	1.18451	2.0886	-0.00653355	-11.0061	JAT98856.1	putative receptor-mediated endocytosis [Amblyomma aureolatum] receptor-mediated endocytosis [Amblyomma aureolatum]
0.0720398	0.0711289	0.0829511	0.0862344	+	924-PRE-MG_924-VACC-MG	1.18172	1.77669	-0.0130084	-7.63558	JAT95360.1	putative udp-glucose 4-epimerase/udp-sulfoquinovose synthase, partial [Amblyomma aureolatum] udp-glucose 4-epimerase/udp-sulfoquinovose synthase, partial [Amblyomma aureolatum]
0.0778907	0.0783342	0.0951769	0.0892487	+	924-PRE-MG_924-VACC-MG	1.18051	1.38007	-0.0141003	-4.74374	JAT96824.1	putative peroxisomal phytanoyl-coa hydroxylase [Amblyomma aureolatum] peroxisomal phytanoyl-coa hydroxylase [Amblyomma aureolatum]
0.034671	0.0366299	0.0426668	0.041477	+	924-PRE-MG_924-VACC-MG	1.18012	1.51708	-0.00642143	-5.60348	JAT93762.1	hypothetical protein [Amblyomma aureolatum] protein [Amblyomma aureolatum]
0.0354107	0.0337136	0.0415727	0.0399004	+	924-PRE-MG_924-VACC-MG	1.17865	1.45263	-0.00617441	-5.18302	JAP68336.1	putative chaperonin complex component tcp-1 beta subunit cct2, partial [Hyalomma excavatum] chaperonin complex component tcp-1 beta subunit cct2, partial [Hyalomma excavatum]
0.0314222	0.0326394	0.0387768	0.036509	+	924-PRE-MG_924-VACC-MG	1.17521	1.31187	-0.00561205	-4.36096	JAU01225.1	putative basement membrane-specific heparan sulfate proteoglycan core protein, partial [Amblyomma sculptum] basement membrane-specific heparan sulfate proteoglycan core protein, partial [Amblyomma sculptum]
0.0298919	0.0313662	0.0364687	0.0347432	+	924-PRE-MG_924-VACC-MG	1.16249	1.31646	-0.00497694	-4.38584	JAP64910.1;JAP77313.1;JAP85621.1;JAT96611.1;JAU01527.1	putative;RNA-binding;RNA-binding;putative;putative rna-binding protein nova1/pasilla, partial [Hyalomma excavatum];protein Nova [Rhipicephalus appendiculatus];protein Nova [Rhipicephalus appendiculatus];rna-binding protein nova1/pasilla, partial [Amblyomma aureolatum];rna-binding protein nova1/pasilla, partial [Amblyomma sculptum] rna-binding protein nova1/pasilla, partial [Hyalomma excavatum];pr…
0.0328442	0.0350877	0.0391814	0.039505	+	924-PRE-MG_924-VACC-MG	1.15831	1.38022	-0.00537731	-4.74459	JAT92803.1	putative microtubule-actin cross-linking factor 1-like protein, partial [Amblyomma aureolatum] microtubule-actin cross-linking factor 1-like protein, partial [Amblyomma aureolatum]
0.0646505	0.0671081	0.0746287	0.0773292	+	924-PRE-MG_924-VACC-MG	1.15331	1.50645	-0.0100996	-5.53208	AEO32661.1	hypothetical protein, partial [Amblyomma maculatum] protein, partial [Amblyomma maculatum]
0.0350473	0.0361583	0.0408352	0.0405181	+	924-PRE-MG_924-VACC-MG	1.14251	1.89563	-0.00507383	-8.78302	AEO32095.1	hypothetical protein [Amblyomma maculatum] protein [Amblyomma maculatum]
0.0439141	0.0420236	0.0492283	0.048584	+	924-PRE-MG_924-VACC-MG	1.13818	1.56635	-0.00593732	-5.94553	AEO35291.1;JAP68252.1;JAP80966.1;JAT93749.1	hypothetical;putative;26S;putative protein [Amblyomma maculatum];26s protease regulatory subunit 6b-like protein [Hyalomma excavatum];proteasome regulatory subunit T3 [Rhipicephalus appendiculatus];26s proteasome regulatory complex atpase rpt6 [Amblyomma aureolatum] protein [Amblyomma maculatum];26s protease regulatory subunit 6b-like protein [Hyalomma excavatum];proteasome regulatory subunit T3 …
0.0474604	0.048225	0.053151	0.0550977	+	924-PRE-MG_924-VACC-MG	1.1313	1.57491	-0.00628168	-6.0069	JAG92681.1	putative enoyl-coa isomerase [Amblyomma americanum] enoyl-coa isomerase [Amblyomma americanum]
0.0236157	0.0246357	0.0269518	0.0276025	+	924-PRE-MG_924-VACC-MG	1.13063	1.45684	-0.00315144	-5.20963	JAU01916.1	putative vitellogenin-b, partial [Amblyomma sculptum] vitellogenin-b, partial [Amblyomma sculptum]
0.0226227	0.0235131	0.0258748	0.0262443	+	924-PRE-MG_924-VACC-MG	1.12969	1.60224	-0.00299164	-6.20667	JAP65031.1;JAP83915.1	putative;splicing splicing factor 3a subunit 1 isoform 1 [Hyalomma excavatum];factor 3A subunit 1 [Rhipicephalus appendiculatus] splicing factor 3a subunit 1 isoform 1 [Hyalomma excavatum];factor 3A subunit 1 [Rhipicephalus appendiculatus]
0.0751839	0.0758979	0.0832261	0.084844	+	924-PRE-MG_924-VACC-MG	1.11244	1.97215	-0.00849413	-9.60682	EEC20451.1;JAR89938.1;JAR90058.1;XP_029830169.1;XP_029830170.1;XP_029830172.1;XP_029830173.1;XP_029830174.1	conserved;putative;putative;uncharacterized;uncharacterized;uncharacterized;uncharacterized;uncharacterized hypothetical protein, partial [Ixodes scapularis];pseudouridine-5'-phosphate glycosidase-like isoform x3, partial [Ixodes ricinus];pseudouridine-5'-phosphate glycosidase [Ixodes ricinus];protein LOC8043982 isoform X1 [Ixodes scapularis];protein LOC8043982 isoform X2 [Ixodes scapularis];prot…
0.021954	0.0209507	0.0240033	0.0236086	+	924-PRE-MG_924-VACC-MG	1.10971	1.3128	-0.00235356	-4.366	AEO34451.1	hypothetical protein [Amblyomma maculatum] protein [Amblyomma maculatum]
0.0668026	0.0679368	0.0758634	0.0730357	+	924-PRE-MG_924-VACC-MG	1.10509	1.3634	-0.00707987	-4.64754	JAT98165.1	putative enoyl-coa hydratase, partial [Amblyomma aureolatum] enoyl-coa hydratase, partial [Amblyomma aureolatum]
0.0446838	0.0450307	0.0490861	0.0499023	+	924-PRE-MG_924-VACC-MG	1.10337	2.04477	-0.00463695	-10.4576	JAT99736.1	hypothetical protein, partial [Amblyomma sculptum] protein, partial [Amblyomma sculptum]
0.0307137	0.0316852	0.0346414	0.0339364	+	924-PRE-MG_924-VACC-MG	1.09902	1.447	-0.00308947	-5.14774	JAT99730.1	putative eukaryotic translation initiation factor 4 gamma, partial [Amblyomma sculptum] eukaryotic translation initiation factor 4 gamma, partial [Amblyomma sculptum]
0.0297113	0.0300326	0.0325906	0.0329454	+	924-PRE-MG_924-VACC-MG	1.09695	2.17004	-0.002896	-12.1007	JAT96061.1	putative dna repair protein xp-e, partial [Amblyomma aureolatum] dna repair protein xp-e, partial [Amblyomma aureolatum]
0.0485546	0.0498386	0.0542546	0.0536228	+	924-PRE-MG_924-VACC-MG	1.09639	1.65724	-0.00474207	-6.62757	JAT94787.1	putative heat shock protein 14, partial [Amblyomma aureolatum] heat shock protein 14, partial [Amblyomma aureolatum]
0.0468796	0.0478607	0.0517749	0.0519843	+	924-PRE-MG_924-VACC-MG	1.0952	1.91548	-0.00450941	-8.98988	JAT95770.1	putative chaperonin subunit [Amblyomma aureolatum] chaperonin subunit [Amblyomma aureolatum]
0.0501603	0.0505382	0.055028	0.0551703	+	924-PRE-MG_924-VACC-MG	1.09434	2.74414	-0.00474988	-23.5224	JAU00335.1	putative nucleolar protein 12 [Amblyomma sculptum] nucleolar protein 12 [Amblyomma sculptum]
0.064912	0.0650638	0.0708982	0.0703115	+	924-PRE-MG_924-VACC-MG	1.08643	2.53796	-0.00561698	-18.5369	AEO32530.1;JAT95972.1	hypothetical;putative protein, partial [Amblyomma maculatum];secreted peptide precursor, partial [Amblyomma aureolatum] protein, partial [Amblyomma maculatum];secreted peptide precursor, partial [Amblyomma aureolatum]
0.036678	0.0364457	0.0390436	0.0398122	+	924-PRE-MG_924-VACC-MG	1.07839	1.71992	-0.00286606	-7.1397	AEO34592.1	hypothetical protein [Amblyomma maculatum] protein [Amblyomma maculatum]
0.0339452	0.0349624	0.0368183	0.0373975	+	924-PRE-MG_924-VACC-MG	1.07703	1.34348	-0.00265414	-4.5349	JAU02750.1	putative dehydrogenase [Amblyomma sculptum] dehydrogenase [Amblyomma sculptum]
0.0362349	0.0357092	0.0384622	0.038688	+	924-PRE-MG_924-VACC-MG	1.07236	1.92574	-0.00260306	-9.09863	JAT99073.1	putative vacuolar h+-atpase v1 sector subunit c, partial [Amblyomma aureolatum] vacuolar h+-atpase v1 sector subunit c, partial [Amblyomma aureolatum]
0.0365389	0.0361068	0.0391828	0.038429	+	924-PRE-MG_924-VACC-MG	1.06836	1.53356	-0.00248304	-5.71581	JAP66927.1	putative chaperonin [Hyalomma excavatum] chaperonin [Hyalomma excavatum]
0.0300243	0.0302235	0.0324423	0.0318522	+	924-PRE-MG_924-VACC-MG	1.06717	1.64049	-0.00202333	-6.49665	JAU00300.1	putative mrna cleavage and polyadenylation factor i complex subunit rna14, partial [Amblyomma sculptum] mrna cleavage and polyadenylation factor i complex subunit rna14, partial [Amblyomma sculptum]
0.0237275	0.0240092	0.0249913	0.0254998	+	924-PRE-MG_924-VACC-MG	1.0577	1.37916	-0.00137723	-4.73844	JAU03098.1	putative er-golgi vesicle-tethering protein, partial [Amblyomma sculptum] er-golgi vesicle-tethering protein, partial [Amblyomma sculptum]
0.0297856	0.0303834	0.0314209	0.0314033	+	924-PRE-MG_924-VACC-MG	1.04413	1.32631	-0.0013276	-4.4397	JAT96614.1	putative cullin, partial [Amblyomma aureolatum] cullin, partial [Amblyomma aureolatum]
0.0429712	0.0430981	0.0440157	0.0444209	+	924-PRE-MG_924-VACC-MG	1.0275	1.51303	-0.00118365	-5.57615	JAP64512.1;JAP81932.1;JAT94335.1	putative;ubiquitin;putative ubiquitin regulatory protein ubxd2 [Hyalomma excavatum];regulatory protein ubxd2 [Rhipicephalus appendiculatus];ubiquitin regulatory protein ubxd2 [Amblyomma aureolatum] ubiquitin regulatory protein ubxd2 [Hyalomma excavatum];regulatory protein ubxd2 [Rhipicephalus appendiculatus];ubiquitin regulatory protein ubxd2 [Amblyomma aureolatum]
0.0145243	0.0145199	0.0142544	0.0143207	+	924-PRE-MG_924-VACC-MG	0.983849	1.71149	0.000234525	7.06878	JAT95968.1	putative endocytosis/signaling protein ehd1 [Amblyomma aureolatum] endocytosis/signaling protein ehd1 [Amblyomma aureolatum]
0.0458509	0.0453852	0.0442037	0.044458	+	924-PRE-MG_924-VACC-MG	0.971783	1.39852	0.00128723	4.85216	JAT99726.1	putative heteroproteinous nuclear ribonucleoprotein r rrm superfamily, partial [Amblyomma sculptum] heteroproteinous nuclear ribonucleoprotein r rrm superfamily, partial [Amblyomma sculptum]
0.0408157	0.0401973	0.0391875	0.0390203	+	924-PRE-MG_924-VACC-MG	0.965373	1.31512	0.00140258	4.37858	AEO32864.1;JAT96380.1	hypothetical;putative protein, partial [Amblyomma maculatum];vesicle trafficking protein sec1, partial [Amblyomma aureolatum] protein, partial [Amblyomma maculatum];vesicle trafficking protein sec1, partial [Amblyomma aureolatum]
0.0433411	0.0433481	0.0409638	0.041007	+	924-PRE-MG_924-VACC-MG	0.945571	4.06593	0.00235917	107.879	JAU02778.1	putative apoptosis-promoting rna-binding protein tia-1/tiar rrm superfamily [Amblyomma sculptum] apoptosis-promoting rna-binding protein tia-1/tiar rrm superfamily [Amblyomma sculptum]
0.0398862	0.0398109	0.0379305	0.0368278	+	924-PRE-MG_924-VACC-MG	0.93803	1.33149	0.00246943	4.46824	JAU00349.1	putative lysosomal trafficking regulator lyst, partial [Amblyomma sculptum] lysosomal trafficking regulator lyst, partial [Amblyomma sculptum]
0.0414287	0.0410382	0.03828	0.038712	+	924-PRE-MG_924-VACC-MG	0.933611	1.95368	0.00273744	9.40143	JAT93910.1	putative 26s proteasome regulatory complex subunit rpn3/psmd3, partial [Amblyomma aureolatum] 26s proteasome regulatory complex subunit rpn3/psmd3, partial [Amblyomma aureolatum]
0.0472644	0.0480456	0.0439732	0.0448816	+	924-PRE-MG_924-VACC-MG	0.932272	1.48459	0.00322757	5.3878	JAT94504.1	putative thimet oligopeptidase [Amblyomma aureolatum] thimet oligopeptidase [Amblyomma aureolatum]
0.0524365	0.0536532	0.048113	0.0494248	+	924-PRE-MG_924-VACC-MG	0.91939	1.38625	0.00427596	4.77983	JAU00396.1	putative dna replication licensing factor mcm3 component, partial [Amblyomma sculptum] dna replication licensing factor mcm3 component, partial [Amblyomma sculptum]
0.0370047	0.0375361	0.0338863	0.0345453	+	924-PRE-MG_924-VACC-MG	0.918042	1.72888	0.00305464	7.21596	JAT97046.1	putative tnf receptor-associated factor, partial [Amblyomma aureolatum] tnf receptor-associated factor, partial [Amblyomma aureolatum]
0.0400943	0.0393136	0.0369512	0.0357727	+	924-PRE-MG_924-VACC-MG	0.915827	1.37738	0.00334201	4.72806	EEC19576.1;JAP65285.1;JAP72018.1;JAP84773.1;JAT94479.1;XP_002415909.1	RNA;putative;putative;DNA-directed;putative;DNA-directed polymerase II, subunit POLR2C/RPB3, putative [Ixodes scapularis];rna polymerase ii subunit polr2c/rpb3 [Hyalomma excavatum];rna polymerase ii subunit polr2c/rpb3 [Ixodes ricinus];RNA polymerase II subunit RPB3 [Rhipicephalus appendiculatus];rna polymerase ii subunit polr2c/rpb3 [Amblyomma aureolatum];RNA polymerase II subunit RPB3 [Ixodes s…
0.0338728	0.0341132	0.0309022	0.0310051	+	924-PRE-MG_924-VACC-MG	0.910589	2.73384	0.00303936	23.2444	JAU00357.1	putative transcription factor nfat subunit nf90, partial [Amblyomma sculptum] transcription factor nfat subunit nf90, partial [Amblyomma sculptum]
0.0219507	0.0225143	0.0198953	0.0202887	+	924-PRE-MG_924-VACC-MG	0.903722	1.60516	0.0021405	6.22836	AEO36507.1	hypothetical protein [Amblyomma maculatum] protein [Amblyomma maculatum]
0.0707624	0.0693423	0.063868	0.0626911	+	924-PRE-MG_924-VACC-MG	0.903318	1.74377	0.00677283	7.34419	JAP66363.1	hypothetical protein [Hyalomma excavatum] protein [Hyalomma excavatum]
0.0416949	0.0418764	0.0382191	0.0370931	+	924-PRE-MG_924-VACC-MG	0.901173	1.73189	0.00412954	7.24171	JAT96916.1	putative heat shock protein 90 [Amblyomma aureolatum] heat shock protein 90 [Amblyomma aureolatum]
0.0539888	0.054817	0.0496122	0.0484399	+	924-PRE-MG_924-VACC-MG	0.901166	1.76064	0.00537685	7.49217	AAY66842.1;ABR23358.1;AEO34883.1;EEC15154.1;JAP68469.1;JAP77538.1;JAT92319.1;XP_002405144.1	ribosomal;40S;hypothetical;ribosomal;putative;small;putative;40S protein S20 [Ixodes scapularis];ribosomal protein S20 [Ornithodoros parkeri];protein [Amblyomma maculatum];protein S20, putative [Ixodes scapularis];ribosomal protein s20 [Hyalomma excavatum];subunit ribosomal protein S20e [Rhipicephalus appendiculatus];ribosomal protein s20 [Amblyomma aureolatum];ribosomal protein S20 [Ixodes scapu…
0.0327061	0.0316805	0.028473	0.029375	+	924-PRE-MG_924-VACC-MG	0.898448	1.38753	0.00326929	4.7873	AEO32609.1	hypothetical protein, partial [Amblyomma maculatum] protein, partial [Amblyomma maculatum]
0.02599	0.0266978	0.0239428	0.023376	+	924-PRE-MG_924-VACC-MG	0.898098	1.56299	0.00268451	5.92158	EEC05944.1;JAP63830.1;JAP82496.1;JAT96297.1;XP_029844170.1	conserved;putative;protein;putative;protein hypothetical protein, partial [Ixodes scapularis];microtubule-associated protein bicaudal-d, partial [Hyalomma excavatum];bicaudal D [Rhipicephalus appendiculatus];microtubule-associated protein bicaudal-d [Amblyomma aureolatum];bicaudal D [Ixodes scapularis] hypothetical protein, partial [Ixodes scapularis];microtubule-associated protein bicaudal-d, pa…
0.0278646	0.0279444	0.0250058	0.0250701	+	924-PRE-MG_924-VACC-MG	0.897273	3.49584	0.00286655	55.9521	AEO34618.1;JAP66727.1;JAP84025.1;JAT93419.1	hypothetical;putative;AP-1;putative protein [Amblyomma maculatum];clathrin-associated protein medium chain [Hyalomma excavatum];complex subunit mu [Rhipicephalus appendiculatus];clathrin-associated protein medium chain [Amblyomma aureolatum] protein [Amblyomma maculatum];clathrin-associated protein medium chain [Hyalomma excavatum];complex subunit mu [Rhipicephalus appendiculatus];clathrin-associ…
0.0226717	0.0225354	0.0207005	0.0197129	+	924-PRE-MG_924-VACC-MG	0.893961	1.39106	0.00239682	4.80805	JAU01567.1	putative vesicle coat complex copii subunit sec24/subunit sfb2, partial [Amblyomma sculptum] vesicle coat complex copii subunit sec24/subunit sfb2, partial [Amblyomma sculptum]
0.032162	0.0327035	0.0287385	0.0288517	+	924-PRE-MG_924-VACC-MG	0.88784	2.24179	0.00363764	13.1529	JAU02002.1	putative glyoxylate/hydroxypyruvate reduct [Amblyomma sculptum] glyoxylate/hydroxypyruvate reduct [Amblyomma sculptum]
0.0615647	0.0606605	0.0547569	0.0534612	+	924-PRE-MG_924-VACC-MG	0.885399	1.90355	0.00700357	8.86497	JAT95942.1	putative animal-type fatty acid synthase [Amblyomma aureolatum] animal-type fatty acid synthase [Amblyomma aureolatum]
0.0608201	0.0639477	0.055647	0.0542988	+	924-PRE-MG_924-VACC-MG	0.881203	1.31019	0.00741096	4.35191	JAT97937.1	putative alpha-catenin [Amblyomma aureolatum] alpha-catenin [Amblyomma aureolatum]
0.0791359	0.0768511	0.0674321	0.0696644	+	924-PRE-MG_924-VACC-MG	0.878897	1.56192	0.00944525	5.91402	ABR23465.1;EEC16158.1;JAP77980.1;JAT93028.1;spQ86FP7.1RS23_DERVA;XP_029850830.1	40S;40S;small;putative;RecName:;40S ribosomal protein S23 [Ornithodoros parkeri];ribosomal protein S23, putative [Ixodes scapularis];subunit ribosomal protein S23e [Rhipicephalus appendiculatus];40s ribosomal s23 [Amblyomma aureolatum];Full=40S ribosomal protein S23;ribosomal protein S23 [Ixodes scapularis] ribosomal protein S23 [Ornithodoros parkeri];ribosomal protein S23, putative [Ixodes scapu…
0.0638771	0.0659983	0.0575121	0.0564022	+	924-PRE-MG_924-VACC-MG	0.877105	1.66223	0.00798053	6.66705	JAT94559.1	putative abc transporter [Amblyomma aureolatum] abc transporter [Amblyomma aureolatum]
0.0510329	0.0512904	0.0444848	0.0450592	+	924-PRE-MG_924-VACC-MG	0.875109	2.61667	0.00638964	20.3023	JAU00272.1	hypothetical protein [Amblyomma sculptum] protein [Amblyomma sculptum]
0.0326196	0.0316739	0.0281815	0.028029	+	924-PRE-MG_924-VACC-MG	0.87428	1.8616	0.00404151	8.43884	JAT93740.1;JAU02062.1	putative vesicle coat complex copi beta' subunit [Amblyomma aureolatum];vesicle coat complex copi beta' subunit [Amblyomma sculptum] vesicle coat complex copi beta' subunit [Amblyomma aureolatum];vesicle coat complex copi beta' subunit [Amblyomma sculptum]
0.0460407	0.046654	0.0406073	0.0402981	+	924-PRE-MG_924-VACC-MG	0.872816	2.47147	0.00589464	17.1646	JAT94260.1	putative carbon-nitrogen hydrolase, partial [Amblyomma aureolatum] carbon-nitrogen hydrolase, partial [Amblyomma aureolatum]
0.0435606	0.0418543	0.0379372	0.0365287	+	924-PRE-MG_924-VACC-MG	0.871814	1.41461	0.00547449	4.94856	JAT98797.1	putative myosin class i heavy chain [Amblyomma aureolatum] myosin class i heavy chain [Amblyomma aureolatum]
0.0377113	0.0373928	0.0318136	0.0336518	+	924-PRE-MG_924-VACC-MG	0.871662	1.45001	0.00481937	5.16656	JAT93375.1	putative ca2+-binding actin-bundling protein [Amblyomma aureolatum] ca2+-binding actin-bundling protein [Amblyomma aureolatum]
0.036305	0.0361279	0.0316856	0.0312743	+	924-PRE-MG_924-VACC-MG	0.869217	2.65208	0.00473654	21.1502	JAU01920.1	putative vesicle coat complex copi gamma subunit, partial [Amblyomma sculptum] vesicle coat complex copi gamma subunit, partial [Amblyomma sculptum]
0.040912	0.0408257	0.0364908	0.0344546	+	924-PRE-MG_924-VACC-MG	0.867964	1.47029	0.00539614	5.29535	JAP85940.1	elongation factor 1-alpha [Rhipicephalus appendiculatus] factor 1-alpha [Rhipicephalus appendiculatus]
0.0627232	0.0615853	0.0552704	0.0525996	+	924-PRE-MG_924-VACC-MG	0.86776	1.52576	0.00821921	5.66239	XP_029837517.1	vinculin isoform X5 [Ixodes scapularis] isoform X5 [Ixodes scapularis]
0.0476762	0.0491831	0.0410463	0.0429498	+	924-PRE-MG_924-VACC-MG	0.867197	1.47076	0.00643154	5.29833	JAU02146.1	putative translation initiation factor 2c, partial [Amblyomma sculptum] translation initiation factor 2c, partial [Amblyomma sculptum]
0.0384251	0.038325	0.0325359	0.0338547	+	924-PRE-MG_924-VACC-MG	0.865023	1.79833	0.00517974	7.83308	JAT97824.1	putative imp dehydrogenase/gmp reductase [Amblyomma aureolatum] imp dehydrogenase/gmp reductase [Amblyomma aureolatum]
0.0729088	0.0749883	0.0638296	0.0640485	+	924-PRE-MG_924-VACC-MG	0.864642	1.96923	0.0100095	9.57406	AEO33222.1	hypothetical protein, partial [Amblyomma maculatum] protein, partial [Amblyomma maculatum]
0.0694249	0.0707267	0.0587403	0.0621267	+	924-PRE-MG_924-VACC-MG	0.862402	1.47343	0.00964237	5.31554	ADN23499.1;ADN23545.1;ADN23548.1;JAP67645.1;JAP80834.1	40S;40S;40S;putative;small ribosomal protein S2/30S ribosomal protein S5 [Hyalomma rufipes];ribosomal protein S2/30S, partial [Hyalomma rufipes];ribosomal protein S2/30S ribosomal protein S5, partial [Hyalomma rufipes];40s ribosomal protein [Hyalomma excavatum];subunit ribosomal protein S2e [Rhipicephalus appendiculatus] ribosomal protein S2/30S ribosomal protein S5 [Hyalomma rufipes];ribosomal p…
0.0489319	0.0492855	0.0413303	0.0432642	+	924-PRE-MG_924-VACC-MG	0.861299	1.69474	0.00681144	6.92968	JAU02933.1	putative eukaryotic translation initiation factor 3 subunit b-like protein [Amblyomma sculptum] eukaryotic translation initiation factor 3 subunit b-like protein [Amblyomma sculptum]
0.0350844	0.0358854	0.0296463	0.0314271	+	924-PRE-MG_924-VACC-MG	0.860555	1.4342	0.0049482	5.06819	JAP63390.1;JAP78294.1;JAT94154.1	putative;Ataxin-3;putative mjd1 [Hyalomma excavatum];[Rhipicephalus appendiculatus];mjd1 [Amblyomma aureolatum] mjd1 [Hyalomma excavatum];[Rhipicephalus appendiculatus];mjd1 [Amblyomma aureolatum]
0.041188	0.039442	0.0346267	0.0345271	+	924-PRE-MG_924-VACC-MG	0.857668	1.64892	0.00573807	6.56226	JAT94433.1	putative glycogen phosphorylase, partial [Amblyomma aureolatum] glycogen phosphorylase, partial [Amblyomma aureolatum]
0.0360388	0.0352264	0.0298882	0.031104	+	924-PRE-MG_924-VACC-MG	0.855848	1.70628	0.00513644	7.02524	EEC10559.1;JAP68991.1;XP_002407853.1	vacuolar;putative;vacuolar sorting protein, putative [Ixodes scapularis];vacuolar protein [Ixodes ricinus];protein sorting-associated protein 4A [Ixodes scapularis] sorting protein, putative [Ixodes scapularis];vacuolar protein [Ixodes ricinus];protein sorting-associated protein 4A [Ixodes scapularis]
0.0473263	0.0460259	0.0406029	0.0392344	+	924-PRE-MG_924-VACC-MG	0.855227	1.72222	0.00675744	7.15921	JAU00359.1	putative eukaryotic translation initiation factor 3 subunit, partial [Amblyomma sculptum] eukaryotic translation initiation factor 3 subunit, partial [Amblyomma sculptum]
0.0620417	0.0606295	0.05208	0.0524879	+	924-PRE-MG_924-VACC-MG	0.852424	2.18518	0.00905167	12.3156	JAT95987.1	putative aicar transformylase/imp cyclohydrolase/methylglyoxal synthase, partial [Amblyomma aureolatum] aicar transformylase/imp cyclohydrolase/methylglyoxal synthase, partial [Amblyomma aureolatum]
0.0358311	0.0376052	0.0308124	0.0317426	+	924-PRE-MG_924-VACC-MG	0.851827	1.49134	0.00544064	5.432	AEO34763.1;JAP68263.1;JAP86102.1;JAT93026.1;JAT99686.1;JAV99685.1	hypothetical;putative;ADP-ribosylation;putative;putative;Uncharacterized protein [Amblyomma maculatum];gtp-binding adp-ribosylation factor-like protein arl1 [Hyalomma excavatum];factor 1 [Rhipicephalus appendiculatus];gtp-binding adp-ribosylation factor-like protein arl1 [Amblyomma aureolatum];gtp-binding adp-ribosylation factor-like protein arl1 [Amblyomma sculptum];protein, partial [Ornithodoro…
0.0594635	0.0594498	0.0503106	0.0509812	+	924-PRE-MG_924-VACC-MG	0.851812	2.83989	0.00881071	26.2707	JAT96331.1	putative glutathione s-transferase, partial [Amblyomma aureolatum] glutathione s-transferase, partial [Amblyomma aureolatum]
0.0346315	0.0356263	0.0294195	0.0302183	+	924-PRE-MG_924-VACC-MG	0.848842	1.84993	0.00530997	8.32384	JAT96011.1	putative translation initiation factor 4f helicase subunit eif-4a [Amblyomma aureolatum] translation initiation factor 4f helicase subunit eif-4a [Amblyomma aureolatum]
0.045111	0.0468279	0.0374764	0.0401387	+	924-PRE-MG_924-VACC-MG	0.844203	1.3411	0.00716189	4.52158	JAU01271.1	putative vesicle coat complex ap-3 delta subunit, partial [Amblyomma sculptum] vesicle coat complex ap-3 delta subunit, partial [Amblyomma sculptum]
0.0482624	0.046148	0.0406542	0.0388727	+	924-PRE-MG_924-VACC-MG	0.842353	1.48386	0.00744173	5.38305	JAT96996.1;JAU02666.1	putative adenosine monophosphate deaminase, partial [Amblyomma aureolatum];adenosine monophosphate deaminase, partial [Amblyomma sculptum] adenosine monophosphate deaminase, partial [Amblyomma aureolatum];adenosine monophosphate deaminase, partial [Amblyomma sculptum]
0.068856	0.069436	0.0601601	0.0562422	+	924-PRE-MG_924-VACC-MG	0.841714	1.50568	0.0109449	5.5269	JAP77356.1;JAP81095.1	phosphoenolpyruvate carboxykinase (GTP) [Rhipicephalus appendiculatus] carboxykinase (GTP) [Rhipicephalus appendiculatus]
0.0590415	0.0581369	0.0504364	0.0480851	+	924-PRE-MG_924-VACC-MG	0.840782	1.75082	0.00932848	7.40574	JAU01932.1	putative glucose-6-phosphate isomerase, partial [Amblyomma sculptum] glucose-6-phosphate isomerase, partial [Amblyomma sculptum]
0.0465214	0.0440049	0.038599	0.0373449	+	924-PRE-MG_924-VACC-MG	0.838915	1.45314	0.00729118	5.18628	JAP78472.1	plexin A [Rhipicephalus appendiculatus] A [Rhipicephalus appendiculatus]
0.0561238	0.0549533	0.0445401	0.0485297	+	924-PRE-MG_924-VACC-MG	0.837885	1.30631	0.00900363	4.33099	AEO35110.1;JAT93215.1;JAU02770.1	hypothetical;putative;putative protein [Amblyomma maculatum];ubiquitin protein ligase [Amblyomma aureolatum];ubiquitin protein ligase [Amblyomma sculptum] protein [Amblyomma maculatum];ubiquitin protein ligase [Amblyomma aureolatum];ubiquitin protein ligase [Amblyomma sculptum]
0.0904378	0.0918748	0.0749974	0.0771179	+	924-PRE-MG_924-VACC-MG	0.834365	2.1476	0.0150986	11.7889	JAW06744.1	Uncharacterized protein, partial [Ornithodoros moubata] protein, partial [Ornithodoros moubata]
0.0555684	0.0571153	0.0463829	0.0472759	+	924-PRE-MG_924-VACC-MG	0.831165	2.06049	0.00951248	10.6511	JAT97973.1	putative 3-hydroxyacyl-coa dehydrogenase [Amblyomma aureolatum] 3-hydroxyacyl-coa dehydrogenase [Amblyomma aureolatum]
0.0491266	0.047706	0.0407605	0.0396865	+	924-PRE-MG_924-VACC-MG	0.830784	1.93527	0.0081928	9.20082	JAT93900.1	putative atp-citrate lyase, partial [Amblyomma aureolatum] atp-citrate lyase, partial [Amblyomma aureolatum]
0.041418	0.0396127	0.0325531	0.0345601	+	924-PRE-MG_924-VACC-MG	0.828244	1.44826	0.00695877	5.15559	JAT92278.1	protein tyrosine phosphatase [Amblyomma aureolatum] tyrosine phosphatase [Amblyomma aureolatum]
0.0454873	0.04711	0.0398182	0.0368735	+	924-PRE-MG_924-VACC-MG	0.828228	1.37783	0.00795282	4.73068	JAU02910.1	putative elongation factor 1-gamma-like protein, partial [Amblyomma sculptum] elongation factor 1-gamma-like protein, partial [Amblyomma sculptum]
0.0742849	0.0748856	0.0595226	0.0638623	+	924-PRE-MG_924-VACC-MG	0.82714	1.55791	0.0128928	5.88563	JAU02629.1	putative 60s ribosomal protein l13, partial [Amblyomma sculptum] 60s ribosomal protein l13, partial [Amblyomma sculptum]
0.0429241	0.0424129	0.0345497	0.0360084	+	924-PRE-MG_924-VACC-MG	0.826817	1.96808	0.00738943	9.56125	JAT93938.1	putative spliceosome rna helicase ddx39b-like protein [Amblyomma aureolatum] spliceosome rna helicase ddx39b-like protein [Amblyomma aureolatum]
0.0351581	0.0353404	0.0277212	0.0302477	+	924-PRE-MG_924-VACC-MG	0.822271	1.41425	0.00626478	4.94634	JAT96391.1	putative neoplastic transformation suppressor pdcd4/ma-3 [Amblyomma aureolatum] neoplastic transformation suppressor pdcd4/ma-3 [Amblyomma aureolatum]
0.0565601	0.0529169	0.0454254	0.044547	+	924-PRE-MG_924-VACC-MG	0.821838	1.45603	0.00975231	5.20452	JAT96025.1	putative vesicle coat protein clathrin heavy chain [Amblyomma aureolatum] vesicle coat protein clathrin heavy chain [Amblyomma aureolatum]
0.063702	0.0666017	0.0516198	0.0553696	+	924-PRE-MG_924-VACC-MG	0.821077	1.40962	0.0116572	4.91849	AEO35990.1	hypothetical protein [Amblyomma maculatum] protein [Amblyomma maculatum]
0.0430013	0.0420746	0.0341575	0.0353463	+	924-PRE-MG_924-VACC-MG	0.816962	2.03431	0.00778608	10.3307	JAT97838.1	putative ufm1-specific protease 2 [Amblyomma aureolatum] ufm1-specific protease 2 [Amblyomma aureolatum]
0.0355662	0.0365309	0.02807	0.03045	+	924-PRE-MG_924-VACC-MG	0.811683	1.46898	0.00678861	5.28692	EEC07187.1	glutamyl-tRNA synthetase, cytoplasmic, putative [Ixodes scapularis] synthetase, cytoplasmic, putative [Ixodes scapularis]
0.0876059	0.0823765	0.0683636	0.0688211	+	924-PRE-MG_924-VACC-MG	0.807052	1.60779	0.0163989	6.24799	JAT98433.1	putative glucosamine-6-phosphate isomerase, partial [Amblyomma aureolatum] glucosamine-6-phosphate isomerase, partial [Amblyomma aureolatum]
0.0210009	0.0203919	0.0170846	0.0162962	+	924-PRE-MG_924-VACC-MG	0.80644	1.82073	0.00400597	8.04267	AJZ68875.1;ANE31713.1;ANE31715.1;JAP67675.1;JAP77270.1	histamine;histamine;histamine;putative;Histamine release factor [Hyalomma anatolicum anatolicum];release factor [Hyalomma dromedarii];release factor [Rhipicephalus sanguineus];microtubule-binding protein [Hyalomma excavatum];release factor [Rhipicephalus appendiculatus] release factor [Hyalomma anatolicum anatolicum];release factor [Hyalomma dromedarii];release factor [Rhipicephalus sanguineus];m…
0.0375773	0.0389058	0.0295686	0.0320746	+	924-PRE-MG_924-VACC-MG	0.805972	1.46037	0.00741994	5.232	JAT94423.1	putative cytoplasmic tryptophanyl-trna synthetase [Amblyomma aureolatum] cytoplasmic tryptophanyl-trna synthetase [Amblyomma aureolatum]
0.0486423	0.0478663	0.0372536	0.0403891	+	924-PRE-MG_924-VACC-MG	0.804516	1.55152	0.00943288	5.84063	AEO35330.1;JAP64066.1;JAP81424.1	hypothetical;putative;26S protein [Amblyomma maculatum];26s proteasome regulatory complex subunit rpn8/psmd7 [Hyalomma excavatum];proteasome regulatory subunit N8 [Rhipicephalus appendiculatus] protein [Amblyomma maculatum];26s proteasome regulatory complex subunit rpn8/psmd7 [Hyalomma excavatum];proteasome regulatory subunit N8 [Rhipicephalus appendiculatus]
0.0685094	0.0725167	0.0552573	0.0579042	+	924-PRE-MG_924-VACC-MG	0.802415	1.54601	0.0139323	5.80205	AEO35702.1	hypothetical protein [Amblyomma maculatum] protein [Amblyomma maculatum]
0.0651002	0.063522	0.0530902	0.0499941	+	924-PRE-MG_924-VACC-MG	0.80145	1.74428	0.012769	7.34868	JAT95728.1	putative s-adenosylcysteine hydrolase [Amblyomma aureolatum] s-adenosylcysteine hydrolase [Amblyomma aureolatum]
0.0581275	0.0601849	0.0473286	0.0473361	+	924-PRE-MG_924-VACC-MG	0.800125	2.12585	0.0118238	11.4941	JAP79244.1	glutamate-cysteine ligase catalytic subunit [Rhipicephalus appendiculatus] ligase catalytic subunit [Rhipicephalus appendiculatus]
0.0391595	0.0370606	0.0311629	0.0297651	+	924-PRE-MG_924-VACC-MG	0.799369	1.58283	0.00764607	6.06415	AEO34703.1;JAT95608.1	hypothetical;putative protein [Amblyomma maculatum];lysophospholipase [Amblyomma aureolatum] protein [Amblyomma maculatum];lysophospholipase [Amblyomma aureolatum]
0.0900872	0.0872675	0.0714158	0.0697771	+	924-PRE-MG_924-VACC-MG	0.796105	2.09499	0.0180809	11.0884	JAT96303.1	putative secreted protein precursor [Amblyomma aureolatum] secreted protein precursor [Amblyomma aureolatum]
0.0518378	0.0532068	0.0406199	0.0428997	+	924-PRE-MG_924-VACC-MG	0.795087	1.82618	0.0107625	8.09441	JAT95170.1	putative aldehyde dehydrogenase, partial [Amblyomma aureolatum] aldehyde dehydrogenase, partial [Amblyomma aureolatum]
0.053352	0.0568381	0.043014	0.0445661	+	924-PRE-MG_924-VACC-MG	0.794809	1.56347	0.011305	5.92501	JAT93385.1	putative 14-alpha-glucan branching enzyme/starch branching enzyme ii [Amblyomma aureolatum] 14-alpha-glucan branching enzyme/starch branching enzyme ii [Amblyomma aureolatum]
0.0696136	0.0697194	0.052703	0.0580244	+	924-PRE-MG_924-VACC-MG	0.794696	1.48256	0.0143028	5.37459	JAP83853.1	L-fuconate dehydratase [Rhipicephalus appendiculatus] dehydratase [Rhipicephalus appendiculatus]
0.0328369	0.0330427	0.0247284	0.0274916	+	924-PRE-MG_924-VACC-MG	0.792658	1.41149	0.00682983	4.9297	JAT92160.1	putative ubiquitin protein ligase [Amblyomma aureolatum] ubiquitin protein ligase [Amblyomma aureolatum]
0.0345515	0.0316974	0.0259574	0.0264722	+	924-PRE-MG_924-VACC-MG	0.791403	1.38372	0.00690962	4.76501	JAU02248.1	putative nuclear cap-binding complex subunit [Amblyomma sculptum] nuclear cap-binding complex subunit [Amblyomma sculptum]
0.080495	0.080206	0.0599029	0.0672025	+	924-PRE-MG_924-VACC-MG	0.790943	1.35483	0.0167978	4.59879	JAP67960.1	putative transaldolase [Hyalomma excavatum] transaldolase [Hyalomma excavatum]
0.033226	0.0318154	0.0260116	0.0252649	+	924-PRE-MG_924-VACC-MG	0.788367	1.88009	0.00688248	8.62424	JAT99011.1	putative vesicle coat complex copii subunit sec13 [Amblyomma aureolatum] vesicle coat complex copii subunit sec13 [Amblyomma aureolatum]
0.0608362	0.0600274	0.0489118	0.0459343	+	924-PRE-MG_924-VACC-MG	0.784737	1.86095	0.0130088	8.43245	JAT92035.1	hypothetical protein, partial [Amblyomma aureolatum] protein, partial [Amblyomma aureolatum]
0.0420507	0.0429345	0.0318686	0.0347744	+	924-PRE-MG_924-VACC-MG	0.784172	1.57937	0.00917111	6.03906	JAP64652.1;JAP82888.1;JAP87394.1;JAT98808.1;JAT99687.1	putative;pre-mRNA-processing;pre-mRNA-processing;putative;putative u5 snrnp spliceosome subunit [Hyalomma excavatum];factor 8 [Rhipicephalus appendiculatus];factor 8, partial [Rhipicephalus appendiculatus];u5 snrnp spliceosome subunit, partial [Amblyomma aureolatum];u5 snrnp spliceosome subunit, partial [Amblyomma sculptum] u5 snrnp spliceosome subunit [Hyalomma excavatum];factor 8 [Rhipicephalus…
0.110718	0.103638	0.0819267	0.0859463	+	924-PRE-MG_924-VACC-MG	0.78315	1.53261	0.0232412	5.70929	EEC13285.1;JAP65335.1;JAP70345.1;JAP81770.1;JAT92162.1;JAU02079.1;JAW03375.1;JAW03384.1;JAW03639.1;XP_029839068.1	translocon-associated;putative;putative;translocon-associated;putative;putative;Translocon-associated;Translocon-associated;Translocon-associated;translocon-associated protein, gamma subunit, putative [Ixodes scapularis];translocon-associated protein gamma subunit [Hyalomma excavatum];translocon-associated protein gamma subunit, partial [Ixodes ricinus];protein subunit gamma [Rhipicephalus append…
0.0812748	0.0816363	0.0627879	0.0647509	+	924-PRE-MG_924-VACC-MG	0.782874	2.49905	0.0176862	17.7211	AEO33027.1	hypothetical protein, partial [Amblyomma maculatum] protein, partial [Amblyomma maculatum]
0.0677987	0.0711401	0.0559042	0.0523995	+	924-PRE-MG_924-VACC-MG	0.779507	1.61825	0.0153175	6.32656	JAT96383.1	putative dipeptidyl peptidase iii [Amblyomma aureolatum] dipeptidyl peptidase iii [Amblyomma aureolatum]
0.0372588	0.0339941	0.0271786	0.0281525	+	924-PRE-MG_924-VACC-MG	0.776545	1.36792	0.00796089	4.67347	JAP76849.1;JAP79973.1	translation initiation factor 3 subunit L [Rhipicephalus appendiculatus] initiation factor 3 subunit L [Rhipicephalus appendiculatus]
0.067939	0.0641991	0.0508602	0.0516128	+	924-PRE-MG_924-VACC-MG	0.775499	1.79216	0.0148325	7.77626	JAT98332.1	putative dihydropyrimidine dehydrogenase, partial [Amblyomma aureolatum] dihydropyrimidine dehydrogenase, partial [Amblyomma aureolatum]
0.0450014	0.0453622	0.0328303	0.0368731	+	924-PRE-MG_924-VACC-MG	0.771366	1.43776	0.0103301	5.09019	JAU01183.1	putative mitochondrial/plastidial beta-ketoacyl-acp reductase, partial [Amblyomma sculptum] mitochondrial/plastidial beta-ketoacyl-acp reductase, partial [Amblyomma sculptum]
0.0715031	0.0728393	0.0561753	0.0545295	+	924-PRE-MG_924-VACC-MG	0.76696	2.40361	0.0168188	15.8677	AEO34772.1;JAU02632.1	hypothetical;putative protein [Amblyomma maculatum];ribosomal protein l18a, partial [Amblyomma sculptum] protein [Amblyomma maculatum];ribosomal protein l18a, partial [Amblyomma sculptum]
0.0957371	0.0913568	0.0673923	0.0757366	+	924-PRE-MG_924-VACC-MG	0.765011	1.36647	0.0219825	4.66514	AEO32304.1;AEO35995.1	hypothetical protein, partial [Amblyomma maculatum];protein [Amblyomma maculatum] protein, partial [Amblyomma maculatum];protein [Amblyomma maculatum]
0.0854639	0.0806927	0.0644863	0.0617255	+	924-PRE-MG_924-VACC-MG	0.759595	1.73244	0.0199724	7.2464	JAT98706.1	putative xaa-pro dipeptidase-like protein [Amblyomma aureolatum] xaa-pro dipeptidase-like protein [Amblyomma aureolatum]
0.0339182	0.0330304	0.0266614	0.0240633	+	924-PRE-MG_924-VACC-MG	0.757666	1.56124	0.00811196	5.90918	JAT93750.1	putative yth domain protein [Amblyomma aureolatum] yth domain protein [Amblyomma aureolatum]
0.0427063	0.041742	0.033408	0.0305199	+	924-PRE-MG_924-VACC-MG	0.757006	1.67128	0.0102602	6.73925	JAP67483.1;JAP82720.1;JAP82721.1	putative;pyruvate;pyruvate acetyl-coa carboxylase, partial [Hyalomma excavatum];carboxylase [Rhipicephalus appendiculatus];carboxylase [Rhipicephalus appendiculatus] acetyl-coa carboxylase, partial [Hyalomma excavatum];carboxylase [Rhipicephalus appendiculatus];carboxylase [Rhipicephalus appendiculatus]
0.0509534	0.0486396	0.0360333	0.0380118	+	924-PRE-MG_924-VACC-MG	0.743477	1.85685	0.012774	8.39188	AEO35696.1;JAP64973.1;JAP81581.1;JAT98742.1;JAU00291.1	hypothetical;putative;vacuolar;putative;putative protein [Amblyomma maculatum];vacuolar sorting protein vps45/stt10 sec1 family [Hyalomma excavatum];protein sorting-associated protein 45 [Rhipicephalus appendiculatus];vacuolar sorting protein vps45/stt10 sec1 family [Amblyomma aureolatum];vacuolar sorting protein vps45/stt10 sec1 family [Amblyomma sculptum] protein [Amblyomma maculatum];vacuolar …
0.0817214	0.086221	0.0620512	0.0625345	+	924-PRE-MG_924-VACC-MG	0.741836	1.9698	0.0216783	9.58051	JAP68372.1;JAP81558.1;JAT93031.1	putative;small;putative 40s ribosomal protein s11 [Hyalomma excavatum];subunit ribosomal protein S11e [Rhipicephalus appendiculatus];40s ribosomal protein s11 [Amblyomma aureolatum] 40s ribosomal protein s11 [Hyalomma excavatum];subunit ribosomal protein S11e [Rhipicephalus appendiculatus];40s ribosomal protein s11 [Amblyomma aureolatum]
0.0550938	0.0514577	0.037446	0.0415788	+	924-PRE-MG_924-VACC-MG	0.741658	1.42318	0.0137633	5.00055	EEC07698.1;JAP72446.1;XP_029822213.1	isocitrate;putative;isocitrate dehydrogenase, putative [Ixodes scapularis];isocitrate dehydrogenase alpha subunit, partial [Ixodes ricinus];dehydrogenase [NAD] subunit beta, mitochondrial [Ixodes scapularis] dehydrogenase, putative [Ixodes scapularis];isocitrate dehydrogenase alpha subunit, partial [Ixodes ricinus];dehydrogenase [NAD] subunit beta, mitochondrial [Ixodes scapularis]
0.0349697	0.0342236	0.0256195	0.025674	+	924-PRE-MG_924-VACC-MG	0.741307	2.7589	0.00894989	23.9266	JAP84816.1	coatomer protein complex, subunit gamma [Rhipicephalus appendiculatus] protein complex, subunit gamma [Rhipicephalus appendiculatus]
0.057694	0.0634479	0.043504	0.0462807	+	924-PRE-MG_924-VACC-MG	0.741153	1.40789	0.0156786	4.9081	AEO36606.1	hypothetical protein [Amblyomma maculatum] protein [Amblyomma maculatum]
0.0403474	0.0396143	0.0295105	0.0293317	+	924-PRE-MG_924-VACC-MG	0.73588	2.89479	0.0105598	27.9885	JAT96448.1	putative nuclear transport receptor exportin 4 importin beta superfamily [Amblyomma aureolatum] nuclear transport receptor exportin 4 importin beta superfamily [Amblyomma aureolatum]
0.043867	0.0434222	0.0309043	0.0332034	+	924-PRE-MG_924-VACC-MG	0.734429	1.99778	0.0115907	9.89915	JAP79280.1;JAP86941.1	thimet oligopeptidase [Rhipicephalus appendiculatus];oligopeptidase, partial [Rhipicephalus appendiculatus] oligopeptidase [Rhipicephalus appendiculatus];oligopeptidase, partial [Rhipicephalus appendiculatus]
0.0472861	0.0445616	0.0350207	0.0318527	+	924-PRE-MG_924-VACC-MG	0.72809	1.57075	0.0124871	5.97702	JAP83196.1;JAP87056.1;JAT98101.1	atpase;atpase;putative nucleotide binding protein [Rhipicephalus appendiculatus];nucleotide binding protein, partial [Rhipicephalus appendiculatus];atpase nucleotide-binding protein, partial [Amblyomma aureolatum] nucleotide binding protein [Rhipicephalus appendiculatus];nucleotide binding protein, partial [Rhipicephalus appendiculatus];atpase nucleotide-binding protein, partial [Amblyomma aureol…
0.0662812	0.0714857	0.0508733	0.0493865	+	924-PRE-MG_924-VACC-MG	0.72775	1.69473	0.0187536	6.92956	JAT94091.1	putative lysophospholipase lipid metabolism, partial [Amblyomma aureolatum] lysophospholipase lipid metabolism, partial [Amblyomma aureolatum]
0.0532088	0.0494326	0.0360973	0.0379101	+	924-PRE-MG_924-VACC-MG	0.721029	1.68327	0.014317	6.83594	JAP78953.1	GMP synthase (glutamine-hydrolysing) [Rhipicephalus appendiculatus] synthase (glutamine-hydrolysing) [Rhipicephalus appendiculatus]
0.0976915	0.0950016	0.0683129	0.0692947	+	924-PRE-MG_924-VACC-MG	0.714128	2.57004	0.0275428	19.2373	JAP76063.1;JAP78459.1;JAT98082.1	citronellyl-CoA;citronellyl-CoA;putative dehydrogenase [Rhipicephalus appendiculatus];dehydrogenase [Rhipicephalus appendiculatus];long chain acyl-coa dehydrogenase, partial [Amblyomma aureolatum] dehydrogenase [Rhipicephalus appendiculatus];dehydrogenase [Rhipicephalus appendiculatus];long chain acyl-coa dehydrogenase, partial [Amblyomma aureolatum]
0.0730108	0.0653524	0.0479104	0.0503878	+	924-PRE-MG_924-VACC-MG	0.710436	1.4194	0.0200325	4.97754	XP_029838197.1	sulfotransferase 1C2-like [Ixodes scapularis] 1C2-like [Ixodes scapularis]
0.0341295	0.0321082	0.0236171	0.0229212	+	924-PRE-MG_924-VACC-MG	0.702595	1.93659	0.00984969	9.2151	AEO35509.1;JAP83177.1	hypothetical;proteinral protein [Amblyomma maculatum];control of amino acid synthesis 5 like 1 [Rhipicephalus appendiculatus] protein [Amblyomma maculatum];control of amino acid synthesis 5 like 1 [Rhipicephalus appendiculatus]
0.0542896	0.0571818	0.0356478	0.0419395	+	924-PRE-MG_924-VACC-MG	0.696029	1.40542	0.016942	4.89329	JAW02925.1	Polyglutamine binding protein, partial [Ornithodoros moubata] binding protein, partial [Ornithodoros moubata]
0.0595306	0.0565058	0.0368966	0.0434028	+	924-PRE-MG_924-VACC-MG	0.692019	1.41993	0.0178685	4.98076	JAP66843.1	putative aspartate aminotransferase/glutamic oxaloacetic transaminase aat2/got1 [Hyalomma excavatum] aspartate aminotransferase/glutamic oxaloacetic transaminase aat2/got1 [Hyalomma excavatum]
0.0504793	0.0466786	0.0338922	0.0331032	+	924-PRE-MG_924-VACC-MG	0.689552	1.79152	0.0150812	7.77041	JAP81589.1	methylthioribose-1-phosphate isomerase [Rhipicephalus appendiculatus] isomerase [Rhipicephalus appendiculatus]
0.0934609	0.090505	0.0643789	0.0619727	+	924-PRE-MG_924-VACC-MG	0.686821	2.36172	0.0288071	15.1162	JAP86425.1	large subunit ribosomal protein L15e [Rhipicephalus appendiculatus] subunit ribosomal protein L15e [Rhipicephalus appendiculatus]
0.0589323	0.0557187	0.0390362	0.0395821	+	924-PRE-MG_924-VACC-MG	0.685718	2.09237	0.0180164	11.0545	JAT94280.1	putative ribose-phosphate pyrophosphokinase, partial [Amblyomma aureolatum] ribose-phosphate pyrophosphokinase, partial [Amblyomma aureolatum]
0.0889912	0.0900039	0.0632106	0.0586005	+	924-PRE-MG_924-VACC-MG	0.680528	2.17108	0.028592	12.1153	AEO35171.1;JAP77824.1	hypothetical;large protein [Amblyomma maculatum];subunit ribosomal protein L10e [Rhipicephalus appendiculatus] protein [Amblyomma maculatum];subunit ribosomal protein L10e [Rhipicephalus appendiculatus]
0.0508361	0.0546455	0.0350105	0.0361403	+	924-PRE-MG_924-VACC-MG	0.674533	1.88165	0.0171654	8.63999	AEO34760.1;JAT92714.1;JAU02783.1	hypothetical;putative;putative protein [Amblyomma maculatum];gtp-binding adp-ribosylation factor-like protein arl1 [Amblyomma aureolatum];gtp-binding adp-ribosylation factor-like protein arl1 [Amblyomma sculptum] protein [Amblyomma maculatum];gtp-binding adp-ribosylation factor-like protein arl1 [Amblyomma aureolatum];gtp-binding adp-ribosylation factor-like protein arl1 [Amblyomma sculptum]
0.0559511	0.0493974	0.033589	0.0374441	+	924-PRE-MG_924-VACC-MG	0.674268	1.33958	0.0171577	4.51312	JAP86502.1	myo-inositol-1-phosphate synthase [Rhipicephalus appendiculatus] synthase [Rhipicephalus appendiculatus]
0.0732576	0.0705998	0.0461029	0.0504314	+	924-PRE-MG_924-VACC-MG	0.671042	1.94596	0.0236616	9.31675	JAU03413.1	putative animal-type fatty acid synthase, partial [Amblyomma sculptum] animal-type fatty acid synthase, partial [Amblyomma sculptum]
0.0736339	0.0738423	0.0492817	0.0496434	+	924-PRE-MG_924-VACC-MG	0.670787	4.13125	0.0242755	116.306	JAP80253.1;JAT95844.1	myosin-light-chain;putative kinase [Rhipicephalus appendiculatus];ser/thr protein kinase [Amblyomma aureolatum] kinase [Rhipicephalus appendiculatus];ser/thr protein kinase [Amblyomma aureolatum]
0.0567345	0.0640312	0.0379385	0.042975	+	924-PRE-MG_924-VACC-MG	0.670004	1.3363	0.0199261	4.49489	JAT93422.1	putative reticulon [Amblyomma aureolatum] reticulon [Amblyomma aureolatum]
0.0581215	0.0648018	0.040125	0.0422173	+	924-PRE-MG_924-VACC-MG	0.669867	1.54529	0.0202905	5.79706	JAP78600.1	Bovine pancreatic trypsin inhibitor [Rhipicephalus appendiculatus] pancreatic trypsin inhibitor [Rhipicephalus appendiculatus]
0.0557009	0.0567203	0.0402211	0.034739	+	924-PRE-MG_924-VACC-MG	0.666779	1.66866	0.0187306	6.71827	AEO34283.1;JAP76095.1;JAT96741.1;JAT97100.1;JAU03188.1	hypothetical;tor;putative;putative;putative protein [Amblyomma maculatum];signaling pathway regulator like protein [Rhipicephalus appendiculatus];tor signaling pathway regulator-like protein [Amblyomma aureolatum];tor signaling pathway regulator-like protein, partial [Amblyomma aureolatum];tor signaling pathway regulator-like protein [Amblyomma sculptum] protein [Amblyomma maculatum];signaling pa…
0.0502382	0.0556831	0.0349766	0.0349983	+	924-PRE-MG_924-VACC-MG	0.660631	1.65396	0.0179732	6.60173	AEO33105.1;JAP78778.1	hypothetical;DnaJ-like protein, partial [Amblyomma maculatum];protein subfamily A member 1 [Rhipicephalus appendiculatus] protein, partial [Amblyomma maculatum];protein subfamily A member 1 [Rhipicephalus appendiculatus]
0.0544164	0.0631473	0.0388093	0.0380306	+	924-PRE-MG_924-VACC-MG	0.653602	1.36311	0.020362	4.64588	EEC07378.1;XP_002434554.1;XP_029843257.1	translation;eukaryotic;eukaryotic elongation factor EF-1 alpha/Tu, putative [Ixodes scapularis];peptide chain release factor GTP-binding subunit ERF3A isoform X1 [Ixodes scapularis];peptide chain release factor GTP-binding subunit ERF3A isoform X2 [Ixodes scapularis] elongation factor EF-1 alpha/Tu, putative [Ixodes scapularis];peptide chain release factor GTP-binding subunit ERF3A isoform X1 [Ix…
0.0380049	0.0414646	0.0260454	0.025121	+	924-PRE-MG_924-VACC-MG	0.64385	1.80592	0.0141515	7.90356	JAP79783.1	transitional endoplasmic reticulum ATPase [Rhipicephalus appendiculatus] endoplasmic reticulum ATPase [Rhipicephalus appendiculatus]
0.0384932	0.0351826	0.0222844	0.0237068	+	924-PRE-MG_924-VACC-MG	0.624238	1.78198	0.0138423	7.68342	JAP85414.1	hypothetical protein [Rhipicephalus appendiculatus] protein [Rhipicephalus appendiculatus]
0.0624006	0.0547332	0.038166	0.0349002	+	924-PRE-MG_924-VACC-MG	0.623784	1.4691	0.0220338	5.28769	JAT96212.1	putative cytoskeletal regulator flightless-i, partial [Amblyomma aureolatum] cytoskeletal regulator flightless-i, partial [Amblyomma aureolatum]
0.0406912	0.0471664	0.0272212	0.0274729	+	924-PRE-MG_924-VACC-MG	0.622531	1.4422	0.0165817	5.11773	JAT99463.1	protein geranylgeranyltransferase type i beta subunit [Amblyomma sculptum] geranylgeranyltransferase type i beta subunit [Amblyomma sculptum]
0.0782256	0.0794719	0.0516482	0.0461603	+	924-PRE-MG_924-VACC-MG	0.620229	2.05976	0.0299445	10.6421	EEC19006.1;XP_029832168.1	acetyl-CoA;uncharacterized hydrolase, putative [Ixodes scapularis];protein LOC8042176 isoform X1 [Ixodes scapularis] hydrolase, putative [Ixodes scapularis];protein LOC8042176 isoform X1 [Ixodes scapularis]
0.0527473	0.0487411	0.031355	0.0299665	+	924-PRE-MG_924-VACC-MG	0.604222	1.96019	0.0200835	9.47331	JAT93895.1	putative thioredoxin-like protein [Amblyomma aureolatum] thioredoxin-like protein [Amblyomma aureolatum]
0.0672897	0.062705	0.0351957	0.0414898	+	924-PRE-MG_924-VACC-MG	0.589913	1.68452	0.0266546	6.84613	JAU01830.1	putative rna polymerase ii large subunit [Amblyomma sculptum] rna polymerase ii large subunit [Amblyomma sculptum]
0.0482113	0.0404537	0.0236118	0.0275583	+	924-PRE-MG_924-VACC-MG	0.577117	1.30201	0.0187475	4.30791	JAT96599.1	putative hismacro and sec14 domain-containing-containing protein, partial [Amblyomma aureolatum] hismacro and sec14 domain-containing-containing protein, partial [Amblyomma aureolatum]
0.0493635	0.0532018	0.0268223	0.0298657	+	924-PRE-MG_924-VACC-MG	0.552702	1.95044	0.0229386	9.3658	JAP83175.1	tyrosyl-tRNA synthetase [Rhipicephalus appendiculatus] synthetase [Rhipicephalus appendiculatus]
0.0720881	0.0627115	0.0333394	0.0409386	+	924-PRE-MG_924-VACC-MG	0.551025	1.42546	0.0302608	5.01451	JAU03058.1	putative mitochondrial import inner membrane translocase subunit tim9 b-like protein, partial [Amblyomma sculptum] mitochondrial import inner membrane translocase subunit tim9 b-like protein, partial [Amblyomma sculptum]
0.0924154	0.096221	0.0445378	0.0592206	+	924-PRE-MG_924-VACC-MG	0.550044	1.51595	0.0424389	5.59587	JAP80145.1	isovaleryl-CoA dehydrogenase [Rhipicephalus appendiculatus] dehydrogenase [Rhipicephalus appendiculatus]
0.153382	0.151611	0.070425	0.0949207	+	924-PRE-MG_924-VACC-MG	0.542129	1.52922	0.0698238	5.68607	JAT93669.1	putative acetylcholinesterase/butyrylcholinesterase, partial [Amblyomma aureolatum] acetylcholinesterase/butyrylcholinesterase, partial [Amblyomma aureolatum]
0.093387	0.0999741	0.044619	0.0559875	+	924-PRE-MG_924-VACC-MG	0.520304	1.71039	0.0463773	7.05951	JAT98414.1	putative 15-hydroxyprostaglandin dehydrogenase, partial [Amblyomma aureolatum] 15-hydroxyprostaglandin dehydrogenase, partial [Amblyomma aureolatum]
0.0566553	0.051582	0.0264009	0.0289527	+	924-PRE-MG_924-VACC-MG	0.51141	1.94555	0.0264418	9.31231	JAP72004.1;XP_029846996.1	putative;3'(2'),5'-bisphosphate bisphosphate 3'-nucleotidase bpnt1/inositol polyphosphate 1-phosphatase [Ixodes ricinus];nucleotidase 1 isoform X1 [Ixodes scapularis] bisphosphate 3'-nucleotidase bpnt1/inositol polyphosphate 1-phosphatase [Ixodes ricinus];nucleotidase 1 isoform X1 [Ixodes scapularis]
0.14249	0.141009	0.0755848	0.0639944	+	924-PRE-MG_924-VACC-MG	0.492345	2.18527	0.0719598	12.3169	JAU01865.1	hypothetical protein [Amblyomma sculptum] protein [Amblyomma sculptum]
0.0460471	0.0460076	0.0249634	0.0186092	+	924-PRE-MG_924-VACC-MG	0.473334	1.77605	0.024241	7.62983	JAP78810.1	urocanate hydratase [Rhipicephalus appendiculatus] hydratase [Rhipicephalus appendiculatus]
0.0431884	0.0422795	0.0153324	0.024437	+	924-PRE-MG_924-VACC-MG	0.465314	1.42217	0.0228492	4.99442	JAP72509.1	putative actin-binding cytoskeleton protein filamin, partial [Ixodes ricinus] actin-binding cytoskeleton protein filamin, partial [Ixodes ricinus]
0.047743	0.0499238	0.0277576	0.0174961	+	924-PRE-MG_924-VACC-MG	0.463348	1.42246	0.0262066	4.99615	AEO35329.1	hypothetical protein [Amblyomma maculatum] protein [Amblyomma maculatum]
0.0256984	0.025549	0.0110072	0.0106365	+	924-PRE-MG_924-VACC-MG	0.422338	3.73944	0.0148018	74.073	JAW01046.1;JAW02608.1	Uncharacterized protein, partial [Ornithodoros moubata];protein, partial [Ornithodoros moubata] protein, partial [Ornithodoros moubata];protein, partial [Ornithodoros moubata]
0.0650866	0.0715614	0.0358831	0.0198358	+	924-PRE-MG_924-VACC-MG	0.407755	1.3685	0.0404646	4.67682	JAT93075.1	putative calponin similarity domain protein, partial [Amblyomma aureolatum] calponin similarity domain protein, partial [Amblyomma aureolatum]
0.114238	0.106571	0.0436754	0.0449328	+	924-PRE-MG_924-VACC-MG	0.401289	2.46392	0.0661007	17.0153	ASL06789.1	putative diphosphomevalonate decarboxylase [Ornithodoros turicata] diphosphomevalonate decarboxylase [Ornithodoros turicata]
0.0439832	0.0536616	0.0171747	0.0203517	+	924-PRE-MG_924-VACC-MG	0.384315	1.5602	0.0300592	5.9018	JAP64723.1;JAP86169.1	putative;nuclear nuclear receptor coactivator 5 strongylocentrotus purpuratus [Hyalomma excavatum];receptor coactivator 5 strongylocentrotus purpuratus [Rhipicephalus appendiculatus] nuclear receptor coactivator 5 strongylocentrotus purpuratus [Hyalomma excavatum];receptor coactivator 5 strongylocentrotus purpuratus [Rhipicephalus appendiculatus]
0.109885	0.110473	0.0556215	0.0288195	+	924-PRE-MG_924-VACC-MG	0.383199	1.43449	0.0679585	5.06994	JAT95708.1	putative metalloexopeptidase [Amblyomma aureolatum] metalloexopeptidase [Amblyomma aureolatum]
0.105983	0.0951607	0.033839	0.0376569	+	924-PRE-MG_924-VACC-MG	0.355447	2.11099	0.0648241	11.297	EEC03958.1;JAP73201.1;JAP79795.1;JAR90190.1;JAT97056.1;JAU00336.1;XP_029834219.1;XP_029834220.1;XP_029850186.1;XP_029850187.1	metastasis-associated;putative;metastasis-associated;putative;putative;putative;metastasis-associated;metastasis-associated;metastasis-associated;metastasis-associated protein, putative, partial [Ixodes scapularis];histone deacetylase complex mta1 component [Ixodes ricinus];protein MTA [Rhipicephalus appendiculatus];histone deacetylase complex mta1 component [Ixodes ricinus];histone deacetylase c…
0.0600706	0.0531652	0.0177537	0.0163117	+	924-PRE-MG_924-VACC-MG	0.300836	2.10535	0.0395852	11.2229	AEO34955.1;JAT91434.1	hypothetical;putative protein [Amblyomma maculatum];urm1-like ubiquitin domain protein [Amblyomma aureolatum] protein [Amblyomma maculatum];urm1-like ubiquitin domain protein [Amblyomma aureolatum]
0.173085	0.132966	0.0533884	0.0349454	+	924-PRE-MG_924-VACC-MG	0.288624	1.41167	0.108859	4.93081	JAT93963.1	putative enolase-phosphatase e-1, partial [Amblyomma aureolatum] enolase-phosphatase e-1, partial [Amblyomma aureolatum]
0.0903251	0.0989189	0.0250847	0.0247912	+	924-PRE-MG_924-VACC-MG	0.263553	2.42191	0.0696841	16.2077	AEO34689.1	hypothetical protein [Amblyomma maculatum] protein [Amblyomma maculatum]
0.108338	0.105265	0.00908476	0.0458203	+	924-PRE-MG_924-VACC-MG	0.257043	1.30146	0.0793486	4.30495	JAV99545.1	Uncharacterized protein, partial [Ornithodoros moubata] protein, partial [Ornithodoros moubata]
0.0438267	0.0511723	0	0.0141919	+	924-PRE-MG_924-VACC-MG	0.14939	1.43234	0.0404036	5.05669	EEC07894.1;JAP82552.1;JAT97536.1;JAT99063.1;JAU03128.1;JAW02668.1;JAW02669.1;XP_002435070.2;XP_029827431.1;XP_029827437.1;XP_029827443.1;XP_029827449.1;XP_029827452.1;XP_029827460.1	retinoid;retinoid;putative;putative;putative;Retinoid;U2;retinoic;retinoic;retinoic;retinoic;retinoic;retinoic;retinoic X receptor, putative, partial [Ixodes scapularis];X receptor alpha [Rhipicephalus appendiculatus];retinoid x receptor [Amblyomma aureolatum];retinoid x receptor [Amblyomma aureolatum];the ligand binding domain of the retinoid x receptor and ultraspiracle, partial [Amblyomma scul…
0.0623824	0.0563379	0	0.0164253	+	924-PRE-MG_924-VACC-MG	0.138353	1.5521	0.0511475	5.84469	JAT94334.1	putative smt3/sumo-activating complex aos1/rad31 component [Amblyomma aureolatum] smt3/sumo-activating complex aos1/rad31 component [Amblyomma aureolatum]
0.105518	0.083055	0	0.0253219	+	924-PRE-MG_924-VACC-MG	0.134282	1.39356	0.0816257	4.82283	JAI08750.1	Serine protease inhibitor, partial [Amblyomma americanum] protease inhibitor, partial [Amblyomma americanum]
0.099366	0.0879726	0	0.023701	+	924-PRE-MG_924-VACC-MG	0.126514	1.60438	0.0818188	6.2226	AEO34214.1;JAT92051.1	hypothetical;putative protein [Amblyomma maculatum];member of chemokine-like factor super family [Amblyomma aureolatum] protein [Amblyomma maculatum];member of chemokine-like factor super family [Amblyomma aureolatum]
0.188152	0.253189	0	0	+	924-PRE-MG_924-VACC-MG	0	1.67711	0.220671	6.78605	ACG76185.1	IgE-dependent histamine release factor, partial [Amblyomma americanum] histamine release factor, partial [Amblyomma americanum]
0.0600165	0.0578768	0	0	+	924-PRE-MG_924-VACC-MG	0	3.48246	0.0589467	55.0966	AEO33046.1;JAP65380.1;JAP85199.1;JAU01832.1	hypothetical;putative;galectin-4;putative protein, partial [Amblyomma maculatum];galectin [Hyalomma excavatum];[Rhipicephalus appendiculatus];galectin, partial [Amblyomma sculptum] protein, partial [Amblyomma maculatum];galectin [Hyalomma excavatum];[Rhipicephalus appendiculatus];galectin, partial [Amblyomma sculptum]
0.0321967	0.0281687	0	0	+	924-PRE-MG_924-VACC-MG	0	2.35427	0.0301827	14.9862	AEO34134.1	hypothetical protein [Amblyomma maculatum] protein [Amblyomma maculatum]
0.16455	0.192741	0	0	+	924-PRE-MG_924-VACC-MG	0	2.20986	0.178645	12.674	AEO34702.1;EEC08379.1;JAP68395.1;JAP72934.1;JAP80856.1;JAP80857.1;JAT96180.1;XP_002435549.2;XP_029843853.1	hypothetical;membrane;putative;putative;conserved;membrane;putative;transmembrane;transmembrane protein [Amblyomma maculatum];protein, putative [Ixodes scapularis];conserved plasma membrane protein [Hyalomma excavatum];conserved plasma membrane protein [Ixodes ricinus];plasma membrane protein [Rhipicephalus appendiculatus];protein [Rhipicephalus appendiculatus];conserved plasma membrane protein […
0.143178	0.176699	0	0	+	924-PRE-MG_924-VACC-MG	0	1.96643	0.159938	9.54277	AEO35118.1;JAP86685.1	hypothetical;cornichon protein [Amblyomma maculatum];[Rhipicephalus appendiculatus] protein [Amblyomma maculatum];[Rhipicephalus appendiculatus]
0.135298	0.174367	0	0	+	924-PRE-MG_924-VACC-MG	0	1.80835	0.154832	7.92618	AEO36361.1;JAP64171.1;JAT96374.1	hypothetical;putative;putative protein [Amblyomma maculatum];atp-dependent rna helicase [Hyalomma excavatum];atp-dependent rna helicase [Amblyomma aureolatum] protein [Amblyomma maculatum];atp-dependent rna helicase [Hyalomma excavatum];atp-dependent rna helicase [Amblyomma aureolatum]
0.081909	0.0761147	0	0	+	924-PRE-MG_924-VACC-MG	0	2.87233	0.0790119	27.2725	AEO36472.1	hypothetical protein [Amblyomma maculatum] protein [Amblyomma maculatum]
0.0484176	0.0550366	0	0	+	924-PRE-MG_924-VACC-MG	0	2.39058	0.0517271	15.63	EEC00813.1;JAT94083.1;JAU01088.1;XP_029830096.1	conserved;putative;putative;transcription hypothetical protein [Ixodes scapularis];transcription factor 25 isoform x2, partial [Amblyomma aureolatum];transcription factor 25 isoform x2, partial [Amblyomma sculptum];factor 25 [Ixodes scapularis] hypothetical protein [Ixodes scapularis];transcription factor 25 isoform x2, partial [Amblyomma aureolatum];transcription factor 25 isoform x2, partial [A…
0.0036406	0.00552631	0	0	+	924-PRE-MG_924-VACC-MG	0	1.40004	0.00458346	4.86123	EEC03709.1;JAP71437.1;JAR94298.1;XP_029825028.1;XP_029825029.1	protein;putative;putative;protein;protein transport protein Sec31A, putative, partial [Ixodes scapularis];vesicle coat complex copii subunit sec31 [Ixodes ricinus];vesicle coat complex copii subunit sec31 [Ixodes ricinus];transport protein Sec31A isoform X1 [Ixodes scapularis];transport protein Sec31A isoform X2 [Ixodes scapularis] transport protein Sec31A, putative, partial [Ixodes scapularis];v…
0.133218	0.120901	0	0	+	924-PRE-MG_924-VACC-MG	0	2.63058	0.127059	20.6312	EEC06307.1;JAP72427.1;XP_029834383.1	FACT;putative;FACT complex subunit spt16, putative [Ixodes scapularis];global transcriptional regulator cell division control protein, partial [Ixodes ricinus];complex subunit SPT16 [Ixodes scapularis] complex subunit spt16, putative [Ixodes scapularis];global transcriptional regulator cell division control protein, partial [Ixodes ricinus];complex subunit SPT16 [Ixodes scapularis]
0.0650144	0.0667278	0	0	+	924-PRE-MG_924-VACC-MG	0	3.77182	0.0658711	76.8875	EEC09247.1;JAP72075.1;XP_029823043.1;XP_029823044.1	DEAD-box;putative;ATP-dependent;ATP-dependent protein, putative [Ixodes scapularis];atp-dependent rna helicase [Ixodes ricinus];RNA helicase DDX1 isoform X1 [Ixodes scapularis];RNA helicase DDX1 isoform X2 [Ixodes scapularis] protein, putative [Ixodes scapularis];atp-dependent rna helicase [Ixodes ricinus];RNA helicase DDX1 isoform X1 [Ixodes scapularis];RNA helicase DDX1 isoform X2 [Ixodes scapu…
0.10472	0.0871328	0	0	+	924-PRE-MG_924-VACC-MG	0	2.08096	0.0959266	10.9084	EEC11896.1;JAP65260.1;JAP86583.1;JAT96258.1;XP_029828597.1	nonsense-mediated;hypothetical;regulator;putative;regulator mRNA decay protein, putative [Ixodes scapularis];protein [Hyalomma excavatum];of nonsense transcripts 1 [Rhipicephalus appendiculatus];nonsense-mediated mrna decay protein [Amblyomma aureolatum];of nonsense transcripts 1 [Ixodes scapularis] mRNA decay protein, putative [Ixodes scapularis];protein [Hyalomma excavatum];of nonsense transcri…
0.0428778	0.04079	0	0	+	924-PRE-MG_924-VACC-MG	0	3.20613	0.0418339	40.0739	EEC18538.1;XP_002414873.1	ldl;low receptor adaptor protein, putative [Ixodes scapularis];density lipoprotein receptor adapter protein 1 [Ixodes scapularis] receptor adaptor protein, putative [Ixodes scapularis];density lipoprotein receptor adapter protein 1 [Ixodes scapularis]
0.0911539	0.0643988	0	0	+	924-PRE-MG_924-VACC-MG	0	1.54771	0.0777764	5.81395	EEC18735.1;JAP66195.1;JAP73919.1;JAP74004.1;JAP77787.1;JAV99466.1;XP_002415070.1;XP_029822549.1	regulator;putative;putative;putative;regulator;Regulator;cAMP-regulated;cAMP-regulated of ATP-sensitive K+ channels, putative [Ixodes scapularis];regulator of atp-sensitive k+ channels alpha-endosulfine/arpp-19 [Hyalomma excavatum];regulator of atp-sensitive k+ channels, partial [Ixodes ricinus];regulator of atp-sensitive k+ channels [Ixodes ricinus];of ATP-sensitive K+ channels [Rhipicephalus ap…
0.0499712	0.0358655	0	0	+	924-PRE-MG_924-VACC-MG	0	1.58573	0.0429184	6.08526	JAP64793.1	putative threonyl-trna synthetase, partial [Hyalomma excavatum] threonyl-trna synthetase, partial [Hyalomma excavatum]
0.0766553	0.048862	0	0	+	924-PRE-MG_924-VACC-MG	0	1.34012	0.0627587	4.5161	JAP65720.1;JAP78455.1;JAT99135.1;XP_029833724.1;XP_029833732.1	putative;protein;putative;tyrosine-protein;tyrosine-protein catalytic domain of fyn-related kinase-like protein tyrosine kinase, partial [Hyalomma excavatum];kinase [Rhipicephalus appendiculatus];tyrosine-protein kinase src42a-like isoform 1, partial [Amblyomma aureolatum];kinase Src42A isoform X1 [Ixodes scapularis];kinase Src42A isoform X2 [Ixodes scapularis] catalytic domain of fyn-related kin…
0.0214024	0.0306877	0	0	+	924-PRE-MG_924-VACC-MG	0	1.51804	0.0260451	5.60995	JAP65800.1;JAP83106.1;JAU01211.1	hypothetical;Secretory;putative protein [Hyalomma excavatum];protein of unknown function [Rhipicephalus appendiculatus];rho-associated coiled-coil [Amblyomma sculptum] protein [Hyalomma excavatum];protein of unknown function [Rhipicephalus appendiculatus];rho-associated coiled-coil [Amblyomma sculptum]
0.0325438	0.0389669	0	0	+	924-PRE-MG_924-VACC-MG	0	2.09847	0.0357553	11.1333	JAP80528.1;JAT97992.1	asparaginase;putative [Rhipicephalus appendiculatus];asparaginase, partial [Amblyomma aureolatum] [Rhipicephalus appendiculatus];asparaginase, partial [Amblyomma aureolatum]
0.206122	0.133851	0	0	+	924-PRE-MG_924-VACC-MG	0	1.37324	0.169987	4.70413	JAP81007.1;JAT91627.1	COMM;putative domain protein [Rhipicephalus appendiculatus];comm domain protein, partial [Amblyomma aureolatum] domain protein [Rhipicephalus appendiculatus];comm domain protein, partial [Amblyomma aureolatum]
0.0787009	0.0801186	0	0	+	924-PRE-MG_924-VACC-MG	0	4.09869	0.0794098	112.026	JAP86174.1	putative protein, containing DUF829 domain [Rhipicephalus appendiculatus] protein, containing DUF829 domain [Rhipicephalus appendiculatus]
0.0160371	0.0110439	0	0	+	924-PRE-MG_924-VACC-MG	0	1.49006	0.0135405	5.4236	JAR91997.1;XP_029849865.1	putative;uncharacterized complement factor h, partial [Ixodes ricinus];protein LOC8040537 [Ixodes scapularis] complement factor h, partial [Ixodes ricinus];protein LOC8040537 [Ixodes scapularis]
0.0696861	0.05094	0	0	+	924-PRE-MG_924-VACC-MG	0	1.63246	0.060313	6.43473	JAT95286.1	hypothetical protein, partial [Amblyomma aureolatum] protein, partial [Amblyomma aureolatum]
0.0420259	0.0465338	0	0	+	924-PRE-MG_924-VACC-MG	0	2.58822	0.0442799	19.6456	JAT96352.1	putative proteasome activator complex subunit, partial [Amblyomma aureolatum] proteasome activator complex subunit, partial [Amblyomma aureolatum]
0.0986126	0.143185	0	0	+	924-PRE-MG_924-VACC-MG	0	1.49025	0.120899	5.42485	JAT96524.1;JAU00264.1	putative beta-tubulin cofactor d, partial [Amblyomma aureolatum];beta-tubulin cofactor d, partial [Amblyomma sculptum] beta-tubulin cofactor d, partial [Amblyomma aureolatum];beta-tubulin cofactor d, partial [Amblyomma sculptum]
0.0223631	0.0220507	0	0	+	924-PRE-MG_924-VACC-MG	0	4.30566	0.0222069	142.172	JAT96606.1	putative microtubule-binding protein [Amblyomma aureolatum] microtubule-binding protein [Amblyomma aureolatum]
0.0367845	0.028934	0	0	+	924-PRE-MG_924-VACC-MG	0	1.85476	0.0328592	8.3713	JAT97136.1	hypothetical protein, partial [Amblyomma aureolatum] protein, partial [Amblyomma aureolatum]
0.0226181	0.0245218	0	0	+	924-PRE-MG_924-VACC-MG	0	2.78861	0.0235699	24.7614	JAT98644.1;JAT98723.1;JAU00368.1	putative thyroid hormone receptor interactor 11, partial [Amblyomma aureolatum];thyroid hormone receptor interactor 11, partial [Amblyomma aureolatum];thyroid hormone receptor interactor 11, partial [Amblyomma sculptum] thyroid hormone receptor interactor 11, partial [Amblyomma aureolatum];thyroid hormone receptor interactor 11, partial [Amblyomma aureolatum];thyroid hormone receptor interactor 1…
0.0679326	0.0897818	0	0	+	924-PRE-MG_924-VACC-MG	0	1.72916	0.0788572	7.21829	JAT99441.1	hypothetical protein, partial [Amblyomma sculptum] protein, partial [Amblyomma sculptum]
0.054665	0.0469919	0	0	+	924-PRE-MG_924-VACC-MG	0	2.24803	0.0508285	13.2485	JAU00237.1	putative rna-binding protein sart3 rrm superfamily, partial [Amblyomma sculptum] rna-binding protein sart3 rrm superfamily, partial [Amblyomma sculptum]
0.0803176	0.0704781	0	0	+	924-PRE-MG_924-VACC-MG	0	2.37359	0.0753979	15.3255	JAU00880.1	putative mediator of rna polymerase ii transcription subunit 26, partial [Amblyomma sculptum] mediator of rna polymerase ii transcription subunit 26, partial [Amblyomma sculptum]
0.0945563	0.0606654	0	0	+	924-PRE-MG_924-VACC-MG	0	1.35151	0.0776108	4.58004	JAW03015.1	Uncharacterized protein, partial [Ornithodoros moubata] protein, partial [Ornithodoros moubata]

## Sheet: 924 MG
PG.ProteinGroups	PG.ProteinNames	PG.MolecularWeight	[1] 924-PRE-MG1_2546.d.PG.MS2Quantity	[2] 924-PRE-MG2_2547.d.PG.MS2Quantity	[5] 924-VACC-MG1_2528.d.PG.MS2Quantity	[6] 924-VACC-MG2_2529.d.PG.MS2Quantity	924-MG-PRE/VACC
AEO36747.1	hypothetical protein [Amblyomma maculatum] protein [Amblyomma maculatum]	22468.3	0	0	56.9158	22.9188	#DIV/0!
EEC15127.1	M20 domain-containing peptidase, putative, partial [Ixodes scapularis] domain-containing peptidase, putative, partial [Ixodes scapularis]	34201.2	0	0	135.478	95.4652	#DIV/0!
JAR90360.1;XP_029830389.1;XP_029830390.1;XP_029830391.1	putative;myelin;myelin;myelin rna-binding protein hnrnp-m [Ixodes ricinus];expression factor 2 isoform X1 [Ixodes scapularis];expression factor 2 isoform X2 [Ixodes scapularis];expression factor 2 isoform X3 [Ixodes scapularis] rna-binding protein hnrnp-m [Ixodes ricinus];expression factor 2 isoform X1 [Ixodes scapularis];expression factor 2 isoform X2 [Ixodes scapularis];expression factor 2 isof…	49884.8;57338.05;57135.88;56346.07	0	0	196.853	135.052	#DIV/0!
JAT94005.1	putative secreted mucin muc17, partial [Amblyomma aureolatum] secreted mucin muc17, partial [Amblyomma aureolatum]	128200	0	0	304.355	108.766	#DIV/0!
JAT95206.1	hypothetical protein, partial [Amblyomma aureolatum] protein, partial [Amblyomma aureolatum]	31297.6	0	0	11.5299	17.3532	#DIV/0!
JAT97654.1	putative ixoderin precursor, partial [Amblyomma aureolatum] ixoderin precursor, partial [Amblyomma aureolatum]	30788.3	0	0	366.331	145.835	#DIV/0!
JAT98051.1	putative secreted protein, partial [Amblyomma aureolatum] secreted protein, partial [Amblyomma aureolatum]	56156.1	0	0	82.6426	359.211	#DIV/0!
JAU02543.1	hypothetical protein, partial [Amblyomma sculptum] protein, partial [Amblyomma sculptum]	42693.3	0	0	460.378	266.662	#DIV/0!
JAW02589.1	Histidine ammonia-lyase, partial [Ornithodoros moubata] ammonia-lyase, partial [Ornithodoros moubata]	56405.5	0	0	177.103	69.197	#DIV/0!
JAP81713.1	Chitin-binding protein [Rhipicephalus appendiculatus] protein [Rhipicephalus appendiculatus]	13869.2	12.6801	0	1122.4	301.641	112.305
AEO32455.1;AEO36893.1	hypothetical protein, partial [Amblyomma maculatum];protein [Amblyomma maculatum] protein, partial [Amblyomma maculatum];protein [Amblyomma maculatum]	63304.71;56469.28	6.16373	0	94.745	69.9337	26.7174
JAT95230.1	putative saposin [Amblyomma aureolatum] saposin [Amblyomma aureolatum]	149716	8.8238	22.2484	458.668	149.268	19.5652
JAP66948.1;JAP77438.1;JAP81270.1;JAP81271.1;JAT93968.1	putative;Protein;Protein;Protein;putative sec23-binding domain of sec16 [Hyalomma excavatum];transport protein Sec16A [Rhipicephalus appendiculatus];transport protein Sec16A [Rhipicephalus appendiculatus];transport protein Sec16A [Rhipicephalus appendiculatus];copii vesicle coating [Amblyomma aureolatum] sec23-binding domain of sec16 [Hyalomma excavatum];transport protein Sec16A [Rhipicephalus ap…	232759.97;221174.93;223381.66;227933.47;207893.94	12.2333	0	120.009	75.8304	16.0087
AEO36914.1	hypothetical protein [Amblyomma maculatum] protein [Amblyomma maculatum]	57085.8	15.8052	0	127.356	78.1572	13.0029
XP_029842077.1;XP_029842078.1	golgin subfamily A member 4-like isoform X1 [Ixodes scapularis];subfamily A member 4-like isoform X2 [Ixodes scapularis] subfamily A member 4-like isoform X1 [Ixodes scapularis];subfamily A member 4-like isoform X2 [Ixodes scapularis]	227459.51;227175.24	15.7967	0	114.601	49.4559	10.3855
JAP70054.1;JAT94942.1	hypothetical protein, partial [Ixodes ricinus];protein, partial [Amblyomma aureolatum] protein, partial [Ixodes ricinus];protein, partial [Amblyomma aureolatum]	30327.36;26816.42	25.0665	0	164.152	51.3504	8.59724
JAP87325.1	beta-galactosidase, partial [Rhipicephalus appendiculatus] partial [Rhipicephalus appendiculatus]	30064.1	46.9525	46.2771	676.872	74.9149	8.06383
EEC18610.1;JAP71474.1;XP_029832606.1	glutamate;putative;glutamate decarboxylase, putative [Ixodes scapularis];glutamate decarboxylase, partial [Ixodes ricinus];decarboxylase [Ixodes scapularis] decarboxylase, putative [Ixodes scapularis];glutamate decarboxylase, partial [Ixodes ricinus];decarboxylase [Ixodes scapularis]	27029.99;55943.38;55449.73	13.9988	85.1812	606.449	139.154	7.51768
AEO33789.1	hypothetical protein [Amblyomma maculatum] protein [Amblyomma maculatum]	NaN	23.8262	0	145.318	28.6279	7.3006
JAW05120.1	Uncharacterized protein, partial [Ornithodoros moubata] protein, partial [Ornithodoros moubata]	36056.8	24.114	25.8309	226.07	120.555	6.94015
JAP82007.1	transcription elongation regulator 1 [Rhipicephalus appendiculatus] elongation regulator 1 [Rhipicephalus appendiculatus]	131384	221.337	529.804	4498.7	435.713	6.56922
AEO35704.1;EEC18618.1;XP_002414953.2	hypothetical;secreted;neuroplastin protein [Amblyomma maculatum];protein, putative [Ixodes scapularis];[Ixodes scapularis] protein [Amblyomma maculatum];protein, putative [Ixodes scapularis];[Ixodes scapularis]	29582.43;29726.4;29362.32	67.7604	62.7743	539.151	290.852	6.35848
JAR92938.1	putative grsp-2 isoform gunknown product [Ixodes ricinus] grsp-2 isoform gunknown product [Ixodes ricinus]	76427.2	85.2557	138.184	416.142	735.599	5.15459
JAU02600.1	putative transcription coactivator [Amblyomma sculptum] transcription coactivator [Amblyomma sculptum]	31128.3	24.7074	0	47.8915	74.9708	4.97269
JAP72847.1	putative dual-specificity phosphatase, partial [Ixodes ricinus] dual-specificity phosphatase, partial [Ixodes ricinus]	160766	68.5002	0	224.679	114.364	4.94952
JAP81330.1	aldehyde dehydrogenase (NAD+) [Rhipicephalus appendiculatus] dehydrogenase (NAD+) [Rhipicephalus appendiculatus]	53444.3	182.158	0	310.921	571.743	4.84561
JAU02466.1	putative alpha-amylase, partial [Amblyomma sculptum] alpha-amylase, partial [Amblyomma sculptum]	35195.6	56.9369	77.2559	491.694	148.92	4.77383
EEC00876.1;XP_029829077.1	lamin,;lamin putative [Ixodes scapularis];Dm0 [Ixodes scapularis] putative [Ixodes scapularis];Dm0 [Ixodes scapularis]	66425.71;69865.62	0	67.694	256.247	56.8775	4.62559
JAP77005.1	tRNA selenocysteine 1-associated protein 1 [Rhipicephalus appendiculatus] selenocysteine 1-associated protein 1 [Rhipicephalus appendiculatus]	19338	63.4762	0	171.667	119.119	4.58102
JAT96483.1	putative sh3 domain-containing kinase-binding protein 1, partial [Amblyomma aureolatum] sh3 domain-containing kinase-binding protein 1, partial [Amblyomma aureolatum]	69162.4	23.42	0	46.8595	58.4772	4.49772
JAP82754.1	tick thioester protein [Rhipicephalus appendiculatus] thioester protein [Rhipicephalus appendiculatus]	170295	101.093	93.9495	440.767	404.541	4.33397
JAT93800.1	putative alpha-macroglobulin, partial [Amblyomma aureolatum] alpha-macroglobulin, partial [Amblyomma aureolatum]	143825	131.338	178.116	696.258	609.467	4.21944
EEC08328.1;XP_029824064.1;XP_029824065.1	neuromusculin,;hemicentin-2;hemicentin-2 putative, partial [Ixodes scapularis];isoform X1 [Ixodes scapularis];isoform X2 [Ixodes scapularis] putative, partial [Ixodes scapularis];isoform X1 [Ixodes scapularis];isoform X2 [Ixodes scapularis]	103937.15;126356.81;121340.43	26.2359	50.5386	170.728	149.051	4.16517
JAP80177.1	hypothetical protein [Rhipicephalus appendiculatus] protein [Rhipicephalus appendiculatus]	24908.8	73.5136	0	143.059	160.057	4.12327
XP_029824892.1	canalicular multispecific organic anion transporter 1-like [Ixodes scapularis] multispecific organic anion transporter 1-like [Ixodes scapularis]	122646	402.082	1335.29	1736.08	5368.6	4.08932
XP_029826689.1	nicotinamide N-methyltransferase-like [Ixodes scapularis] N-methyltransferase-like [Ixodes scapularis]	32810.8	614.323	844.062	4776.9	1130.03	4.05032
AEO34899.1	hypothetical protein [Amblyomma maculatum] protein [Amblyomma maculatum]	11698.1	683.443	588.52	2995.05	2108.51	4.01235
XP_029841240.1;XP_029841242.1;XP_029841243.1;XP_029841244.1;XP_029841245.1;XP_029841246.1	zinc finger protein 346-like isoform X1 [Ixodes scapularis];finger protein 346-like isoform X2 [Ixodes scapularis];finger protein 346-like isoform X3 [Ixodes scapularis];finger protein 346-like isoform X4 [Ixodes scapularis];finger protein 346-like isoform X5 [Ixodes scapularis];finger protein 346-like isoform X5 [Ixodes scapularis] finger protein 346-like isoform X1 [Ixodes scapularis];finger pr…	22020.48;21933.4;21319.62;20991.24;20513.63;20513.63	61.6503	140.163	437.315	354.477	3.9234
JAT94766.1	putative peptidyl-trna hydrolase pth2 [Amblyomma aureolatum] peptidyl-trna hydrolase pth2 [Amblyomma aureolatum]	23145.2	129.137	0	267.785	235.193	3.89491
JAP67128.1	putative adenine deaminase/adenosine deaminase [Hyalomma excavatum] adenine deaminase/adenosine deaminase [Hyalomma excavatum]	45393.1	32.8458	266.598	992.014	159.377	3.8451
JAP72576.1;XP_029847930.1;XP_029847931.1;XP_029847932.1;XP_029847933.1;XP_029847934.1;XP_029847935.1	putative;epidermal;epidermal;epidermal;epidermal;epidermal;epidermal epidermal growth factor receptor kinase substrate, partial [Ixodes ricinus];growth factor receptor kinase substrate 8-like protein 1 isoform X1 [Ixodes scapularis];growth factor receptor kinase substrate 8-like protein 1 isoform X1 [Ixodes scapularis];growth factor receptor kinase substrate 8-like protein 1 isoform X1 [Ixodes sc…	98636.81;105565.2;105565.2;105565.2;105565.2;105565.2;105494.12	0	178.448	303.429	381.382	3.83759
JAP66426.1;JAP82481.1;JAT95658.1	putative;Ras-related;putative rab subfamily protein of small gtpase [Hyalomma excavatum];protein Rab-21 [Rhipicephalus appendiculatus];gtpase [Amblyomma aureolatum] rab subfamily protein of small gtpase [Hyalomma excavatum];protein Rab-21 [Rhipicephalus appendiculatus];gtpase [Amblyomma aureolatum]	23430.51;23487.56;23548.64	31.2431	35.0435	196.536	52.2805	3.75365
AEO35679.1	hypothetical protein [Amblyomma maculatum] protein [Amblyomma maculatum]	49577.7	0	75.9951	143.664	141.044	3.7464
JAT95665.1	putative f0f1-type atp synthase gamma subunit [Amblyomma aureolatum] f0f1-type atp synthase gamma subunit [Amblyomma aureolatum]	32546.7	0	22.2501	82.4711	0	3.70655
JAT94239.1	putative adenylate kinase, partial [Amblyomma aureolatum] adenylate kinase, partial [Amblyomma aureolatum]	27131.1	0	34.3097	95.3104	31.2567	3.68896
APO36715.1	heat shock protein 70-8235 [Haemaphysalis flava] shock protein 70-8235 [Haemaphysalis flava]	70060.2	17.2253	13.6428	97.2538	16.4728	3.68428
JAT92299.1	putative secreted protein, partial [Amblyomma aureolatum] secreted protein, partial [Amblyomma aureolatum]	20202	56.4096	0	117.945	86.606	3.62617
JAP74152.1;JAR88631.1	putative tick transposon, partial [Ixodes ricinus];tick transposon, partial [Ixodes ricinus] tick transposon, partial [Ixodes ricinus];tick transposon, partial [Ixodes ricinus]	101389.79;101431.78	119.033	166.649	572.754	437.894	3.53767
JAP86107.1	potassium channel tetramerization domain containing protein [Rhipicephalus appendiculatus] channel tetramerization domain containing protein [Rhipicephalus appendiculatus]	38972.2	42.7667	18.9159	173.489	44.2945	3.53072
JAU00361.1	hypothetical protein, partial [Amblyomma sculptum] protein, partial [Amblyomma sculptum]	43277.6	94.5872	102.305	407.503	279.59	3.48968
JAP76646.1;JAP79554.1;JAT95693.1;JAT99469.1	wd40;wd40;putative;putative domain protein [Rhipicephalus appendiculatus];domain protein [Rhipicephalus appendiculatus];wd40 repeat protein, partial [Amblyomma aureolatum];wd40 repeat protein, partial [Amblyomma sculptum] domain protein [Rhipicephalus appendiculatus];domain protein [Rhipicephalus appendiculatus];wd40 repeat protein, partial [Amblyomma aureolatum];wd40 repeat protein, partial [Amb…	43112.43;44560.19;51158.09;74128.11	60.6888	81.8728	356.631	134.525	3.44522
AEO34415.1	hypothetical protein [Amblyomma maculatum] protein [Amblyomma maculatum]	33559	56.9805	58.6752	389.809	0	3.37043
JAT97649.1	putative glutathione s-transferase [Amblyomma aureolatum] glutathione s-transferase [Amblyomma aureolatum]	24632.4	154.478	183.466	744.091	390.339	3.35685
JAP68578.1	putative ribosomal protein [Hyalomma excavatum] ribosomal protein [Hyalomma excavatum]	11611	1515.02	1584.05	6893.82	3441.31	3.33492
JAU02063.1	putative calponin similarity domain-containing protein ddb g0272472-like isoform x1, partial [Amblyomma sculptum] calponin similarity domain-containing protein ddb g0272472-like isoform x1, partial [Amblyomma sculptum]	28369.8	117.09	142.46	536.281	322.008	3.30684
JAP66187.1;JAP86312.1	putative;glyoxalase glyoxalase [Hyalomma excavatum];[Rhipicephalus appendiculatus] glyoxalase [Hyalomma excavatum];[Rhipicephalus appendiculatus]	33704.5;33755.42	47.5471	70.2852	191.528	194.614	3.27705
JAP86570.1	heat shock protein [Rhipicephalus appendiculatus] shock protein [Rhipicephalus appendiculatus]	21858	2.71548	3.2248	9.42107	9.84591	3.24345
JAP65530.1;JAP79051.1	putative;F-box f-box [Hyalomma excavatum];protein 28 [Rhipicephalus appendiculatus] f-box [Hyalomma excavatum];protein 28 [Rhipicephalus appendiculatus]	47123.85;45975.63	193.682	527.019	1644.68	686.151	3.23411
JAG92495.1	putative lysosomal-associated membrane protein [Amblyomma americanum] lysosomal-associated membrane protein [Amblyomma americanum]	21893.4	231.23	389.995	1106.07	886.674	3.20777
EEC07094.1;JAP72845.1;XP_029829586.1	Mcm2/3,;putative;DNA putative, partial [Ixodes scapularis];dna replication licensing factor mcm4 component, partial [Ixodes ricinus];replication licensing factor MCM6 [Ixodes scapularis] putative, partial [Ixodes scapularis];dna replication licensing factor mcm4 component, partial [Ixodes ricinus];replication licensing factor MCM6 [Ixodes scapularis]	89000.39;89198.34;92444	24.7824	0	46.2533	32.8385	3.19146
JAP88185.1	twitchin like, partial [Rhipicephalus appendiculatus] like, partial [Rhipicephalus appendiculatus]	33576.8	37.2763	34.7168	160.923	66.1676	3.15434
AFI98418.1	paramyosin, partial [Antricola delacruzi] partial [Antricola delacruzi]	28461.1	98.526	56.8344	241.032	248.891	3.15346
EEC09178.1;JAP74634.1;JAR94480.1;JAT91659.1;spB7PRF6.1MTND_IXOSC;XP_002399605.2	acireductone;putative;putative;putative;RecName:;1,2-dihydroxy-3-keto-5-methylthiopentene dioxygenase, putative [Ixodes scapularis];secreted protein [Ixodes ricinus];acireductone dioxygenaseacireductone dioxygenase [Ixodes ricinus];secreted protein [Amblyomma aureolatum];Full=1,2-dihydroxy-3-keto-5-methylthiopentene dioxygenase; AltName: Full=Acireductone dioxygenase (Fe(2+)-requiring); Short=ARD…	21676.38;NaN;NaN;21658.38;21676.38;21690.41	67.2542	86.778	340.703	144.78	3.15183
JAT96844.1	putative failed axon connections fax protein/glutathione s-transferase-like protein [Amblyomma aureolatum] failed axon connections fax protein/glutathione s-transferase-like protein [Amblyomma aureolatum]	42339.3	118.534	73.8432	400.048	198.794	3.11285
JAT96072.1	putative adenylate cyclase-associated protein cap/srv2p [Amblyomma aureolatum] adenylate cyclase-associated protein cap/srv2p [Amblyomma aureolatum]	51906.3	270.586	309.08	1051.97	721.354	3.05921
JAV99444.1	Uncharacterized protein, partial [Ornithodoros moubata] protein, partial [Ornithodoros moubata]	56465.7	16359.2	867.822	26241.7	25889	3.0261
JAP73455.1	putative tick transposon, partial [Ixodes ricinus] tick transposon, partial [Ixodes ricinus]	118643	95.8958	182.693	185.027	657.532	3.02438
AEO36445.1;JAG92679.1;JAP68281.1;JAP85825.1;JAR89969.1;XP_029843550.1;XP_029845162.1;XP_029845198.1	hypothetical;putative;putative;chitinase;putative;probable;probable;endochitinase-like protein [Amblyomma maculatum];catalytically inactive chitinase-like lectin, partial [Amblyomma americanum];catalytically inactive chitinase-like lectin, partial [Hyalomma excavatum];[Rhipicephalus appendiculatus];catalytically inactive chitinase-like lectin [Ixodes ricinus];chitinase 10 [Ixodes scapularis];chit…	45961.35;35459.81;41677.53;45754.21;45768.29;290748.16;187017.4;45726.25	177.02	159.477	514.094	501.422	3.0179
JAP65153.1	putative catalytic domain of spleen tyrosine kinase-like protein tyrosine kinase, partial [Hyalomma excavatum] catalytic domain of spleen tyrosine kinase-like protein tyrosine kinase, partial [Hyalomma excavatum]	54766.2	484.801	546.695	1724.45	1380.59	3.01023
AEO34475.1;JAP65099.1;JAP79883.1;JAT97020.1	hypothetical;putative;Ras-related;putative protein [Amblyomma maculatum];gtp-binding protein [Hyalomma excavatum];GTP-binding protein A/B [Rhipicephalus appendiculatus];gtp-binding protein [Amblyomma aureolatum] protein [Amblyomma maculatum];gtp-binding protein [Hyalomma excavatum];GTP-binding protein A/B [Rhipicephalus appendiculatus];gtp-binding protein [Amblyomma aureolatum]	36564.14;36546.17;36546.17;36568.13	739.592	1021.87	3805.68	1453.58	2.98574
JAP83809.1	hypothetical protein [Rhipicephalus appendiculatus] protein [Rhipicephalus appendiculatus]	51631.5	68.8698	52.1247	244.09	115.861	2.97494
JAT95210.1	putative glucosidase ii catalytic alpha subunit, partial [Amblyomma aureolatum] glucosidase ii catalytic alpha subunit, partial [Amblyomma aureolatum]	71260	136.517	133.51	524.29	277.357	2.96876
JAT95945.1	putative folylpolyglutamate synthase [Amblyomma aureolatum] folylpolyglutamate synthase [Amblyomma aureolatum]	62256.2	247.83	98.0818	290.668	733.003	2.95934
EEC20235.1	ATP-dependent RNA helicase, putative, partial [Ixodes scapularis] RNA helicase, putative, partial [Ixodes scapularis]	70692	211.755	253.041	909.669	452.261	2.93016
AAK82985.1;AEO34724.1;JAU03143.1	gamma-interferon;hypothetical;putative inducible lysosomal thiol reductase, partial [Amblyomma americanum];protein [Amblyomma maculatum];gamma-interferon inducible lysosomal thiol reductase, partial [Amblyomma sculptum] inducible lysosomal thiol reductase, partial [Amblyomma americanum];protein [Amblyomma maculatum];gamma-interferon inducible lysosomal thiol reductase, partial [Amblyomma sculptum]	18281.86;24160.68;18250.84	226.397	0	464.558	196.961	2.92194
XP_029850864.1	protein flightless-1 [Ixodes scapularis] flightless-1 [Ixodes scapularis]	142466	24.7001	57.8899	180.545	59.7324	2.90928
JAP70797.1	putative 20-hydroxysteroid dehydrogenase [Ixodes ricinus] 20-hydroxysteroid dehydrogenase [Ixodes ricinus]	30715.9	48.5241	141.245	256.741	294.348	2.90399
JAP64087.1;JAP78685.1;JAP84415.1;JAP87655.1;JAT95156.1;JAT96897.1;JAU01082.1	putative;copine;copine;copine,;putative;putative;putative copine [Hyalomma excavatum];[Rhipicephalus appendiculatus];[Rhipicephalus appendiculatus];partial [Rhipicephalus appendiculatus];copine, partial [Amblyomma aureolatum];copine [Amblyomma aureolatum];copine, partial [Amblyomma sculptum] copine [Hyalomma excavatum];[Rhipicephalus appendiculatus];[Rhipicephalus appendiculatus];partial [Rhipice…	62045.64;61780.32;61745.28;46745.25;60156.5;61782.26;59528.56	29.7856	0	46.9681	39.0945	2.8894
AEO34676.1;JAP68459.1	hypothetical;putative protein [Amblyomma maculatum];nadh-ubiquinone oxidoreductase ndufs3/30 kda subunit [Hyalomma excavatum] protein [Amblyomma maculatum];nadh-ubiquinone oxidoreductase ndufs3/30 kda subunit [Hyalomma excavatum]	30751.99;31089.29	144.445	179.731	217.013	717.365	2.88232
JAG92719.1	putative secreted protein [Amblyomma americanum] secreted protein [Amblyomma americanum]	43089.3	74.0118	51.1036	277.469	83.1338	2.88216
JAP66628.1;JAP86548.1;JAT78956.1;JAT98962.1	putative;ubiquinol-cytochrome;cytochrome;putative cytochrome c1 [Hyalomma excavatum];c reductase cytochrome c1 subunit [Rhipicephalus appendiculatus];heme mitochondrial like, partial [Ornithodoros brasiliensis];cytochrome c1 [Amblyomma aureolatum] cytochrome c1 [Hyalomma excavatum];c reductase cytochrome c1 subunit [Rhipicephalus appendiculatus];heme mitochondrial like, partial [Ornithodoros bras…	34276.01;34075.77;34382.42;34251.97	37.5594	57.8971	157.675	113.02	2.8358
JAR91351.1	putative tick transposon, partial [Ixodes ricinus] tick transposon, partial [Ixodes ricinus]	115810	77.4728	157.953	392.513	270.62	2.81674
JAT95556.1	putative aminopeptidase [Amblyomma aureolatum] aminopeptidase [Amblyomma aureolatum]	56181.3	724.586	727.869	1987.56	2077.57	2.7988
JAT96951.1	putative glutathione s-transferase, partial [Amblyomma aureolatum] glutathione s-transferase, partial [Amblyomma aureolatum]	25107.8	80.3661	67.6931	217.493	196.268	2.79456
JAP87089.1	myosin heavy chain 6/7, partial [Rhipicephalus appendiculatus] heavy chain 6/7, partial [Rhipicephalus appendiculatus]	224921	24.6868	26.9673	105.55	38.3484	2.7858
JAP64993.1;JAP84613.1	putative;splicing damage-specific dna binding complex subunit ddb1 [Hyalomma excavatum];factor 3B subunit 3 [Rhipicephalus appendiculatus] damage-specific dna binding complex subunit ddb1 [Hyalomma excavatum];factor 3B subunit 3 [Rhipicephalus appendiculatus]	134168.67;134231.72	60.1937	68.1454	228.796	127.52	2.77637
JAP70804.1	putative vitellogenin-1, partial [Ixodes ricinus] vitellogenin-1, partial [Ixodes ricinus]	51009.8	79.6532	110.15	370.26	150.987	2.74625
JAT96066.1;JAU01960.1	putative safb-like transcription modulator, partial [Amblyomma aureolatum];safb-like transcription modulator, partial [Amblyomma sculptum] safb-like transcription modulator, partial [Amblyomma aureolatum];safb-like transcription modulator, partial [Amblyomma sculptum]	89005.94;73457.9	47.1143	81.8529	239.771	106.087	2.68176
JAT93792.1	putative cd73 ecto-5'-nucleotidase [Amblyomma aureolatum] cd73 ecto-5'-nucleotidase [Amblyomma aureolatum]	NaN	18.888	28.4813	71.7836	54.4814	2.66554
JAP67501.1	putative basement membrane-specific heparan sulfate proteoglycan core protein, partial [Hyalomma excavatum] basement membrane-specific heparan sulfate proteoglycan core protein, partial [Hyalomma excavatum]	426572	115.122	120.757	413.446	212.323	2.65292
JAW03537.1	Complement component 2-factor B variant 2, partial [Ornithodoros moubata] component 2-factor B variant 2, partial [Ornithodoros moubata]	68920.1	35.5292	44.8731	131.615	81.2337	2.6473
EEC09775.1;JAP64820.1;JAP82357.1;JAU00046.1;JAV99513.1;XP_029838072.1	Plexin;putative;Plexin;putative;Uncharacterized;plexin domain-containing protein, putative, partial [Ixodes scapularis];extracellular protein tem7 [Hyalomma excavatum];domain-containing protein [Rhipicephalus appendiculatus];extracellular protein tem7, partial [Amblyomma sculptum];protein, partial [Ornithodoros moubata];domain-containing protein 2 [Ixodes scapularis] domain-containing protein, pu…	47631.54;64461.16;64078.69;44493.24;53463.21;62536.14	29.8904	29.5677	102.481	53.3877	2.62148
JAP67260.1	putative ubiquitin carboxyl-terminal hydrolase faf-x isoform x3, partial [Hyalomma excavatum] ubiquitin carboxyl-terminal hydrolase faf-x isoform x3, partial [Hyalomma excavatum]	271164	73.5039	90.9226	287.486	135.698	2.57369
JAP78161.1	TIL domain containing protein [Rhipicephalus appendiculatus] domain containing protein [Rhipicephalus appendiculatus]	441990	167.852	227.977	571.749	443.988	2.5661
AEO32433.1	hypothetical protein, partial [Amblyomma maculatum] protein, partial [Amblyomma maculatum]	42001.5	50.5887	0	0	129.513	2.56011
AEO36253.1;JAT98288.1	hypothetical;putative protein [Amblyomma maculatum];actin regulatory protein, partial [Amblyomma aureolatum] protein [Amblyomma maculatum];actin regulatory protein, partial [Amblyomma aureolatum]	31711.66;31758.65	94.1512	164.23	439.637	221.74	2.55969
JAU02329.1	putative intracellular cystatin, partial [Amblyomma sculptum] intracellular cystatin, partial [Amblyomma sculptum]	10595.9	44.8973	26.1576	109.349	71.3867	2.54361
JAV98788.1	Serine-threonine-protein kinase PINK1, partial [Ornithodoros moubata] kinase PINK1, partial [Ornithodoros moubata]	62289.3	294.468	0	286.802	462.114	2.54329
JAP84997.1	Gluzincin [Rhipicephalus appendiculatus] [Rhipicephalus appendiculatus]	171860	238.767	496.44	1197.15	671.98	2.54232
JAW06968.1	Thioredoxin-dependent peroxide reductase mitochondrial, partial [Ornithodoros moubata] peroxide reductase mitochondrial, partial [Ornithodoros moubata]	21825.8	2026.21	2348.16	8010.73	3086.67	2.53691
JAW05626.1	Integrin alpha-9, partial [Ornithodoros moubata] alpha-9, partial [Ornithodoros moubata]	117032	1072.35	2120.86	3002.05	5097.67	2.53655
JAT94752.1	putative sulfotransferase [Amblyomma aureolatum] sulfotransferase [Amblyomma aureolatum]	39115.6	67.1972	104.669	273.629	157.534	2.50872
JAP86014.1;QEL09191.1	heat shock 70kDa protein 5 [Rhipicephalus appendiculatus];shock protein 70 kDa [Rhipicephalus haemaphysaloides] shock 70kDa protein 5 [Rhipicephalus appendiculatus];shock protein 70 kDa [Rhipicephalus haemaphysaloides]	72443.03;72531.12	391.075	420.827	1337.99	690.056	2.49789
JAU00825.1	putative thyroid hormone-induced protein b, partial [Amblyomma sculptum] thyroid hormone-induced protein b, partial [Amblyomma sculptum]	223142	45.6381	72.3579	174.611	118.9	2.48747
JAT96241.1	putative d-3-phosphoglycerate dehydrogenase [Amblyomma aureolatum] d-3-phosphoglycerate dehydrogenase [Amblyomma aureolatum]	39263.8	64.3585	144.321	304.582	207.396	2.45342
JAU00449.1	putative neurexin iv, partial [Amblyomma sculptum] neurexin iv, partial [Amblyomma sculptum]	162357	100.337	150.638	370.4	234.578	2.41051
JAP83855.1;JAT92583.1	cathepsin;putative C [Rhipicephalus appendiculatus];cathepsin c precursor, partial [Amblyomma aureolatum] C [Rhipicephalus appendiculatus];cathepsin c precursor, partial [Amblyomma aureolatum]	51069.13;22318	125.483	160.987	522.36	166.523	2.40473
JAP80794.1;JAP88390.1;JAT99166.1	Basic;Basic;putative tail secreted protein [Rhipicephalus appendiculatus];tail secreted protein, partial [Rhipicephalus appendiculatus];dna polymerase iii subunit gamma and tau, partial [Amblyomma aureolatum] tail secreted protein [Rhipicephalus appendiculatus];tail secreted protein, partial [Rhipicephalus appendiculatus];dna polymerase iii subunit gamma and tau, partial [Amblyomma aureolatum]	35794.47;28663.97;26332.12	90.3257	99.8743	256.621	199.521	2.39822
JAP82730.1	phospholipase D3/4 [Rhipicephalus appendiculatus] D3/4 [Rhipicephalus appendiculatus]	56368	173.774	156.884	514.326	269.824	2.37148
JAP66808.1;JAP78390.1	putative;dystroglycan dystroglycan, partial [Hyalomma excavatum];1 [Rhipicephalus appendiculatus] dystroglycan, partial [Hyalomma excavatum];1 [Rhipicephalus appendiculatus]	112070.88;112018.58	114.003	181.359	363.775	331.764	2.35486
EEC20587.1;JAP72487.1	L-allo-threonine;putative aldolase, putative [Ixodes scapularis];threonine aldolase, partial [Ixodes ricinus] aldolase, putative [Ixodes scapularis];threonine aldolase, partial [Ixodes ricinus]	31002.88;32979.06	90.0715	138.085	322.07	215.034	2.3541
AEO33935.1;JAP66275.1;JAT96453.1	hypothetical;putative;putative protein [Amblyomma maculatum];pre-mrna-splicing factor 38a, partial [Hyalomma excavatum];pre-mrna-splicing factor 38a [Amblyomma aureolatum] protein [Amblyomma maculatum];pre-mrna-splicing factor 38a, partial [Hyalomma excavatum];pre-mrna-splicing factor 38a [Amblyomma aureolatum]	51669.97;43700.84;48584.52	23.3924	64.6499	111.689	95.4293	2.35249
JAU01121.1	putative cytosolic sorting protein gga2/tom1, partial [Amblyomma sculptum] cytosolic sorting protein gga2/tom1, partial [Amblyomma sculptum]	52559.2	74.3374	164.647	347.565	212.831	2.34491
AEO35591.1	hypothetical protein [Amblyomma maculatum] protein [Amblyomma maculatum]	36902.6	46.155	124.188	259.153	139.368	2.33952
JAT92428.1	putative heat shock protein [Amblyomma aureolatum] heat shock protein [Amblyomma aureolatum]	21654.7	104.198	121.557	287.774	235.687	2.31871
JAU02708.1	putative translation factor [Amblyomma sculptum] translation factor [Amblyomma sculptum]	47733	0	58.141	59.8949	74.7955	2.31662
JAP78330.1;JAP78331.1	thymus specific serine protease [Rhipicephalus appendiculatus] specific serine protease [Rhipicephalus appendiculatus]	27875.07;55444.36	41.856	110.494	214.799	137.477	2.31228
JAP86906.1	tick thioester protein, partial [Rhipicephalus appendiculatus] thioester protein, partial [Rhipicephalus appendiculatus]	147298	108.176	103.377	258.394	230.079	2.30898
AEO35676.1	hypothetical protein [Amblyomma maculatum] protein [Amblyomma maculatum]	53612.7	12.6711	15.0246	48.2542	15.3712	2.2973
JAT97848.1	putative fkbp-type peptidyl-prolyl cis-trans isomerase [Amblyomma aureolatum] fkbp-type peptidyl-prolyl cis-trans isomerase [Amblyomma aureolatum]	114346	31.4698	23.8724	66.8757	60.1666	2.29558
AEO34520.1;JAP86146.1	hypothetical;FUS-interacting protein [Amblyomma maculatum];serine-arginine-rich protein 1 [Rhipicephalus appendiculatus] protein [Amblyomma maculatum];serine-arginine-rich protein 1 [Rhipicephalus appendiculatus]	24462.98;24907.47	119.403	74.5701	264.639	177.887	2.28138
JAT93369.1	putative myosin class i heavy chain [Amblyomma aureolatum] myosin class i heavy chain [Amblyomma aureolatum]	NaN	300.089	347.245	979.951	495.2	2.27881
JAT97629.1;JAT97650.1	putative salivary sulfotransferase, partial [Amblyomma aureolatum];salivary sulfotransferase, partial [Amblyomma aureolatum] salivary sulfotransferase, partial [Amblyomma aureolatum];salivary sulfotransferase, partial [Amblyomma aureolatum]	38060.25;37617.54	444.697	316.752	842.95	874.472	2.25547
JAT99762.1	putative c2h2 zn-finger protein [Amblyomma sculptum] c2h2 zn-finger protein [Amblyomma sculptum]	106029	71.5709	114.601	294.521	124.885	2.25279
JAP65683.1;JAP84619.1;JAT98138.1;JAU02405.1;JAW05909.1	putative;golgi;putative;putative;Uncharacterized golgi transport complex subunit [Hyalomma excavatum];transport complex subunit [Rhipicephalus appendiculatus];golgi transport complex subunit, partial [Amblyomma aureolatum];golgi transport complex subunit, partial [Amblyomma sculptum];protein, partial [Ornithodoros moubata] golgi transport complex subunit [Hyalomma excavatum];transport complex sub…	72842.47;73442.14;70877.29;68942.26;55885.22	21.7475	22.424	45.9395	53.2187	2.24484
AEO35132.1;AMJ39612.1;JAP68094.1;JAP73105.1;JAP82221.1;JAT91291.1;XP_029830253.1;XP_029830259.1	hypothetical;histone;putative;putative;histone;putative;histone;histone protein [Amblyomma maculatum];H2AZ [Rhipicephalus annulatus];histone h2 a.f/z [Hyalomma excavatum];histone 2a [Ixodes ricinus];H2A [Rhipicephalus appendiculatus];histone h2 a.f/z [Amblyomma aureolatum];H2A.V isoform X1 [Ixodes scapularis];H2A.V isoform X2 [Ixodes scapularis] protein [Amblyomma maculatum];H2AZ [Rhipicephalus a…	13449.61;13419.59;13449.61;13449.61;13449.61;13449.61;14274.61;13449.61	147.93	235.481	398.231	460.546	2.23983
AEO33076.1	hypothetical protein, partial [Amblyomma maculatum] protein, partial [Amblyomma maculatum]	25558.4	245.909	267.231	825.404	321.539	2.23515
JAT99112.1	putative tick transposon, partial [Amblyomma aureolatum] tick transposon, partial [Amblyomma aureolatum]	76727.2	368.702	536.04	1460.27	558.152	2.23094
XP_029826283.1;XP_029826290.1	microtubule-associated protein Jupiter isoform X1 [Ixodes scapularis];protein Jupiter isoform X2 [Ixodes scapularis] protein Jupiter isoform X1 [Ixodes scapularis];protein Jupiter isoform X2 [Ixodes scapularis]	19562.61;17338.13	9.2811	26.0435	28.656	49.8218	2.22162
EEC08749.1;JAP65714.1;JAP71399.1;JAP76348.1;JAP83273.1;JAR94319.1;JAT93447.1;JAU00424.1;XP_029844907.1;XP_029844908.1;XP_029844909.1;XP_029844910.1;XP_029844912.1	rap;putative;putative;gtpase;gtpase;putative;putative;putative;GTPase-activating;GTPase-activating;GTPase-activating;GTPase-activating;GTPase-activating GTPase-activating protein, putative, partial [Ixodes scapularis];rap1-gtpase-activating protein rap1gap [Hyalomma excavatum];rap1-gtpase-activating protein rap1gap, partial [Ixodes ricinus];activating rap/ran gap domain like protein 3 [Rhipicepha…	71949.36;114038.42;91065.19;114055.47;115613.85;113650.93;105722.55;103217.85;105220.94;104595.26;102818.38;102192.7;98735.76	1943.01	1248.47	4225.56	2861.35	2.22057
AEO36911.1	hypothetical protein [Amblyomma maculatum] protein [Amblyomma maculatum]	18319.1	42.7411	131.903	226.289	158.015	2.20049
JAP86071.1	ATP-binding cassette sub-family E member 1 [Rhipicephalus appendiculatus] cassette sub-family E member 1 [Rhipicephalus appendiculatus]	67615.5	183.971	182.922	377.296	429.082	2.19786
JAP77429.1	coiled-coil tumor protein D52 [Rhipicephalus appendiculatus] tumor protein D52 [Rhipicephalus appendiculatus]	20638.1	34.1589	42.6779	109.108	57.654	2.17034
EEC08769.1;JAP81395.1;JAP81396.1;JAR88610.1;JAR89904.1;JAU00401.1;XP_029825550.1	DNA;DNA;DNA;putative;putative;putative;DNA excision repair protein ERCC-6, putative, partial [Ixodes scapularis];excision repair protein ERCC-6 [Rhipicephalus appendiculatus];excision repair protein ERCC-6 [Rhipicephalus appendiculatus];chromatin remodeling complex wstf-iswi small subunit, partial [Ixodes ricinus];positive regulation of transcription elongation, partial [Ixodes ricinus];snf2 fami…	109698.8;132451.34;134155.35;120120.33;82970.6;134394.81;174031.4	424.35	1344.05	947.336	2865.72	2.15622
JAT94292.1	putative rho guanine nucleotide exchange factor cdep [Amblyomma aureolatum] rho guanine nucleotide exchange factor cdep [Amblyomma aureolatum]	119697	67.5025	62.4253	197.095	82.9989	2.15577
AEO35756.1	hypothetical protein [Amblyomma maculatum] protein [Amblyomma maculatum]	19870.3	38.7141	34.6231	48.7674	109.16	2.15344
JAT95331.1	hypothetical protein, partial [Amblyomma aureolatum] protein, partial [Amblyomma aureolatum]	42377	376.468	429.677	980.048	751.43	2.14785
JAP86874.1;JAT93880.1;JAT99753.1	E3;putative;putative ubiquitin-protein ligase MYCBP2, partial [Rhipicephalus appendiculatus];inhibitor of type v adenylyl cyclase/neuronal presynaptic protein highwire/pam/rpm-1, partial [Amblyomma aureolatum];inhibitor of type v adenylyl cyclase/neuronal presynaptic protein highwire/pam/rpm-1, partial [Amblyomma sculptum] ubiquitin-protein ligase MYCBP2, partial [Rhipicephalus appendiculatus];in…	476270.35;355967.29;230122.3	82.9238	0	177.677	0	2.14265
JAP83452.1	sulfotransferase [Rhipicephalus appendiculatus] [Rhipicephalus appendiculatus]	35997.2	108.1	199.559	360.558	294.675	2.12974
JAU00890.1	protein in meprin, partial [Amblyomma sculptum] in meprin, partial [Amblyomma sculptum]	154139	131	166.993	367.407	266.88	2.12853
JAT94653.1	putative alpha-tubulin suppressor, partial [Amblyomma aureolatum] alpha-tubulin suppressor, partial [Amblyomma aureolatum]	41845	267.816	143.48	387.614	486.112	2.12432
JAP82673.1;XP_029825699.1;XP_029825700.1;XP_029825701.1	CDC42 small effector protein 2 [Rhipicephalus appendiculatus];small effector protein 2 [Ixodes scapularis];small effector protein 2 [Ixodes scapularis];small effector protein 2 [Ixodes scapularis] small effector protein 2 [Rhipicephalus appendiculatus];small effector protein 2 [Ixodes scapularis];small effector protein 2 [Ixodes scapularis];small effector protein 2 [Ixodes scapularis]	14532.22;8971.23;8971.23;8971.23	0	8.46345	17.9697	0	2.12321
JAU01098.1	protein phosphatase 1 regulatory subunit 21 isoform 2 [Amblyomma sculptum] phosphatase 1 regulatory subunit 21 isoform 2 [Amblyomma sculptum]	84727.3	82.2707	61.7209	174.789	129.152	2.11082
JAT95190.1	putative secreted protein precursor, partial [Amblyomma aureolatum] secreted protein precursor, partial [Amblyomma aureolatum]	27553.2	80.9918	61.8378	192.386	107.408	2.09896
JAR91265.1	putative pin domain-containing rna-binding protein, partial [Ixodes ricinus] pin domain-containing rna-binding protein, partial [Ixodes ricinus]	36253.2	150.999	158.872	298.869	350.161	2.09451
AEO35775.1;JAP66639.1;JAT99185.1	hypothetical;putative;putative protein [Amblyomma maculatum];cysteine dioxygenase cdo1 [Hyalomma excavatum];cysteine dioxygenase cdo1 [Amblyomma aureolatum] protein [Amblyomma maculatum];cysteine dioxygenase cdo1 [Hyalomma excavatum];cysteine dioxygenase cdo1 [Amblyomma aureolatum]	24463.4;24629.56;24506.44	0	36.3598	37.3733	38.7734	2.09425
JAP82974.1;JAW02362.1	lysosomal;Uncharacterized alpha-mannosidase [Rhipicephalus appendiculatus];protein, partial [Ornithodoros moubata] alpha-mannosidase [Rhipicephalus appendiculatus];protein, partial [Ornithodoros moubata]	48484.63;90142.83	643.716	528.207	830.763	1622.29	2.09319
ACG76195.1	alpha-2-macroglobulin, partial [Amblyomma americanum] partial [Amblyomma americanum]	19026.3	310.265	255.283	592.94	580.336	2.07458
JAP85340.1	transforming growth factor-beta-induced protein [Rhipicephalus appendiculatus] growth factor-beta-induced protein [Rhipicephalus appendiculatus]	83743.8	43.7041	62.7061	131.723	88.9927	2.07419
JAU00438.1	putative serine/threonine protein kinase, partial [Amblyomma sculptum] serine/threonine protein kinase, partial [Amblyomma sculptum]	125021	48.4875	60.0993	165.942	57.9341	2.06173
JAT96770.1	putative transcription initiation factor iie alpha subunit [Amblyomma aureolatum] transcription initiation factor iie alpha subunit [Amblyomma aureolatum]	45666.2	28.3432	19.9933	55.7601	43.4567	2.05263
AEO36037.1;EEC19310.1;JAP64099.1;JAP71807.1;JAP82833.1;JAT95495.1;JAU02875.1;JAW02931.1;JAW05968.1;XP_002415643.2	hypothetical;sideroflexin;putative;putative;sideroflexin;putative;putative;AGAP011146-PA,;Sideroflexin,;sideroflexin-1 protein [Amblyomma maculatum];1,2,3, putative [Ixodes scapularis];conserved plasma membrane protein [Hyalomma excavatum];conserved plasma membrane protein [Ixodes ricinus];1,2,3 [Rhipicephalus appendiculatus];conserved plasma membrane protein [Amblyomma aureolatum];conserved plas…	35474.41;35247.14;35409.44;35225.09;35445.49;35330.38;35427.36;35277.38;29961.03;35291.2	96.9659	124.912	302.344	152.956	2.05202
JAT95290.1	putative glyoxylase, partial [Amblyomma aureolatum] glyoxylase, partial [Amblyomma aureolatum]	30699.2	20.6964	12.8894	38.295	30.5856	2.05088
JAP63566.1	putative rna-binding protein rrm superfamily, partial [Hyalomma excavatum] rna-binding protein rrm superfamily, partial [Hyalomma excavatum]	94261.2	65.7229	112.878	239.418	123.54	2.03223
JAT93615.1	putative f-actin capping protein alpha subunit, partial [Amblyomma aureolatum] f-actin capping protein alpha subunit, partial [Amblyomma aureolatum]	34186.6	78.6121	60.855	181.426	101.897	2.03147
XP_029822064.1;XP_029825794.1	60S ribosomal protein L26-like [Ixodes scapularis];ribosomal protein L26 [Ixodes scapularis] ribosomal protein L26-like [Ixodes scapularis];ribosomal protein L26 [Ixodes scapularis]	17230.3;17230.3	328.551	872.235	1164.71	1257.43	2.01713
JAT97938.1	putative low-density lipoprotein receptor, partial [Amblyomma aureolatum] low-density lipoprotein receptor, partial [Amblyomma aureolatum]	386598	12.7617	18.0199	37.9253	23.8145	2.00573
EEC02414.1;JAP63782.1;JAP73967.1;JAP80694.1;JAT95939.1;JAU01972.1;JAW02728.1;JAW06384.1;XP_002409548.1;XP_029827808.1	Mid1-interacting;putative;putative;thyroid;putative;putative;Uncharacterized;Mid1-interacting;mid1-interacting;mid1-interacting protein, putative [Ixodes scapularis];thyroid hormone-inducible hepatic protein spot 14 [Hyalomma excavatum];thyroid hormone-inducible hepatic protein spot 14 [Ixodes ricinus];hormone inducible hepatic protein spot 14 [Rhipicephalus appendiculatus];thyroid hormone-induci…	27543.43;27408.35;27543.43;27383.34;27217.15;27208.14;27230.29;27204.19;27543.43;27543.43	64.2142	53.3424	122.024	113.5	2.0035
JAP80837.1	Ataxin-2 [Rhipicephalus appendiculatus] [Rhipicephalus appendiculatus]	81857.4	78.3219	71.4804	216.807	81.3355	1.99024
AEO33757.1;EEC03460.1;JAP65216.1;JAP72688.1;JAP84893.1;JAT96580.1;XP_029850737.1	hypothetical;cyclophilin;putative;putative;peptidyl-prolyl;putative;peptidyl-prolyl protein [Amblyomma maculatum];type peptidyl-prolyl cis-trans isomerase, putative [Ixodes scapularis];cyclophilin-type peptidyl-prolyl cis-trans isomerase, partial [Hyalomma excavatum];cyclophilin-type peptidyl-prolyl cis-trans isomerase [Ixodes ricinus];isomerase E (cyclophilin E) [Rhipicephalus appendiculatus];cy…	NaN;32131.03;32542.3;32185.1;33852.81;33737.82;32131.03	49.6202	0	0	98.4565	1.9842
EEC07256.1;XP_029837851.1;XP_029840031.1	thrombospondin,;LOW;cartilage putative, partial [Ixodes scapularis];QUALITY PROTEIN: cartilage oligomeric matrix protein-like [Ixodes scapularis];oligomeric matrix protein [Ixodes scapularis] putative, partial [Ixodes scapularis];QUALITY PROTEIN: cartilage oligomeric matrix protein-like [Ixodes scapularis];oligomeric matrix protein [Ixodes scapularis]	85577.09;113363.83;113393.85	12.8924	8.27223	21.927	19.7529	1.96932
JAP81777.1	pre-mRNA-processing factor 19 [Rhipicephalus appendiculatus] factor 19 [Rhipicephalus appendiculatus]	53543.8	359.749	401.052	948.919	546.916	1.96613
JAT98166.1	putative acyl-coa synthetase, partial [Amblyomma aureolatum] acyl-coa synthetase, partial [Amblyomma aureolatum]	57374.8	262.123	250.575	753.596	254.022	1.96533
JAP73214.1;JAP73222.1;JAP82312.1;XP_029822174.1;XP_029822175.1;XP_029844571.1;XP_029844572.1	putative;putative;Secernin-2;secernin-2;secernin-2;secernin-2;secernin-2 dipeptidase amino acid transport and metabolism, partial [Ixodes ricinus];dipeptidase amino acid transport and metabolism, partial [Ixodes ricinus];[Rhipicephalus appendiculatus];isoform X1 [Ixodes scapularis];isoform X2 [Ixodes scapularis];isoform X1 [Ixodes scapularis];isoform X2 [Ixodes scapularis] dipeptidase amino acid …	39733.03;49898.71;46792.89;51997.49;51705.18;52027.54;51735.23	80.4612	123.979	258.906	140.921	1.95572
JAU02950.1	putative cop9 signalosome complex subunit 5 [Amblyomma sculptum] cop9 signalosome complex subunit 5 [Amblyomma sculptum]	37654.6	50.3099	96.4238	104.77	182.118	1.95516
JAP64975.1;JAP82641.1;JAT94500.1	putative;low;putative vitellogenin receptor, partial [Hyalomma excavatum];density lipoprotein receptor [Rhipicephalus appendiculatus];low-density lipoprotein receptor, partial [Amblyomma aureolatum] vitellogenin receptor, partial [Hyalomma excavatum];density lipoprotein receptor [Rhipicephalus appendiculatus];low-density lipoprotein receptor, partial [Amblyomma aureolatum]	104317.58;100968.63;81493.34	33.0177	36.3903	80.4104	55.1304	1.95281
EEC18016.1	acetolactate synthase, putative, partial [Ixodes scapularis] synthase, putative, partial [Ixodes scapularis]	40701.4	65.302	120.048	361.15	0	1.94848
XP_029850207.1	putative ferric-chelate reductase 1 [Ixodes scapularis] ferric-chelate reductase 1 [Ixodes scapularis]	21248.5	17.2466	28.7143	23.9099	65.5587	1.94663
JAT94152.1;JAU01089.1	putative ral-gtpase effector ralbp1, partial [Amblyomma aureolatum];ral-gtpase effector ralbp1, partial [Amblyomma sculptum] ral-gtpase effector ralbp1, partial [Amblyomma aureolatum];ral-gtpase effector ralbp1, partial [Amblyomma sculptum]	66908.54;76487.39	20.9377	30.7326	52.5857	47.9415	1.94555
AEO32985.1;JAP66932.1;JAP77844.1	hypothetical;putative;squid protein, partial [Amblyomma maculatum];grp-3 321 glycine rich family [Hyalomma excavatum];[Rhipicephalus appendiculatus] protein, partial [Amblyomma maculatum];grp-3 321 glycine rich family [Hyalomma excavatum];[Rhipicephalus appendiculatus]	33924.84;37668.56;37382.31	5138.89	5169.83	11829.7	8133.02	1.93649
JAT94512.1	putative nucleolar gtpase/atpase [Amblyomma aureolatum] nucleolar gtpase/atpase [Amblyomma aureolatum]	123297	164.836	170.497	292.384	355.096	1.93085
JAT98719.1;JAT99923.1	putative ribosome bioproteinsis protein brx1, partial [Amblyomma aureolatum];ribosome bioproteinsis protein brx1, partial [Amblyomma sculptum] ribosome bioproteinsis protein brx1, partial [Amblyomma aureolatum];ribosome bioproteinsis protein brx1, partial [Amblyomma sculptum]	35334;36152.05	125.5	174.154	309.824	267.826	1.92773
EEC14090.1;XP_029831194.1;XP_029831196.1;XP_029831197.1	spectrin beta chain, putative [Ixodes scapularis];beta chain isoform X4 [Ixodes scapularis];beta chain isoform X6 [Ixodes scapularis];beta chain isoform X7 [Ixodes scapularis] beta chain, putative [Ixodes scapularis];beta chain isoform X4 [Ixodes scapularis];beta chain isoform X6 [Ixodes scapularis];beta chain isoform X7 [Ixodes scapularis]	257677.63;272745.83;269759.41;267527.95	198.823	209.536	372.446	412.817	1.92297
JAT97670.1	putative alpha-macroglobulin, partial [Amblyomma aureolatum] alpha-macroglobulin, partial [Amblyomma aureolatum]	165917	459.677	475.281	944.323	850.397	1.91957
JAU01301.1	putative e3 ubiquitin protein ligase bre1, partial [Amblyomma sculptum] e3 ubiquitin protein ligase bre1, partial [Amblyomma sculptum]	97011.7	10.3737	11.1544	21.0126	20.0817	1.90887
JAT96176.1	putative midgut cysteine proteinase, partial [Amblyomma aureolatum] midgut cysteine proteinase, partial [Amblyomma aureolatum]	62506.7	658.993	832.784	1663.8	1178.32	1.90519
JAT98199.1	putative basement membrane-specific heparan sulfate proteoglycan core protein, partial [Amblyomma aureolatum] basement membrane-specific heparan sulfate proteoglycan core protein, partial [Amblyomma aureolatum]	255766	100.436	125.978	255.671	175.403	1.90392
JAP66667.1	putative succinate-ubiquinone reductase cytochrome b small subunit [Hyalomma excavatum] succinate-ubiquinone reductase cytochrome b small subunit [Hyalomma excavatum]	17769.3	3504.87	7653.37	12672.5	8547.1	1.9017
JAP81830.1;JAP81831.1;JAT99018.1	vamp;vamp;putative vesicle associated membrane protein associated protein a [Rhipicephalus appendiculatus];vesicle associated membrane protein associated protein a [Rhipicephalus appendiculatus];vamp vesicle-associated membrane protein-associated protein a [Amblyomma aureolatum] vesicle associated membrane protein associated protein a [Rhipicephalus appendiculatus];vesicle associated membrane pro…	28896.04;26176.08;26093.01	17.3337	29.9689	43.19	46.3996	1.89397
EEC06379.1;XP_002404930.2;XP_029824219.1	transcription termination factor, mTERF, putative [Ixodes scapularis];termination factor 3, mitochondrial [Ixodes scapularis];termination factor 3, mitochondrial-like [Ixodes scapularis] termination factor, mTERF, putative [Ixodes scapularis];termination factor 3, mitochondrial [Ixodes scapularis];termination factor 3, mitochondrial-like [Ixodes scapularis]	46266.04;46264.07;46288.09	102.122	141.803	353.4	106.512	1.88547
AEO34452.1;JAT96539.1	hypothetical;putative protein [Amblyomma maculatum];ribosome maturation protein sbds [Amblyomma aureolatum] protein [Amblyomma maculatum];ribosome maturation protein sbds [Amblyomma aureolatum]	28384.83;28368.83	69.3292	151.58	230.553	185.626	1.88394
JAU00184.1	putative catalytic domain of lysosomal alpha-mannosidase, partial [Amblyomma sculptum] catalytic domain of lysosomal alpha-mannosidase, partial [Amblyomma sculptum]	112837	288.43	291.253	490.19	601.707	1.88361
EEC14101.1;XP_029847817.1	fructose;fructose-bisphosphate 1,6-bisphosphate aldolase, putative [Ixodes scapularis];aldolase isoform X1 [Ixodes scapularis] 1,6-bisphosphate aldolase, putative [Ixodes scapularis];aldolase isoform X1 [Ixodes scapularis]	39447.92;39447.92	149.427	464.256	614.958	540.133	1.88223
JAT95287.1	putative hydroxyacyl-coa dehydrogenase, partial [Amblyomma aureolatum] hydroxyacyl-coa dehydrogenase, partial [Amblyomma aureolatum]	82608.3	164.693	122.368	338.34	201.208	1.87955
JAT92548.1	putative 15-hydroxyprostaglandin dehydrogenase, partial [Amblyomma aureolatum] 15-hydroxyprostaglandin dehydrogenase, partial [Amblyomma aureolatum]	19934.9	168.423	680.095	1022.71	570.789	1.87798
JAT96411.1	putative phenylalanine and histidine ammonia-lyase [Amblyomma aureolatum] phenylalanine and histidine ammonia-lyase [Amblyomma aureolatum]	72530.4	302.959	341.404	614.615	595.295	1.87768
AEO32192.1	hypothetical protein, partial [Amblyomma maculatum] protein, partial [Amblyomma maculatum]	49048.7	49.8368	61.4288	119.746	88.331	1.8701
EEC03865.1;XP_029821921.1	conserved;cadherin-like hypothetical protein, partial [Ixodes scapularis];and PC-esterase domain-containing protein 1 [Ixodes scapularis] hypothetical protein, partial [Ixodes scapularis];and PC-esterase domain-containing protein 1 [Ixodes scapularis]	52264.5;120872.83	39.3452	83.8346	147.179	81.8415	1.85924
JAR91124.1	putative limulus factor c-related multidomain serine protease precursor, partial [Ixodes ricinus] limulus factor c-related multidomain serine protease precursor, partial [Ixodes ricinus]	41361.8	33.2998	67.861	102.183	85.7109	1.85738
JAT94112.1	putative rho/rac gtpase guanine nucleotide exchange factor smggds/vimar, partial [Amblyomma aureolatum] rho/rac gtpase guanine nucleotide exchange factor smggds/vimar, partial [Amblyomma aureolatum]	44831.8	49.9448	18.4592	59.2051	67.1665	1.84743
JAP64229.1;JAP81594.1	putative;small ubiquitin-like protein [Hyalomma excavatum];ubiquitin-related modifier [Rhipicephalus appendiculatus] ubiquitin-like protein [Hyalomma excavatum];ubiquitin-related modifier [Rhipicephalus appendiculatus]	11729.21;11739.31	82.9461	141.655	193.886	220.72	1.84597
JAU02375.1	putative ml domain protein, partial [Amblyomma sculptum] ml domain protein, partial [Amblyomma sculptum]	16169.7	136.548	346.99	376.962	512.728	1.83996
JAU02051.1	putative ubiquitination factor e4a, partial [Amblyomma sculptum] ubiquitination factor e4a, partial [Amblyomma sculptum]	105652	13.7351	16.255	38.6524	16.2415	1.8304
JAU00595.1	putative alpha-l-iduronidase precursor, partial [Amblyomma sculptum] alpha-l-iduronidase precursor, partial [Amblyomma sculptum]	64974.7	52.87	136.436	190.36	155.611	1.82758
JAP84195.1	putative pseudouridine-5'-monophosphatase [Rhipicephalus appendiculatus] pseudouridine-5'-monophosphatase [Rhipicephalus appendiculatus]	27710.1	9.00822	25.4784	29.1102	33.5499	1.81694
JAP68844.1	putative titin, partial [Ixodes ricinus] titin, partial [Ixodes ricinus]	56266.7	51.7258	71.1808	111.482	111.635	1.81534
JAT91464.1	putative inducible metalloproteinase, partial [Amblyomma aureolatum] inducible metalloproteinase, partial [Amblyomma aureolatum]	13818.2	64.646	58.5243	0	223.265	1.81265
JAP83648.1	leucyl-tRNA synthetase [Rhipicephalus appendiculatus] synthetase [Rhipicephalus appendiculatus]	134222	105.081	164.735	325.663	163.377	1.81249
JAT99942.1	putative netrin axonal chemotropic factor, partial [Amblyomma sculptum] netrin axonal chemotropic factor, partial [Amblyomma sculptum]	194201	321.733	342.201	723.72	477.06	1.80858
XP_029833105.1	lysozyme c-1-like [Ixodes scapularis] c-1-like [Ixodes scapularis]	15199.6	1.16072	8.94321	9.00982	9.26195	1.80838
AAT92174.1;AAY66828.1;AEO35682.1;JAP75568.1;JAP81754.1;JAT92597.1;XP_029822618.1	ribosomal;ribosomal;hypothetical;putative;large;putative;60S protein L30 [Ixodes pacificus];protein L30 [Ixodes scapularis];protein [Amblyomma maculatum];ribosomal protein l30 [Ixodes ricinus];subunit ribosomal protein L30e [Rhipicephalus appendiculatus];ribosomal protein l30 [Amblyomma aureolatum];ribosomal protein L30 [Ixodes scapularis] protein L30 [Ixodes pacificus];protein L30 [Ixodes scapul…	12468.62;12468.62;16042.56;12468.62;12468.62;12468.62;12468.62	160.446	136.652	217.378	318.877	1.80498
AEO33079.1	hypothetical protein, partial [Amblyomma maculatum] protein, partial [Amblyomma maculatum]	31910.2	81.2592	107.823	205.188	135.069	1.79952
JAG92738.1	putative glycine-rich secreted cement protein, partial [Amblyomma americanum] glycine-rich secreted cement protein, partial [Amblyomma americanum]	69197	58.6654	57.1077	144.265	63.6203	1.79563
JAP80015.1;JAP80016.1;JAU00175.1	RalA-binding;RalA-binding;putative protein 1 [Rhipicephalus appendiculatus];protein 1 [Rhipicephalus appendiculatus];ral-gtpase effector rlip76, partial [Amblyomma sculptum] protein 1 [Rhipicephalus appendiculatus];protein 1 [Rhipicephalus appendiculatus];ral-gtpase effector rlip76, partial [Amblyomma sculptum]	79300.35;65974.94;78004.13	13.9275	12.2686	34.4351	12.5553	1.79379
JAT93400.1	putative vesicle coat complex copii subunit sec24/subunit sfb2 [Amblyomma aureolatum] vesicle coat complex copii subunit sec24/subunit sfb2 [Amblyomma aureolatum]	117660	71.8526	58.5748	168.582	63.5236	1.77958
JAT96200.1	putative 20-hydroxysteroid dehydrogenase, partial [Amblyomma aureolatum] 20-hydroxysteroid dehydrogenase, partial [Amblyomma aureolatum]	26987.6	30.5274	32.5953	83.4457	28.8543	1.77908
JAP80653.1	beta-glucuronidase [Rhipicephalus appendiculatus] [Rhipicephalus appendiculatus]	72461.9	117.522	86.8105	207.226	155.452	1.77494
ADN23513.1;JAP67658.1	glutathione;putative S-transferase [Hyalomma rufipes];glutathione s-transferase [Hyalomma excavatum] S-transferase [Hyalomma rufipes];glutathione s-transferase [Hyalomma excavatum]	25642.27;25642.27	918.669	781.955	1298.02	1697.74	1.76157
JAT93667.1	putative conserved secreted protein precursor [Amblyomma aureolatum] conserved secreted protein precursor [Amblyomma aureolatum]	109888	228.243	229.078	458.135	345.924	1.75819
JAP64409.1;JAT95028.1	putative calcium-transporting atpase sarcoplasmic/endoplasmic reticulum type calcium pump isoform 1 [Hyalomma excavatum];calcium-transporting atpase sarcoplasmic/endoplasmic reticulum type calcium pump isoform 1 [Amblyomma aureolatum] calcium-transporting atpase sarcoplasmic/endoplasmic reticulum type calcium pump isoform 1 [Hyalomma excavatum];calcium-transporting atpase sarcoplasmic/endoplasmic…	113006.54;112223.81	86.5012	82.0824	163.405	132.694	1.75639
JAT92528.1	putative secreted protein, partial [Amblyomma aureolatum] secreted protein, partial [Amblyomma aureolatum]	17550.9	1574.35	1399.67	1380.5	3841.92	1.75602
JAT97963.1	putative alpha-amylase, partial [Amblyomma aureolatum] alpha-amylase, partial [Amblyomma aureolatum]	62242.8	163.421	158.104	272.632	290.985	1.75295
JAP67723.1	putative translation initiation factor 2b beta subunit eif-2bbeta/gcd7 [Hyalomma excavatum] translation initiation factor 2b beta subunit eif-2bbeta/gcd7 [Hyalomma excavatum]	34538.2	49.884	57.8656	111.996	76.477	1.74917
JAP73419.1;JAR95149.1;XP_029844835.1;XP_029844836.1	putative;putative;hemocyte;hemocyte transglutaminase/protease-like logues [Ixodes ricinus];transglutaminase/protease-like logues [Ixodes ricinus];protein-glutamine gamma-glutamyltransferase [Ixodes scapularis];protein-glutamine gamma-glutamyltransferase [Ixodes scapularis] transglutaminase/protease-like logues [Ixodes ricinus];transglutaminase/protease-like logues [Ixodes ricinus];protein-glutami…	85189.29;85127.18;85088.14;85088.14	43.0268	83.0502	134.093	85.5026	1.74176
AEO35065.1	hypothetical protein [Amblyomma maculatum] protein [Amblyomma maculatum]	20553.6	98.3027	99.7305	167.104	177.719	1.74124
JAT98215.1	putative ubiquitin-associated protein, partial [Amblyomma aureolatum] ubiquitin-associated protein, partial [Amblyomma aureolatum]	109537	46.9829	58.5162	98.7042	84.4631	1.7362
JAP66011.1	putative conserved secreted protein, partial [Hyalomma excavatum] conserved secreted protein, partial [Hyalomma excavatum]	71843.1	27.8663	45.4693	65.8572	61.424	1.7356
JAT97881.1	putative rna polymerase ii transcription elongation factor dsif/supt5h/spt5, partial [Amblyomma aureolatum] rna polymerase ii transcription elongation factor dsif/supt5h/spt5, partial [Amblyomma aureolatum]	112551	21.8252	26.6414	39.4552	44.648	1.73528
EEC04829.1;JAP70780.1;XP_029836724.1	COMM;putative;COMM domain-containing protein, putative [Ixodes scapularis];comm domain-containing protein [Ixodes ricinus];domain-containing protein 5-like [Ixodes scapularis] domain-containing protein, putative [Ixodes scapularis];comm domain-containing protein [Ixodes ricinus];domain-containing protein 5-like [Ixodes scapularis]	24174.88;24118.75;24132.84	149.137	194.833	270.215	324.662	1.72945
JAU00963.1	putative methyltransferase, partial [Amblyomma sculptum] methyltransferase, partial [Amblyomma sculptum]	26720	307.155	207.577	550.007	337.813	1.72482
JAU01164.1	protein phosphatase 2c, partial [Amblyomma sculptum] phosphatase 2c, partial [Amblyomma sculptum]	126196	110.938	151.139	285.83	165.562	1.72236
JAT95689.1	putative calcium activated chlorine channel, partial [Amblyomma aureolatum] calcium activated chlorine channel, partial [Amblyomma aureolatum]	50862.3	25.9276	18.0121	39.4582	36.2006	1.72188
EEC15206.1;XP_029823650.1	hypothetical;carboxypeptidase protein IscW_ISCW011413, partial [Ixodes scapularis];Q [Ixodes scapularis] protein IscW_ISCW011413, partial [Ixodes scapularis];Q [Ixodes scapularis]	9205.51;50815.66	61.2064	116.408	124.438	181.246	1.72106
AEO35460.1	hypothetical protein [Amblyomma maculatum] protein [Amblyomma maculatum]	29058.1	80.4336	90.9012	188.365	106.192	1.71919
JAP86340.1	Reprolysin [Rhipicephalus appendiculatus] [Rhipicephalus appendiculatus]	55590.7	577.598	1345.11	2029.64	1271.86	1.71711
JAP66923.1	putative calpain-a [Hyalomma excavatum] calpain-a [Hyalomma excavatum]	81678.6	16.6751	33.4317	39.1793	46.7935	1.71579
JAT95831.1;JAU02574.1	putative pyrazinamidase/nicotinamidase pnc1, partial [Amblyomma aureolatum];pyrazinamidase/nicotinamidase pnc1, partial [Amblyomma sculptum] pyrazinamidase/nicotinamidase pnc1, partial [Amblyomma aureolatum];pyrazinamidase/nicotinamidase pnc1, partial [Amblyomma sculptum]	36827.72;36964.96	65.3258	110.869	149.066	151.802	1.70758
JAP66420.1;JAP84921.1;JAT92231.1	putative;molecular;putative molecular chaperone prefoldin subunit 3 [Hyalomma excavatum];chaperone prefoldin subunit 3 [Rhipicephalus appendiculatus];molecular chaperone prefoldin subunit 3 [Amblyomma aureolatum] molecular chaperone prefoldin subunit 3 [Hyalomma excavatum];chaperone prefoldin subunit 3 [Rhipicephalus appendiculatus];molecular chaperone prefoldin subunit 3 [Amblyomma aureolatum]	22050.28;22062.36;22008.15	94.8567	107.046	180.161	163.886	1.70402
JAP64369.1;JAP86276.1;JAT94208.1;JAU02863.1;JAW02205.1	putative;molecular;putative;putative;Glypican, molecular chaperone of the grpe family [Hyalomma excavatum];chaperone GrpE [Rhipicephalus appendiculatus];molecular chaperone of the grpe family, partial [Amblyomma aureolatum];molecular chaperone of the grpe family [Amblyomma sculptum];partial [Ornithodoros moubata] molecular chaperone of the grpe family [Hyalomma excavatum];chaperone GrpE [Rhipicep…	25022.63;24949.56;24748.34;24338.86;24993.84	320.274	286.791	633.335	398.48	1.69968
JAT95257.1	putative receptor tyrosine phosphatase type r2a, partial [Amblyomma aureolatum] receptor tyrosine phosphatase type r2a, partial [Amblyomma aureolatum]	200006	43.6907	37.3124	80.7047	56.7555	1.69697
JAT99110.1	putative uridine phosphorylase, partial [Amblyomma aureolatum] uridine phosphorylase, partial [Amblyomma aureolatum]	35807.4	36.4416	181.299	173.028	196.368	1.69649
AEO35557.1;AEO36283.1;JAP80106.1;JAT99494.1	hypothetical;hypothetical;amblyomma;putative protein [Amblyomma maculatum];protein [Amblyomma maculatum];40 33 family member [Rhipicephalus appendiculatus];secreted protein, partial [Amblyomma sculptum] protein [Amblyomma maculatum];protein [Amblyomma maculatum];40 33 family member [Rhipicephalus appendiculatus];secreted protein, partial [Amblyomma sculptum]	24735.69;22525;24604.35;16109.41	131.059	118.926	172.659	251.342	1.6961
AEO32673.1;EEC02862.1;JAP72105.1;JAT95992.1;JAU02259.1;XP_029829253.1;XP_029829255.1;XP_029829260.1	hypothetical;ubiquitin;putative;putative;putative;U4/U6.U5;U4/U6.U5;U4/U6.U5 protein, partial [Amblyomma maculatum];specific peptidase, putative [Ixodes scapularis];spindle pole body protein, partial [Ixodes ricinus];spindle pole body protein, partial [Amblyomma aureolatum];spindle pole body protein, partial [Amblyomma sculptum];tri-snRNP-associated protein 2 isoform X1 [Ixodes scapularis];tri-sn…	56101.12;57636.03;54859.77;50551.85;55521.6;57473.7;57094.42;53493.35	19.5694	29.0913	48.9079	33.6072	1.69572
JAP79846.1	dehydrogenase/reductase SDR family member 4 [Rhipicephalus appendiculatus] SDR family member 4 [Rhipicephalus appendiculatus]	31174.2	162.857	133.451	305.588	196.13	1.69323
ACX54025.1;JAP84696.1	thioredoxin;peroxiredoxin peroxidase, partial [Rhipicephalus sanguineus];(alkyl hydroperoxide reductase subunit C) [Rhipicephalus appendiculatus] peroxidase, partial [Rhipicephalus sanguineus];(alkyl hydroperoxide reductase subunit C) [Rhipicephalus appendiculatus]	22272.58;22110.4	23.0069	31.9874	60.9357	32.1674	1.69296
JAP82180.1	insulysin [Rhipicephalus appendiculatus] [Rhipicephalus appendiculatus]	116734	166.063	444.651	541.92	487.112	1.68497
EEC04548.1;JAP66268.1;JAP71360.1;JAP76903.1;JAP76904.1;JAP80083.1;JAR86653.1;JAT97405.1;JAV98829.1;XP_029842732.1	erythrocyte;putative;putative;erythrocyte;erythrocyte;erythrocyte;mechanosensory;putative;MEC-2;erythrocyte band 7 integral membrane protein, putative, partial [Ixodes scapularis];prohibitins and stomatins of the pid superfamily protein [Hyalomma excavatum];prohibitins and stomatins of the pid superfamily protein [Ixodes ricinus];band 7 integral membrane protein [Rhipicephalus appendiculatus];ban…	29841.59;34721.8;34740.8;34709.69;35296.33;35818.94;18985.73;33285.06;31940.86;35980.14	277.272	245.099	329.76	548.075	1.68048
JAG92709.1;JAP83319.1	putative;hypothetical secreted protein [Amblyomma americanum];protein [Rhipicephalus appendiculatus] secreted protein [Amblyomma americanum];protein [Rhipicephalus appendiculatus]	38097.17;39066.25	5.19845	8.68614	9.05164	14.2181	1.67594
XP_029849411.1	sulfotransferase 1C4-like [Ixodes scapularis] 1C4-like [Ixodes scapularis]	35158.3	45.1031	51.1206	87.1404	74.083	1.67551
JAP78650.1;JAT98240.1	ariadne-2;putative [Rhipicephalus appendiculatus];e3 ubiquitin ligase [Amblyomma aureolatum] [Rhipicephalus appendiculatus];e3 ubiquitin ligase [Amblyomma aureolatum]	55491.95;55571.15	6.5291	5.66109	10.1698	10.2031	1.67126
JAP73100.1	putative serine/threonine protein phosphatase 2a catalytic subunit, partial [Ixodes ricinus] serine/threonine protein phosphatase 2a catalytic subunit, partial [Ixodes ricinus]	34653.5	105.32	106.976	174.669	179.519	1.66837
AEO35197.1;JAP78742.1	hypothetical;LIM protein [Amblyomma maculatum];domain-containing protein [Rhipicephalus appendiculatus] protein [Amblyomma maculatum];domain-containing protein [Rhipicephalus appendiculatus]	38290.54;38260.52	89.6374	65.0583	156.516	100.767	1.66315
EEC04512.1;JAV99797.1	snrnp;hypothetical sm protein, putative [Ixodes scapularis];protein, partial [Ornithodoros moubata] sm protein, putative [Ixodes scapularis];protein, partial [Ornithodoros moubata]	11620.11;8246.33	67.2356	67.7359	108.334	115.971	1.66186
JAT91374.1	putative conserved secreted protein precursor [Amblyomma aureolatum] conserved secreted protein precursor [Amblyomma aureolatum]	8498.91	157.004	180.384	303.115	257.094	1.66043
JAT97302.1	hypothetical protein [Amblyomma aureolatum] protein [Amblyomma aureolatum]	22988.8	20.2314	0	0	33.4816	1.65493
JAT95416.1	putative gamma-glutamyltransferase, partial [Amblyomma aureolatum] gamma-glutamyltransferase, partial [Amblyomma aureolatum]	63654.1	99.8128	185.742	268.746	203.208	1.65276
JAP63713.1	putative glutathione s-transferase [Hyalomma excavatum] glutathione s-transferase [Hyalomma excavatum]	24554.2	103.533	83.9954	126.345	183.118	1.65022
JAP71249.1;JAT94320.1;XP_002415564.2;XP_029827949.1;XP_029827951.1;XP_029827952.1;XP_029831484.1;XP_029831485.1	putative;putative;zinc;zinc;zinc;zinc;zinc;zinc ubiquitin-protein ligase/hyperplastic discs protein [Ixodes ricinus];translation initiation factor if-2 [Amblyomma aureolatum];finger protein on ecdysone puffs isoform X2 [Ixodes scapularis];finger protein on ecdysone puffs-like isoform X1 [Ixodes scapularis];finger protein on ecdysone puffs-like isoform X1 [Ixodes scapularis];finger protein on ecdy…	66020.95;67619.86;66382.69;68497.83;68497.83;66324.6;68555.92;68555.92	117.65	96.4607	181.114	172.167	1.64999
JAT95498.1	putative vigilin [Amblyomma aureolatum] vigilin [Amblyomma aureolatum]	143268	517.795	405.984	713.466	804.974	1.64373
JAP65061.1;JAP85568.1	putative;cysteinyl-tRNA cysteinyl-trna synthetase [Hyalomma excavatum];synthetase [Rhipicephalus appendiculatus] cysteinyl-trna synthetase [Hyalomma excavatum];synthetase [Rhipicephalus appendiculatus]	85459.23;84673.55	74.7506	183.992	297.613	127.653	1.64359
JAR90712.1	putative crack-1 is transposable element, partial [Ixodes ricinus] crack-1 is transposable element, partial [Ixodes ricinus]	18185.8	28.2029	47.2977	58.896	64.8782	1.63938
JAT97417.1	putative acyl-coa synthetase [Amblyomma aureolatum] acyl-coa synthetase [Amblyomma aureolatum]	58345.3	7.04487	4.67265	11.7148	7.42191	1.63317
EEC18674.1;JAP73498.1;JAR88733.1;JAT99353.1;XP_029846594.1;XP_029846602.1;XP_029846608.1;XP_029846614.1	hypothetical;putative;putative;putative;WD;WD;WD;WD protein IscW_ISCW023122 [Ixodes scapularis];rabconnectin-3b, partial [Ixodes ricinus];rabconnectin-3b [Ixodes ricinus];wd40 domain protein, partial [Amblyomma sculptum];repeat-containing protein 7 isoform X1 [Ixodes scapularis];repeat-containing protein 7 isoform X2 [Ixodes scapularis];repeat-containing protein 7 isoform X3 [Ixodes scapularis];r…	72325.24;121132.28;169804.53;163252.31;171713.73;170887.68;170647.5;169821.45	11.1167	7.75183	17.3031	13.4776	1.63132
JAP86993.1	ribosome binding protein 1, partial [Rhipicephalus appendiculatus] binding protein 1, partial [Rhipicephalus appendiculatus]	75333.6	144.864	126.194	272.129	169.917	1.63082
JAU02307.1	putative caspase, partial [Amblyomma sculptum] caspase, partial [Amblyomma sculptum]	25653.2	149.528	150.901	255.969	232.965	1.62745
JAT94505.1	putative aldo/keto reductase family [Amblyomma aureolatum] aldo/keto reductase family [Amblyomma aureolatum]	35700.1	616.092	618.45	1251.94	754.741	1.62544
JAR88277.1	putative nidogen [Ixodes ricinus] nidogen [Ixodes ricinus]	687589	20.4848	0	0	33.2205	1.62172
JAT99176.1;spQ8IT89.1TPM_HAELO;XP_029846072.1;XP_029846079.1	putative;RecName:;tropomyosin;tropomyosin tropomyosin [Amblyomma aureolatum];Full=Tropomyosin;isoform X1 [Ixodes scapularis];isoform X2 [Ixodes scapularis] tropomyosin [Amblyomma aureolatum];Full=Tropomyosin;isoform X1 [Ixodes scapularis];isoform X2 [Ixodes scapularis]	32843.49;32872.49;32886.51;32893.63	58.5412	53.3125	123.585	57.6791	1.62055
JAU02663.1	putative conserved phosducin-like protein [Amblyomma sculptum] conserved phosducin-like protein [Amblyomma sculptum]	27150.6	89.0019	101.131	172.378	135.616	1.61989
JAT96561.1	putative glyoxalase [Amblyomma aureolatum] glyoxalase [Amblyomma aureolatum]	33679.5	298.146	406.422	532.811	606.053	1.6164
JAT96305.1	putative nuclease-sensitive element-binding protein 1 [Amblyomma aureolatum] nuclease-sensitive element-binding protein 1 [Amblyomma aureolatum]	41743.1	266.487	357.955	583.785	425.531	1.61635
EEC02187.1;JAP64481.1;JAP71090.1;JAP85859.1;JAT97507.1;JAW00032.1;XP_002408713.1	transcription;putative;putative;hairy;putative;DNA-binding-protein;protein factor hes-1, putative [Ixodes scapularis];transcriptional repressors of the hairy/espl family [Hyalomma excavatum];transcription factor hes-1 [Ixodes ricinus];and enhancer of split, invertebrate [Rhipicephalus appendiculatus];transcriptional repressors of the hairy/espl family [Amblyomma aureolatum];hairy, partial [Ornith…	27198.98;27962.56;27070.85;28033.64;27890.44;26946.94;27198.98	8.60869	32.6768	38.3831	28.1606	1.6118
JAU02961.1	putative reticulocalbin calumenin dna supercoiling factor, partial [Amblyomma sculptum] reticulocalbin calumenin dna supercoiling factor, partial [Amblyomma sculptum]	34789.8	96.7193	112.444	201.285	135.327	1.60932
JAP88307.1	guanine nucleotide-binding protein G(i) subunit alpha, partial [Rhipicephalus appendiculatus] nucleotide-binding protein G(i) subunit alpha, partial [Rhipicephalus appendiculatus]	29580.6	60.9	53.7811	94.0218	90.5068	1.60906
JAT97863.1	putative cadherin egf lag seven-pass g-type receptor, partial [Amblyomma aureolatum] cadherin egf lag seven-pass g-type receptor, partial [Amblyomma aureolatum]	NaN	166.054	169.691	293.969	246.071	1.60848
XP_029842074.1;XP_029842075.1	spectrin alpha chain isoform X1 [Ixodes scapularis];alpha chain isoform X2 [Ixodes scapularis] alpha chain isoform X1 [Ixodes scapularis];alpha chain isoform X2 [Ixodes scapularis]	279494.83;277844.01	88.7525	230.199	281.107	231.121	1.60597
AXP34690.1	vitellogenin-B [Haemaphysalis flava] [Haemaphysalis flava]	358532	200.198	204.441	363.053	285.481	1.60275
JAU01951.1	putative conserved plasma membrane protein, partial [Amblyomma sculptum] conserved plasma membrane protein, partial [Amblyomma sculptum]	85396.5	53.7412	46.9801	94.0327	66.954	1.59834
EEC17568.1;JAP65271.1;JAP72704.1;JAP79350.1;XP_029832386.1;XP_029832387.1;XP_029832388.1;XP_029832389.1;XP_029832390.1;XP_029832392.1	helicase,;putative;putative;antiviral;helicase;helicase;helicase;helicase;helicase;helicase putative, partial [Ixodes scapularis];nuclear exosomal rna helicase mtr4 dead-box superfamily protein, partial [Hyalomma excavatum];nuclear exosomal rna helicase mtr4 dead-box superfamily protein, partial [Ixodes ricinus];helicase SKI2 [Rhipicephalus appendiculatus];SKI2W isoform X1 [Ixodes scapularis];SKI…	92742.17;116884.31;124531.27;128251.91;128293.47;128293.47;128293.47;128293.47;128293.47;112954.51	58.2721	56.4508	88.4683	94.5061	1.59493
JAI08957.1	Serine protease inhibitor [Amblyomma americanum] protease inhibitor [Amblyomma americanum]	15918.4	103.443	114.578	179.852	167.766	1.59443
JAU01900.1	putative calcium activated chlorine channel, partial [Amblyomma sculptum] calcium activated chlorine channel, partial [Amblyomma sculptum]	51817.7	26.9112	42.1255	53.7146	56.3517	1.59432
JAT95561.1	putative mitochondrial/plastidial beta-ketoacyl-acp reductase [Amblyomma aureolatum] mitochondrial/plastidial beta-ketoacyl-acp reductase [Amblyomma aureolatum]	25347.9	22.0635	32.801	52.6294	34.7733	1.59306
JAT95643.1	putative ctp synthase utp-ammonia lyase, partial [Amblyomma aureolatum] ctp synthase utp-ammonia lyase, partial [Amblyomma aureolatum]	60613	48.3637	0	0	76.6567	1.585
JAU00436.1	putative tgf-beta-activated kinase 1 and map3k7-binding protein 1, partial [Amblyomma sculptum] tgf-beta-activated kinase 1 and map3k7-binding protein 1, partial [Amblyomma sculptum]	23005.1	19.8674	27.6533	55.4836	19.828	1.58482
JAU03104.1	putative adenine phosphoribosyl transferase, partial [Amblyomma sculptum] adenine phosphoribosyl transferase, partial [Amblyomma sculptum]	19607	80.4495	73.1152	104.502	138.705	1.58374
JAT95788.1	putative pyrroline-5-carboxylate reductase [Amblyomma aureolatum] pyrroline-5-carboxylate reductase [Amblyomma aureolatum]	29670.7	97.3624	164.624	215.844	198.261	1.58063
JAP72609.1;JAT98225.1;JAU00724.1;XP_029834828.1;XP_029834829.1	putative;putative;putative;cytoplasmic;cytoplasmic p53 inducible protein, partial [Ixodes ricinus];p53 inducible protein [Amblyomma aureolatum];p53 inducible protein [Amblyomma sculptum];FMR1-interacting protein [Ixodes scapularis];FMR1-interacting protein [Ixodes scapularis] p53 inducible protein, partial [Ixodes ricinus];p53 inducible protein [Amblyomma aureolatum];p53 inducible protein [Amblyo…	144262.31;145883.25;145871.21;145575.84;145575.84	63.0143	76.979	138.182	82.7549	1.5782
JAP66520.1;JAP81186.1	putative;ubiquitin ubiquitin-specific protease [Hyalomma excavatum];specific protease [Rhipicephalus appendiculatus] ubiquitin-specific protease [Hyalomma excavatum];specific protease [Rhipicephalus appendiculatus]	33004.3;34301.61	177.571	189.728	337.013	241.918	1.57618
JAP72598.1;XP_029836254.1;XP_029838395.1	putative;rRNA;rRNA fibrillarin, partial [Ixodes ricinus];2'-O-methyltransferase fibrillarin-like [Ixodes scapularis];2'-O-methyltransferase fibrillarin-like [Ixodes scapularis] fibrillarin, partial [Ixodes ricinus];2'-O-methyltransferase fibrillarin-like [Ixodes scapularis];2'-O-methyltransferase fibrillarin-like [Ixodes scapularis]	34515.83;37818.4;37818.4	63.3618	163.115	190.696	164.468	1.56821
JAP87954.1	proteasome activator subunit 3 (PA28 gamma), partial [Rhipicephalus appendiculatus] activator subunit 3 (PA28 gamma), partial [Rhipicephalus appendiculatus]	34332.7	56.9047	49.521	72.0777	94.6911	1.567
XP_029830782.1;XP_029830788.1	ankyrin-2 isoform X3 [Ixodes scapularis];isoform X9 [Ixodes scapularis] isoform X3 [Ixodes scapularis];isoform X9 [Ixodes scapularis]	425766.23;421975.94	54.1656	59.6507	90.1113	88.219	1.56683
JAU01809.1	putative aspartic protease [Amblyomma sculptum] aspartic protease [Amblyomma sculptum]	NaN	303.24	362.048	700.8	340.176	1.5647
JAV99175.1	Uncharacterized protein, partial [Ornithodoros moubata] protein, partial [Ornithodoros moubata]	35299	427.798	1185.65	1243.1	1277.69	1.56237
JAP63846.1	putative formyltetrahydrofolate dehydrogenase [Hyalomma excavatum] formyltetrahydrofolate dehydrogenase [Hyalomma excavatum]	53684.3	87.8442	109.332	191.359	116.016	1.55889
JAU01563.1	putative midgut cysteine proteinase, partial [Amblyomma sculptum] midgut cysteine proteinase, partial [Amblyomma sculptum]	55710.8	749.992	385.124	999.931	768.828	1.55822
JAW03476.1	AAEL001588-PA, partial [Ornithodoros moubata] partial [Ornithodoros moubata]	52530.1	974.698	1208.22	1636.74	1741.23	1.54746
JAT98983.1	putative grp-3 498 glycine rich family, partial [Amblyomma aureolatum] grp-3 498 glycine rich family, partial [Amblyomma aureolatum]	26431.3	1013.49	865.954	1574.27	1330.83	1.54572
JAG92505.1	putative secreted protein 54 [Amblyomma americanum] secreted protein 54 [Amblyomma americanum]	20511.4	50.1241	58.5757	85.6481	82.3188	1.54524
JAG92503.1	putative secreted protein precursor [Amblyomma americanum] secreted protein precursor [Amblyomma americanum]	23121.9	41.6783	45.7267	79.8931	55.1089	1.54456
XP_029849011.1	LOW QUALITY PROTEIN: ADP-ribosylation factor-like protein 8B-A [Ixodes scapularis] QUALITY PROTEIN: ADP-ribosylation factor-like protein 8B-A [Ixodes scapularis]	21347.6	67.4217	126.752	299.827	0	1.54412
JAP65445.1	putative neuronal cell adhesion molecule, partial [Hyalomma excavatum] neuronal cell adhesion molecule, partial [Hyalomma excavatum]	141658	71.6364	80.3911	137.196	97.3171	1.54257
ACG76209.1	heat shock protein 10, partial [Amblyomma americanum] shock protein 10, partial [Amblyomma americanum]	7330.68	485.164	670.502	1101.22	680.441	1.54167
EEC17060.1;JAP65443.1;JAP80640.1;JAT96638.1;JAT99623.1;JAW00492.1;JAW03598.1;XP_029832729.1	GTPase-activating;putative;stromal;putative;putative;Aquaglyceroporin,;GTPase-activating;stromal protein, putative [Ixodes scapularis];gtpase-activating protein [Hyalomma excavatum];membrane-associated protein [Rhipicephalus appendiculatus];gtpase-activating protein [Amblyomma aureolatum];gtpase-activating protein [Amblyomma sculptum];partial [Ornithodoros moubata];protein, partial [Ornithodoros …	35538.05;43230.68;42218.8;47752.73;48173.22;38576.53;43116.85;56993.04	89.2633	151.137	224.806	145.629	1.54091
AEO34573.1;JAP64041.1;JAP72908.1;JAU03003.1;XP_029836801.1	hypothetical;putative;putative;putative;beta-parvin protein [Amblyomma maculatum];alpha-parvin [Hyalomma excavatum];alpha-parvin, partial [Ixodes ricinus];alpha-parvin, partial [Amblyomma sculptum];[Ixodes scapularis] protein [Amblyomma maculatum];alpha-parvin [Hyalomma excavatum];alpha-parvin, partial [Ixodes ricinus];alpha-parvin, partial [Amblyomma sculptum];[Ixodes scapularis]	41645.05;41551.86;41971.38;39716.76;41615.99	43.6889	52.3877	88.8472	58.9615	1.53845
EEC09969.1;JAP73684.1;XP_029830254.1	plexin;putative;LOW A, putative [Ixodes scapularis];plexins functional semaphorin receptor, partial [Ixodes ricinus];QUALITY PROTEIN: plexin-A2 [Ixodes scapularis] A, putative [Ixodes scapularis];plexins functional semaphorin receptor, partial [Ixodes ricinus];QUALITY PROTEIN: plexin-A2 [Ixodes scapularis]	215450.49;97449.84;219150.84	48.9094	37.8357	90.8015	41.9076	1.52987
JAU01204.1	putative transforming growth factor-beta-induced protein ig-h3, partial [Amblyomma sculptum] transforming growth factor-beta-induced protein ig-h3, partial [Amblyomma sculptum]	79434.5	153.441	151.381	251.718	214.389	1.52911
JAT95172.1	putative catalytically inactive chitinase-like lectin, partial [Amblyomma aureolatum] catalytically inactive chitinase-like lectin, partial [Amblyomma aureolatum]	55810.8	76.4043	88.2871	106.433	144.787	1.5254
JAT99743.1	putative acinus induces apoptotic chromatin condensation, partial [Amblyomma sculptum] acinus induces apoptotic chromatin condensation, partial [Amblyomma sculptum]	86667	52.1457	47.33	69.5456	82.1134	1.52458
EEC07069.1	hypothetical protein IscW_ISCW006636 [Ixodes scapularis] protein IscW_ISCW006636 [Ixodes scapularis]	17785.5	329.695	250.223	448.779	432.895	1.52034
AEO35052.1	hypothetical protein [Amblyomma maculatum] protein [Amblyomma maculatum]	22814.3	69.3142	83.9787	136.262	96.4177	1.51788
JAT98386.1	putative ubiquitin regulatory protein [Amblyomma aureolatum] ubiquitin regulatory protein [Amblyomma aureolatum]	37603.5	131.324	125.391	217.921	171.039	1.51514
JAP65761.1;JAP84116.1	putative;ATP-dependent rna helicase [Hyalomma excavatum];RNA helicase DDX42 [Rhipicephalus appendiculatus] rna helicase [Hyalomma excavatum];RNA helicase DDX42 [Rhipicephalus appendiculatus]	95852.63;95764.46	51.146	55.0119	81.3289	79.1847	1.51203
JAT98352.1	putative structural maintenance of chromosome protein 2 chromosome condensation complex condensin, partial [Amblyomma aureolatum] structural maintenance of chromosome protein 2 chromosome condensation complex condensin, partial [Amblyomma aureolatum]	230358	34.9086	32.0216	59.3782	41.6905	1.51006
JAT91929.1	putative macrophage migration inhibitory factor [Amblyomma aureolatum] macrophage migration inhibitory factor [Amblyomma aureolatum]	11880.9	322.835	501.761	682.047	562.561	1.50936
JAP80714.1	hypothetical protein [Rhipicephalus appendiculatus] protein [Rhipicephalus appendiculatus]	90918.8	337.936	273.506	387.945	534.71	1.50898
JAT91683.1	putative receptor expression-enhancing protein 5-like isoform 1, partial [Amblyomma aureolatum] receptor expression-enhancing protein 5-like isoform 1, partial [Amblyomma aureolatum]	19599.7	56.5999	35.9797	86.4425	53.1625	1.50794
EEC07186.1;JAP70307.1;XP_002434362.1	ribosome;putative;ribosome maturation protein SBDS, putative [Ixodes scapularis];ribosome maturation protein sbds [Ixodes ricinus];maturation protein SBDS [Ixodes scapularis] maturation protein SBDS, putative [Ixodes scapularis];ribosome maturation protein sbds [Ixodes ricinus];maturation protein SBDS [Ixodes scapularis]	28349.83;28335.8;28349.83	73.0767	73.7849	123.141	98.168	1.50692
AEO33256.1;EEC14119.1;JAP85106.1;JAR90078.1;XP_029839374.1	hypothetical;conserved;thioredoxin/protein;putative;uncharacterized protein, partial [Amblyomma maculatum];hypothetical protein [Ixodes scapularis];disulfide isomerase [Rhipicephalus appendiculatus];thioredoxin/protein disulfide isomerase [Ixodes ricinus];protein LOC8036227 [Ixodes scapularis] protein, partial [Amblyomma maculatum];hypothetical protein [Ixodes scapularis];disulfide isomerase [Rhi…	41076.46;195196.14;141565.45;206549.22;206609.24	28.1917	27.2477	42.1996	41.3402	1.50687
JAT95484.1	putative beta-galactosidase, partial [Amblyomma aureolatum] beta-galactosidase, partial [Amblyomma aureolatum]	68732	563.617	586.941	1020.62	711.647	1.50559
JAW05670.1	52 kD repressor of inhibitor of protein kinase, partial [Ornithodoros moubata] kD repressor of inhibitor of protein kinase, partial [Ornithodoros moubata]	72014.9	12.5556	17.1207	23.9472	20.7262	1.50536
JAT93179.1	putative fatty acid-binding protein fabp, partial [Amblyomma aureolatum] fatty acid-binding protein fabp, partial [Amblyomma aureolatum]	16918.4	374.45	341.396	622.304	454.99	1.50492
XP_029824245.1;XP_029824246.1;XP_029824249.1;XP_029824250.1	protein transport protein Sec24C isoform X1 [Ixodes scapularis];transport protein Sec24C isoform X1 [Ixodes scapularis];transport protein Sec24C isoform X2 [Ixodes scapularis];transport protein Sec24C isoform X3 [Ixodes scapularis] transport protein Sec24C isoform X1 [Ixodes scapularis];transport protein Sec24C isoform X1 [Ixodes scapularis];transport protein Sec24C isoform X2 [Ixodes scapularis]…	129539.11;129539.11;129140.69;127381.78	15.2663	21.9654	38.0022	17.9481	1.50276
JAP79288.1	sulfotransferase [Rhipicephalus appendiculatus] [Rhipicephalus appendiculatus]	36025.1	139.14	146.977	257.885	171.849	1.50195
JAT96364.1	putative glycosyl transferase family 8 [Amblyomma aureolatum] glycosyl transferase family 8 [Amblyomma aureolatum]	44523.4	117.49	102.576	161.333	169.08	1.50142
XP_002404443.2	BTB/POZ domain-containing protein 6 [Ixodes scapularis] domain-containing protein 6 [Ixodes scapularis]	42051.7	0	201.525	0	302.093	1.49903
JAU03333.1	putative muscle-specific protein 300 isoform k, partial [Amblyomma sculptum] muscle-specific protein 300 isoform k, partial [Amblyomma sculptum]	119035	62.4658	91.6934	134.808	95.5449	1.49426
JAT98911.1	putative toll-like receptor 5, partial [Amblyomma aureolatum] toll-like receptor 5, partial [Amblyomma aureolatum]	35235.3	267.435	405.909	543.881	460.784	1.49205
AEO35832.1;JAT98902.1;JAU02790.1	hypothetical;putative;putative protein [Amblyomma maculatum];alternative splicing factor asf/sf2 [Amblyomma aureolatum];alternative splicing factor asf/sf2 [Amblyomma sculptum] protein [Amblyomma maculatum];alternative splicing factor asf/sf2 [Amblyomma aureolatum];alternative splicing factor asf/sf2 [Amblyomma sculptum]	25517.34;25517.34;25517.34	179.227	206.157	309.996	264.991	1.49198
JAP67457.1;JAP87318.1	putative;CD109 alpha-macroglobulin posttranslational modification protein [Hyalomma excavatum];antigen (Gov platelet alloantigens), partial [Rhipicephalus appendiculatus] alpha-macroglobulin posttranslational modification protein [Hyalomma excavatum];antigen (Gov platelet alloantigens), partial [Rhipicephalus appendiculatus]	52591.75;191958.55	57.1957	90.8663	117.228	103.654	1.49182
JAT95771.1	putative mitochondrial/plastidial beta-ketoacyl-acp reductase [Amblyomma aureolatum] mitochondrial/plastidial beta-ketoacyl-acp reductase [Amblyomma aureolatum]	26006	305.27	505.32	612.738	594.948	1.48989
AEO34940.1;AEO34941.1;EEC08791.1;JAP68123.1;JAP71538.1;JAP85123.1;JAT92031.1;XP_002435961.1	hypothetical;hypothetical;small;putative;putative;U6;putative;U6 protein [Amblyomma maculatum];protein [Amblyomma maculatum];nuclear ribonucleoprotein (snRNP) splicing factor [Ixodes scapularis];small nuclear ribonucleoprotein splicing factor [Hyalomma excavatum];small nuclear ribonucleoprotein splicing factor [Ixodes ricinus];snRNA-associated Sm-like protein LSm8 [Rhipicephalus appendiculatus];s…	10504.8;10504.8;10536.88;10504.8;14665.02;10504.8;10504.8;10536.88	26.0574	37.3356	53.6757	40.7706	1.48985
JAT98069.1	putative glycosyl hydrolase family 38, partial [Amblyomma aureolatum] glycosyl hydrolase family 38, partial [Amblyomma aureolatum]	114054	275.608	214.201	346.882	382.79	1.48971
JAT94357.1	putative tyrosine protein phosphatase non-receptor type [Amblyomma aureolatum] tyrosine protein phosphatase non-receptor type [Amblyomma aureolatum]	181970	25.1231	18.2072	35.5731	28.9156	1.48831
JAP76659.1	serine/threonine protein kinase tricorner [Rhipicephalus appendiculatus] protein kinase tricorner [Rhipicephalus appendiculatus]	37349.8	82.3073	77.91	120.549	117.772	1.48749
XP_002411416.2	histone H2B [Ixodes scapularis] H2B [Ixodes scapularis]	14323.4	1490.21	1239.3	1978.28	2074.91	1.48495
JAU02824.1	putative heat shock-related protein [Amblyomma sculptum] heat shock-related protein [Amblyomma sculptum]	20035.7	1342.28	2065.71	2710.74	2346.3	1.48388
EEC14542.1	hypothetical protein IscW_ISCW010496 [Ixodes scapularis] protein IscW_ISCW010496 [Ixodes scapularis]	28169.2	114.175	250.742	137.484	403.071	1.48131
JAP71376.1;JAR88936.1;XP_029843855.1;XP_029843856.1;XP_029843858.1;XP_029843859.1;XP_029843860.1;XP_029843861.1;XP_029843862.1	putative;putative;poly(rC)-binding;poly(rC)-binding;poly(rC)-binding;poly(rC)-binding;poly(rC)-binding;poly(rC)-binding;poly(rC)-binding polyc-binding alphacp-1, partial [Ixodes ricinus];polyc-binding alphacp-1, partial [Ixodes ricinus];protein 3 isoform X1 [Ixodes scapularis];protein 3 isoform X2 [Ixodes scapularis];protein 3 isoform X3 [Ixodes scapularis];protein 3 isoform X4 [Ixodes scapularis…	56810.21;55725.81;49886.14;47726.82;50970.54;50421.94;49337.54;47178.23;46093.83	82.5804	162.129	204.65	157.434	1.47965
JAP68354.1;JAP80501.1	putative;translation eukaryotic translation initiation factor 3 subunit k [Hyalomma excavatum];initiation factor 3 subunit K [Rhipicephalus appendiculatus] eukaryotic translation initiation factor 3 subunit k [Hyalomma excavatum];initiation factor 3 subunit K [Rhipicephalus appendiculatus]	26357.37;26339.34	182.264	156.407	218.184	282.545	1.47851
AEO36104.1;JAT92092.1	hypothetical;putative protein [Amblyomma maculatum];activated rna polymerase ii transcriptional coactivator p15-like protein [Amblyomma aureolatum] protein [Amblyomma maculatum];activated rna polymerase ii transcriptional coactivator p15-like protein [Amblyomma aureolatum]	12825.35;NaN	172.068	302.343	414.914	286.495	1.47848
JAR89901.1;XP_029823293.1	putative;uncharacterized pdz domain-containing protein [Ixodes ricinus];protein LOC8032991 [Ixodes scapularis] pdz domain-containing protein [Ixodes ricinus];protein LOC8032991 [Ixodes scapularis]	104149.99;104080.79	12.8678	24.7271	18.7877	36.7582	1.47749
JAT96961.1	protein prenyltransferase [Amblyomma aureolatum] prenyltransferase [Amblyomma aureolatum]	63488.5	232.217	222.209	307.687	363.337	1.47664
JAT94283.1	putative aminomethyl transferase [Amblyomma aureolatum] aminomethyl transferase [Amblyomma aureolatum]	44093.4	125.878	121.829	200.087	165.165	1.47453
JAT95054.1	putative class ii aldolase/adducin domain protein, partial [Amblyomma aureolatum] class ii aldolase/adducin domain protein, partial [Amblyomma aureolatum]	30394.6	170.276	201.289	324.915	222.387	1.47297
EEC03043.1;XP_029822401.1	coronin,;LOW putative [Ixodes scapularis];QUALITY PROTEIN: coronin-7 [Ixodes scapularis] putative [Ixodes scapularis];QUALITY PROTEIN: coronin-7 [Ixodes scapularis]	93838.19;111208.03	69.8907	101.743	151.281	101.317	1.47172
AEO34675.1	hypothetical protein [Amblyomma maculatum] protein [Amblyomma maculatum]	29656	83.3302	79.9738	159.501	80.7567	1.47123
JAT96816.1	hypothetical protein, partial [Amblyomma aureolatum] protein, partial [Amblyomma aureolatum]	47508.7	167.393	181.491	286.761	225.461	1.46817
JAI08874.1	Serine protease inhibitor, partial [Amblyomma americanum] protease inhibitor, partial [Amblyomma americanum]	14556.7	23.5218	26.0538	28.4961	44.2882	1.46815
JAT91217.1	putative translation machinery-associated protein [Amblyomma aureolatum] translation machinery-associated protein [Amblyomma aureolatum]	20412	144.589	204.09	245.4	265.341	1.46479
JAR92294.1;JAT94785.1;XP_029826745.1	putative;putative;leukocyte serine proteinase inhibitor, partial [Ixodes ricinus];serine proteinase inhibitor, partial [Amblyomma aureolatum];elastase inhibitor-like [Ixodes scapularis] serine proteinase inhibitor, partial [Ixodes ricinus];serine proteinase inhibitor, partial [Amblyomma aureolatum];elastase inhibitor-like [Ixodes scapularis]	34872.91;31768.5;43938.09	189.377	183.129	237.643	307.799	1.46425
JAT96478.1	putative u3 small nucleolar rna-associated protein 21 [Amblyomma aureolatum] u3 small nucleolar rna-associated protein 21 [Amblyomma aureolatum]	98066.6	60.2646	55.5955	120.859	48.7848	1.46422
EEC07041.1;JAP78566.1;JAP87362.1;JAT95382.1;JAW06811.1;XP_029828739.1;XP_029828740.1;XP_029828741.1;XP_029828742.1;XP_029828743.1	lumican,;leucine;leucine;putative;Lumican,;leucine-rich;leucine-rich;leucine-rich;leucine-rich;leucine-rich putative, partial [Ixodes scapularis];rich repeat protein shoc 2 [Rhipicephalus appendiculatus];rich repeat protein shoc 2, partial [Rhipicephalus appendiculatus];lumican [Amblyomma aureolatum];partial [Ornithodoros moubata];repeat protein SHOC-2 isoform X1 [Ixodes scapularis];repeat protei…	60144.98;68560.12;60532.67;72356.66;68355.85;77010.67;73195.21;72300.48;68485.02;57338.01	59.3003	57.5535	95.3173	75.7443	1.46389
JAT91727.1;JAT99529.1	putative prolyl 4-hydroxylase subunit alpha-2, partial [Amblyomma aureolatum];prolyl 4-hydroxylase alpha subunit, partial [Amblyomma sculptum] prolyl 4-hydroxylase subunit alpha-2, partial [Amblyomma aureolatum];prolyl 4-hydroxylase alpha subunit, partial [Amblyomma sculptum]	21107.69;53374.34	37.6988	39.1751	65.3983	47.0333	1.46255
JAU01005.1	putative farnesoic acid o-methyltransferase, partial [Amblyomma sculptum] farnesoic acid o-methyltransferase, partial [Amblyomma sculptum]	17071.1	48.0276	56.8996	107.756	44.6823	1.4528
JAU01598.1	putative heat shock protein, partial [Amblyomma sculptum] heat shock protein, partial [Amblyomma sculptum]	21431.4	74.8367	90.708	112.426	128.04	1.45257
JAT97930.1	putative extracellular matrix glycoprotein laminin subunit beta, partial [Amblyomma aureolatum] extracellular matrix glycoprotein laminin subunit beta, partial [Amblyomma aureolatum]	176000	287.001	266.84	454.154	349.315	1.45072
JAP79938.1;JAP79939.1	translation initiation factor 4B [Rhipicephalus appendiculatus] initiation factor 4B [Rhipicephalus appendiculatus]	61114.01;60152.03	107.388	102.225	166.425	137.546	1.45015
JAT95447.1	putative beta-spectrin, partial [Amblyomma aureolatum] beta-spectrin, partial [Amblyomma aureolatum]	297702	44.8047	56.9733	63.4056	84.0598	1.44889
JAT98395.1	putative rna 3'-terminal phosphate cyclase [Amblyomma aureolatum] rna 3'-terminal phosphate cyclase [Amblyomma aureolatum]	38684.6	57.6748	50.7206	81.7955	75.208	1.44843
JAT96382.1	putative beta-n-acetylhexosaminidase, partial [Amblyomma aureolatum] beta-n-acetylhexosaminidase, partial [Amblyomma aureolatum]	54456.8	521.106	669.608	951.874	772.583	1.44825
JAT95412.1	putative paramyosin, partial [Amblyomma aureolatum] paramyosin, partial [Amblyomma aureolatum]	77223.5	45.5624	65.3081	90.1388	70.1145	1.44541
JAT99913.1	putative exocyst protein sec3 [Amblyomma sculptum] exocyst protein sec3 [Amblyomma sculptum]	97056.9	31.3206	54.1509	70.1586	53.2749	1.44415
JAU02278.1	putative rna polymerase ii elongator complex subunit elp2 wd repeat superfamily protein, partial [Amblyomma sculptum] rna polymerase ii elongator complex subunit elp2 wd repeat superfamily protein, partial [Amblyomma sculptum]	87918.1	78.4494	84.1247	135.703	98.6474	1.4415
JAG92729.1	hypothetical protein, partial [Amblyomma americanum] protein, partial [Amblyomma americanum]	51917.3	45.1561	51.8423	75.6785	63.9033	1.43901
JAP66715.1	putative gmp synthase, partial [Hyalomma excavatum] gmp synthase, partial [Hyalomma excavatum]	76973.4	436.906	560.183	880.682	553.415	1.43828
JAT99691.1	putative nuclease-sensitive element-binding protein 1, partial [Amblyomma sculptum] nuclease-sensitive element-binding protein 1, partial [Amblyomma sculptum]	40167.4	32.3631	38.4555	70.9176	30.8748	1.43737
JAP85266.1	translation initiation inhibitor UK114/IBM1 [Rhipicephalus appendiculatus] initiation inhibitor UK114/IBM1 [Rhipicephalus appendiculatus]	14103.3	368.001	503.797	610.498	642.522	1.43728
JAP64844.1;JAT95333.1;JAU00371.1	putative;hypothetical;hypothetical mrna cleavage and polyadenylation factor i complex subunit rna15 [Hyalomma excavatum];protein, partial [Amblyomma aureolatum];protein, partial [Amblyomma sculptum] mrna cleavage and polyadenylation factor i complex subunit rna15 [Hyalomma excavatum];protein, partial [Amblyomma aureolatum];protein, partial [Amblyomma sculptum]	31019.42;38553.93;16282.93	245.351	236.968	326.228	366.998	1.43728
AEO32861.1;JAP63876.1;JAU01465.1	hypothetical;putative;putative protein, partial [Amblyomma maculatum];o-sialoglycoprotein endopeptidase, partial [Hyalomma excavatum];o-sialoglycoprotein endopeptidase [Amblyomma sculptum] protein, partial [Amblyomma maculatum];o-sialoglycoprotein endopeptidase, partial [Hyalomma excavatum];o-sialoglycoprotein endopeptidase [Amblyomma sculptum]	40956.07;36772.22;36643.95	102.329	117.339	173.604	141.569	1.43477
AEO36120.1;JAT92732.1	hypothetical;putative protein [Amblyomma maculatum];vacuolar atp synthase f subunit [Amblyomma aureolatum] protein [Amblyomma maculatum];vacuolar atp synthase f subunit [Amblyomma aureolatum]	13320.23;13307.23	94.7694	132.658	135.661	190.541	1.43431
AEO34050.1	hypothetical protein [Amblyomma maculatum] protein [Amblyomma maculatum]	21513.3	91.9854	83.9447	140.263	112.061	1.43423
JAP63929.1;JAP75509.1;JAP82886.1;JAP82887.1;JAT95231.1;JAT99568.1;XP_029832766.1;XP_029832767.1;XP_029832768.1	putative;putative;forkhead;forkhead;putative;putative;forkhead;forkhead;forkhead forkhead transcription factor [Hyalomma excavatum];forkhead transcription factor [Ixodes ricinus];box protein P [Rhipicephalus appendiculatus];box protein P [Rhipicephalus appendiculatus];forkhead transcription factor [Amblyomma aureolatum];forkhead transcription factor [Amblyomma sculptum];box protein P1 isoform X1 …	80641.69;70439.4;89852.5;88360.8;79464.44;79394.3;95833.67;95705.54;94958.71	40.346	37.8088	36.4249	75.2953	1.42947
JAT96677.1	hypothetical protein [Amblyomma aureolatum] protein [Amblyomma aureolatum]	34385.4	139.299	155.674	169.593	251.964	1.42914
EEC06681.1;XP_029827316.1	killer;LOW toxin-resistance protein, putative [Ixodes scapularis];QUALITY PROTEIN: UDP-glucose:glycoprotein glucosyltransferase 1 [Ixodes scapularis] toxin-resistance protein, putative [Ixodes scapularis];QUALITY PROTEIN: UDP-glucose:glycoprotein glucosyltransferase 1 [Ixodes scapularis]	155820.1;175553.71	15.4925	34.4781	29.327	42.0786	1.42895
JAP65686.1	putative duplicated domain in the epidermal growth factor, partial [Hyalomma excavatum] duplicated domain in the epidermal growth factor, partial [Hyalomma excavatum]	45199.1	64.2212	74.4074	126.769	71.2964	1.42875
JAT95651.1	putative beta-glucocerebrosidase, partial [Amblyomma aureolatum] beta-glucocerebrosidase, partial [Amblyomma aureolatum]	57004.7	116.838	140.297	176.57	190.673	1.42821
AEO32091.1	hypothetical protein [Amblyomma maculatum] protein [Amblyomma maculatum]	55155.2	172.227	174.512	229.263	264.483	1.42397
EEC15199.1;JAI08607.1;JAI08653.1;XP_029826752.1	serpin-2;Serine;Serine;uncharacterized precursor, putative [Ixodes scapularis];protease inhibitor, partial [Amblyomma americanum];protease inhibitor, partial [Amblyomma americanum];protein LOC8037534 [Ixodes scapularis] precursor, putative [Ixodes scapularis];protease inhibitor, partial [Amblyomma americanum];protease inhibitor, partial [Amblyomma americanum];protein LOC8037534 [Ixodes scapularis]	NaN;11167.65;24320.71;88743.24	16.0502	16.1516	16.1995	29.5504	1.42072
AEO34768.1;JAU02879.1	hypothetical;putative protein [Amblyomma maculatum];cytochrome c oxidase subunit iv/cox5b [Amblyomma sculptum] protein [Amblyomma maculatum];cytochrome c oxidase subunit iv/cox5b [Amblyomma sculptum]	20731.95;20791.01	150.844	226.815	339.34	196.474	1.41878
JAT93322.1	putative seryl-trna synthetase [Amblyomma aureolatum] seryl-trna synthetase [Amblyomma aureolatum]	56489.4	137.512	172.017	204.279	234.251	1.41677
AEO32688.1;EEC12682.1;JAT96363.1;JAU03025.1;JAW06037.1;XP_002409599.1;XP_029840618.1	hypothetical;methylmalonyl;putative;putative;Methylmalonyl-CoA;methylmalonyl-CoA;methylmalonyl-CoA protein, partial [Amblyomma maculatum];coenzyme A mutase, putative [Ixodes scapularis];methylmalonyl coenzyme a mutase, partial [Amblyomma aureolatum];methylmalonyl coenzyme a mutase [Amblyomma sculptum];mutase, partial [Ornithodoros moubata];mutase, mitochondrial [Ixodes scapularis];mutase, mitocho…	91671.22;81942.6;88358.83;84082.93;81611.8;81942.6;81942.6	139.961	268.39	402.046	176.446	1.41665
JAT92505.1	putative heat shock-related protein [Amblyomma aureolatum] heat shock-related protein [Amblyomma aureolatum]	20542.8	215.652	226.36	368.162	257.314	1.41507
JAW06385.1	Glutathione S-transferase, partial [Ornithodoros moubata] S-transferase, partial [Ornithodoros moubata]	27013.9	2016.79	1576.97	1461.75	3623.65	1.41506
JAT96291.1	hypothetical protein [Amblyomma aureolatum] protein [Amblyomma aureolatum]	39330.7	306.283	569.948	620.739	618.846	1.41468
JAP70083.1;JAR94146.1;XP_029830203.1;XP_029833193.1	putative;putative;serine/threonine-protein;serine/threonine-protein serine/threonine-protein phosphatase 5, partial [Ixodes ricinus];pp5, partial [Ixodes ricinus];phosphatase 5 [Ixodes scapularis];phosphatase 5-like [Ixodes scapularis] serine/threonine-protein phosphatase 5, partial [Ixodes ricinus];pp5, partial [Ixodes ricinus];phosphatase 5 [Ixodes scapularis];phosphatase 5-like [Ixodes scapula…	56390.16;56319.09;56593.41;56593.41	58.9627	56.4022	74.377	88.6785	1.41339
EEC08289.1	beta-glucocerebrosidase, putative [Ixodes scapularis] putative [Ixodes scapularis]	59126.4	83.2705	125.068	162.834	130.989	1.41032
JAW00846.1	RNA helicase, partial [Ornithodoros moubata] helicase, partial [Ornithodoros moubata]	50895.3	1710.14	2302.8	3064.63	2583.11	1.40738
JAP86800.1	nucleolar protein 56 [Rhipicephalus appendiculatus] protein 56 [Rhipicephalus appendiculatus]	57757.8	186.117	193.294	304.536	229.204	1.40676
JAT97841.1	putative exosome component 2-like protein, partial [Amblyomma aureolatum] exosome component 2-like protein, partial [Amblyomma aureolatum]	31822.8	74.9563	88.5549	136.398	93.5657	1.40641
JAP68065.1;JAP84167.1;JAT98271.1	putative;vacuolar;putative myrosinase precursor [Hyalomma excavatum];fusion protein CCZ1-like protein [Rhipicephalus appendiculatus];myrosinase precursor [Amblyomma aureolatum] myrosinase precursor [Hyalomma excavatum];fusion protein CCZ1-like protein [Rhipicephalus appendiculatus];myrosinase precursor [Amblyomma aureolatum]	52540.93;52450.89;52577.99	48.008	0	28.6765	38.7807	1.40512
JAP81351.1	cysteamine dioxygenase [Rhipicephalus appendiculatus] dioxygenase [Rhipicephalus appendiculatus]	24579.1	131.364	151.168	167.847	229.03	1.40472
JAP75471.1	putative histones h3 and h4, partial [Ixodes ricinus] histones h3 and h4, partial [Ixodes ricinus]	14594.2	849.581	557.857	1671.23	304.817	1.404
AEO33164.1;JAP84871.1;JAP84872.1	hypothetical;glutathione;glutathione protein, partial [Amblyomma maculatum];S-transferase [Rhipicephalus appendiculatus];S-transferase [Rhipicephalus appendiculatus] protein, partial [Amblyomma maculatum];S-transferase [Rhipicephalus appendiculatus];S-transferase [Rhipicephalus appendiculatus]	32918.88;24762.46;24950.79	22.9072	22.1541	38.5464	24.4828	1.39874
JAP82725.1	heat shock protein [Rhipicephalus appendiculatus] shock protein [Rhipicephalus appendiculatus]	21498.3	82.0715	87.1537	115.678	120.932	1.39819
JAP85348.1	glutathione S-transferase [Rhipicephalus appendiculatus] S-transferase [Rhipicephalus appendiculatus]	25355.4	6768.04	7045.08	10407	8893.44	1.39725
JAT93837.1	putative amphiphysin, partial [Amblyomma aureolatum] amphiphysin, partial [Amblyomma aureolatum]	49492.4	92.2913	138.222	136.94	185.025	1.39673
AEO36401.1	hypothetical protein [Amblyomma maculatum] protein [Amblyomma maculatum]	14190.4	184.615	257.266	284.886	332.003	1.39605
JAT98446.1	putative transcriptional coactivator caper rrm superfamily, partial [Amblyomma aureolatum] transcriptional coactivator caper rrm superfamily, partial [Amblyomma aureolatum]	117741	66.9482	59.5715	103.795	72.7067	1.39505
JAT96366.1	putative glycine/serine hydroxymethyltransferase, partial [Amblyomma aureolatum] glycine/serine hydroxymethyltransferase, partial [Amblyomma aureolatum]	51709.2	684.334	718.416	1145.41	809.994	1.39398
JAP78162.1;QEL09189.1	Vitellogenin;vitellogenin-3, 3 [Rhipicephalus appendiculatus];partial [Rhipicephalus haemaphysaloides] 3 [Rhipicephalus appendiculatus];partial [Rhipicephalus haemaphysaloides]	173647.93;172726.72	166.038	139.952	237.624	188.239	1.39176
JAG92605.1	putative m20 peptidase aminoacylase 1-like protein 2 [Amblyomma americanum] m20 peptidase aminoacylase 1-like protein 2 [Amblyomma americanum]	24851	152.081	148.074	238.532	178.178	1.38831
JAP68840.1;XP_029830106.1;XP_029830107.1;XP_029830108.1;XP_029830109.1	putative;E3;E3;E3;E3 e3 ubiquitin-protein ligase hectd1, partial [Ixodes ricinus];ubiquitin-protein ligase HECTD1 isoform X1 [Ixodes scapularis];ubiquitin-protein ligase HECTD1 isoform X2 [Ixodes scapularis];ubiquitin-protein ligase HECTD1 isoform X3 [Ixodes scapularis];ubiquitin-protein ligase HECTD1 isoform X3 [Ixodes scapularis] e3 ubiquitin-protein ligase hectd1, partial [Ixodes ricinus];ubiq…	205837.88;281490.92;280105.36;270225.93;270225.93	250.406	309.654	482.472	294.502	1.3873
JAU00490.1	putative actin-2, partial [Amblyomma sculptum] actin-2, partial [Amblyomma sculptum]	11505.3	10295.1	4992.06	13200.9	7981.52	1.38564
JAU02253.1	putative mitochondrial import inner membrane translocase subunit tim44, partial [Amblyomma sculptum] mitochondrial import inner membrane translocase subunit tim44, partial [Amblyomma sculptum]	46853.2	49.7447	76.5462	105.052	69.7574	1.38418
JAT95783.1	putative ubiquinone oxidoreductase ndufv2/24 kd subunit [Amblyomma aureolatum] ubiquinone oxidoreductase ndufv2/24 kd subunit [Amblyomma aureolatum]	27944	98.3963	92.1815	129.964	133.793	1.38398
AEO32360.1	hypothetical protein, partial [Amblyomma maculatum] protein, partial [Amblyomma maculatum]	38925.5	206.354	230.506	311.51	292.227	1.38199
JAW06142.1	Uncharacterized protein, partial [Ornithodoros moubata] protein, partial [Ornithodoros moubata]	85919.6	191.09	234.559	218.622	369.476	1.38165
JAP84043.1	ankyrin [Rhipicephalus appendiculatus] [Rhipicephalus appendiculatus]	119930	113.012	123.969	200.925	126.254	1.38061
JAT97103.1	putative ubiquitin-specific protease [Amblyomma aureolatum] ubiquitin-specific protease [Amblyomma aureolatum]	32722.1	98.7448	102.022	159.035	117.566	1.37772
XP_029822590.1;XP_029822591.1;XP_029822592.1;XP_029822593.1	spectrin beta chain, non-erythrocytic 1 isoform X1 [Ixodes scapularis];beta chain, non-erythrocytic 1 isoform X1 [Ixodes scapularis];beta chain, non-erythrocytic 1 isoform X2 [Ixodes scapularis];beta chain, non-erythrocytic 1 isoform X3 [Ixodes scapularis] beta chain, non-erythrocytic 1 isoform X1 [Ixodes scapularis];beta chain, non-erythrocytic 1 isoform X1 [Ixodes scapularis];beta chain, non-er…	473308.55;473308.55;473237.47;461473.63	55.5647	65.8873	92.3473	74.9397	1.37739
JAP85437.1	dynamin GTPase [Rhipicephalus appendiculatus] GTPase [Rhipicephalus appendiculatus]	96564.4	73.9848	52.0562	91.7124	81.8748	1.37723
JAU02157.1	putative grp-3 498 glycine rich family [Amblyomma sculptum] grp-3 498 glycine rich family [Amblyomma sculptum]	23983.5	171.939	155.235	248.326	202.129	1.37681
JAP72707.1;XP_029845564.1	putative;LOW conserved plasma membrane protein [Ixodes ricinus];QUALITY PROTEIN: RNA cytidine acetyltransferase [Ixodes scapularis] conserved plasma membrane protein [Ixodes ricinus];QUALITY PROTEIN: RNA cytidine acetyltransferase [Ixodes scapularis]	110327.81;110299.76	236.002	336.945	344.477	444.134	1.37641
JAU00412.1	putative extracellular matrix glycoprotein laminin subunit beta, partial [Amblyomma sculptum] extracellular matrix glycoprotein laminin subunit beta, partial [Amblyomma sculptum]	141153	178.273	192.053	295.341	213.96	1.37528
JAT98427.1	putative gamma-glutamylcysteine synthetase regulatory subunit [Amblyomma aureolatum] gamma-glutamylcysteine synthetase regulatory subunit [Amblyomma aureolatum]	29638.2	77.569	84.9907	116.234	106.23	1.36851
ACG76234.1	dynactin 2-like protein, partial [Amblyomma americanum] 2-like protein, partial [Amblyomma americanum]	23796.5	314.891	488.181	523.463	575.322	1.36823
JAT97030.1	putative nuclear pore complex rnup107 component sc nup84, partial [Amblyomma aureolatum] nuclear pore complex rnup107 component sc nup84, partial [Amblyomma aureolatum]	98110.7	89.4586	96.2726	124.862	129.051	1.3671
AEO34934.1	hypothetical protein [Amblyomma maculatum] protein [Amblyomma maculatum]	11193.9	274.066	377.904	417.814	472.843	1.3661
JAP86660.1	myosin regulatory light chain 12 [Rhipicephalus appendiculatus] regulatory light chain 12 [Rhipicephalus appendiculatus]	19163.5	267.966	406.302	534.401	386.696	1.36607
JAT95766.1	putative peptide exporter abc superfamily protein [Amblyomma aureolatum] peptide exporter abc superfamily protein [Amblyomma aureolatum]	92906.4	28.6977	26.2318	37.0884	37.9435	1.36597
JAU01530.1	putative gamma-glutamylcysteine synthetase regulatory subunit, partial [Amblyomma sculptum] gamma-glutamylcysteine synthetase regulatory subunit, partial [Amblyomma sculptum]	28038.4	41.488	50.0336	56.915	67.9383	1.3642
JAP84629.1;JAT96050.1	ATP-dependent;putative RNA helicase DDX46/PRP5 [Rhipicephalus appendiculatus];atp-dependent rna helicase, partial [Amblyomma aureolatum] RNA helicase DDX46/PRP5 [Rhipicephalus appendiculatus];atp-dependent rna helicase, partial [Amblyomma aureolatum]	121760.99;107314.72	38.1991	44.8531	68.2069	44.9704	1.36272
JAP81015.1	lectin, mannose-binding 1 [Rhipicephalus appendiculatus] mannose-binding 1 [Rhipicephalus appendiculatus]	56988.3	202.34	188.551	273.808	258.567	1.36195
JAT95309.1	putative prohibitin [Amblyomma aureolatum] prohibitin [Amblyomma aureolatum]	29947.3	89.776	89.3481	0	243.88	1.36151
JAU01883.1	putative nup85 nucleoporin, partial [Amblyomma sculptum] nup85 nucleoporin, partial [Amblyomma sculptum]	71266	65.0754	77.1873	80.1546	113.392	1.36048
JAT93918.1	putative ubiquitin-conjugating enzyme e2 o, partial [Amblyomma aureolatum] ubiquitin-conjugating enzyme e2 o, partial [Amblyomma aureolatum]	137506	47.6196	55.1508	81.4007	58.3324	1.35966
JAT96872.1	putative 5'-3' exonuclease hke1/rat1 [Amblyomma aureolatum] 5'-3' exonuclease hke1/rat1 [Amblyomma aureolatum]	186021	69.5132	63.4582	109.239	71.4033	1.35851
JAT95983.1	putative microsomal triglyceride transfer protein, partial [Amblyomma aureolatum] microsomal triglyceride transfer protein, partial [Amblyomma aureolatum]	47957.5	61.891	64.2834	101.475	69.5159	1.35519
JAT97534.1	putative 60 kd ribonucleoprotein ssa/ro [Amblyomma aureolatum] 60 kd ribonucleoprotein ssa/ro [Amblyomma aureolatum]	59412.9	90.6097	103.303	111.06	151.676	1.35492
JAP86077.1	large subunit ribosomal protein L17e [Rhipicephalus appendiculatus] subunit ribosomal protein L17e [Rhipicephalus appendiculatus]	21328.7	60.9559	56.8277	88.3101	71.1882	1.35416
AEO34088.1;JAT95824.1;JAU02741.1	hypothetical;putative;putative protein [Amblyomma maculatum];dna replication factor/protein phosphatase inhibitor set/spr-2 [Amblyomma aureolatum];dna replication factor/protein phosphatase inhibitor set/spr-2 [Amblyomma sculptum] protein [Amblyomma maculatum];dna replication factor/protein phosphatase inhibitor set/spr-2 [Amblyomma aureolatum];dna replication factor/protein phosphatase inhibitor…	32699.26;32699.26;32747.35	217.436	221.824	359.463	235.18	1.35374
JAT96040.1;JAT99935.1	putative inositol-145-triphosphate 5-phosphatase synaptojanin inp51/inp52/inp53 family [Amblyomma aureolatum];inositol-145-triphosphate 5-phosphatase synaptojanin inp51/inp52/inp53 family, partial [Amblyomma sculptum] inositol-145-triphosphate 5-phosphatase synaptojanin inp51/inp52/inp53 family [Amblyomma aureolatum];inositol-145-triphosphate 5-phosphatase synaptojanin inp51/inp52/inp53 family, p…	74669.19;74904.42	11.0312	14.109	14.9014	19.1302	1.35367
JAP64156.1;JAP82696.1	hypothetical;putative protein [Hyalomma excavatum];protein, containing DUF2042 domain [Rhipicephalus appendiculatus] protein [Hyalomma excavatum];protein, containing DUF2042 domain [Rhipicephalus appendiculatus]	88530.89;88321.76	120.418	157.331	200.793	175.119	1.35343
JAW05664.1	GTPase-activating protein, partial [Ornithodoros moubata] protein, partial [Ornithodoros moubata]	41286.4	0	43.1719	58.4077	0	1.35291
JAP65356.1;JAP79185.1	putative;phosphatidic phosphatidic acid-preferring phospholipase a1 [Hyalomma excavatum];acid preferring phospholipase a1 [Rhipicephalus appendiculatus] phosphatidic acid-preferring phospholipase a1 [Hyalomma excavatum];acid preferring phospholipase a1 [Rhipicephalus appendiculatus]	109865.83;114183.83	197.944	271.82	241.545	393.615	1.35208
EEC02305.1;JAP64012.1;JAP69001.1;JAP87705.1;JAT96570.1;XP_029828667.1	ubiquitin;putative;putative;ubiquitin;putative;ubiquitin C-terminal hydrolase, putative [Ixodes scapularis];ubiquitin c-terminal hydrolase [Hyalomma excavatum];ubiquitin carboxyl-terminal hydrolase isozyme l5 [Ixodes ricinus];carboxyl-terminal hydrolase L5, partial [Rhipicephalus appendiculatus];ubiquitin c-terminal hydrolase, partial [Amblyomma aureolatum];carboxyl-terminal hydrolase isozyme L5 …	37379.95;37630.22;37379.95;40148.1;35290.58;37379.95	134.632	180.613	221.645	204.381	1.35141
JAP84460.1	c3h1 type zn finger protein [Rhipicephalus appendiculatus] type zn finger protein [Rhipicephalus appendiculatus]	32939.9	225.951	197.461	249.503	322.582	1.35113
EEC08202.1;JAT95504.1;JAV99753.1;JAW01831.1;XP_029837295.1;XP_029837296.1	ATP-dependent;putative;F5D14.27;Isocitrate;pre-mRNA-splicing;pre-mRNA-splicing RNA helicase, putative, partial [Ixodes scapularis];mrna splicing factor atp-dependent rna helicase [Amblyomma aureolatum];protein, partial [Ornithodoros moubata];dehydrogenase, partial [Ornithodoros moubata];factor ATP-dependent RNA helicase DHX16 [Ixodes scapularis];factor ATP-dependent RNA helicase DHX16 [Ixodes sca…	119890.68;117839.55;119488.27;84478.99;118769.53;118769.53	65.6534	49.6189	81.4197	74.3193	1.35105
JAP79559.1	putative protein, containing Methyltransf 10 domain [Rhipicephalus appendiculatus] protein, containing Methyltransf 10 domain [Rhipicephalus appendiculatus]	71749.4	44.5637	29.2218	51.4703	48.1933	1.35072
JAP64088.1;JAP87539.1	putative;AP-1 clathrin adaptor complex small subunit [Hyalomma excavatum];complex subunit sigma 1/2, partial [Rhipicephalus appendiculatus] clathrin adaptor complex small subunit [Hyalomma excavatum];complex subunit sigma 1/2, partial [Rhipicephalus appendiculatus]	18071.3;22923.94	131.292	187.213	229.872	199.892	1.34932
JAT93745.1	putative phosphatidylinositol-4-phosphate 5-kinase [Amblyomma aureolatum] phosphatidylinositol-4-phosphate 5-kinase [Amblyomma aureolatum]	77953.6	45.8198	44.4067	69.6913	51.9915	1.34864
XP_029842480.1;XP_029842481.1;XP_029842482.1	neutral alpha-glucosidase AB isoform X1 [Ixodes scapularis];alpha-glucosidase AB isoform X2 [Ixodes scapularis];alpha-glucosidase AB isoform X3 [Ixodes scapularis] alpha-glucosidase AB isoform X1 [Ixodes scapularis];alpha-glucosidase AB isoform X2 [Ixodes scapularis];alpha-glucosidase AB isoform X3 [Ixodes scapularis]	106012.55;105650.14;105077.46	168.014	153.089	243.664	189.21	1.34809
JAU02906.1	putative glutathione s-transferase [Amblyomma sculptum] glutathione s-transferase [Amblyomma sculptum]	24748.7	47.1422	46.5928	54.1238	72.0665	1.34625
JAP66461.1;JAP78211.1	putative;regulator regulator of nuclear mrna [Hyalomma excavatum];of Ty1 transposition protein 103 [Rhipicephalus appendiculatus] regulator of nuclear mrna [Hyalomma excavatum];of Ty1 transposition protein 103 [Rhipicephalus appendiculatus]	39430.5;39293.41	144.025	108.842	184.458	155.598	1.3448
XP_029830398.1	translation elongation factor 2 [Ixodes scapularis] elongation factor 2 [Ixodes scapularis]	94401.9	1431.56	1760.21	2234.02	2055.99	1.34408
XP_029826495.1	probable aconitate hydratase, mitochondrial [Ixodes scapularis] aconitate hydratase, mitochondrial [Ixodes scapularis]	85466.3	388.287	231.409	501.887	330.866	1.34381
AEO36350.1;EEC12094.1;JAP64304.1;JAP71925.1;JAP82220.1;JAT96056.1;XP_029826215.1	hypothetical;Mg2+;putative;putative;polymerase;putative;polymerase protein [Amblyomma maculatum];and Co2+ transporter, putative [Ixodes scapularis];mg2+ and co2+ transporter cord [Hyalomma excavatum];mg2+ and co2+ transporter cord, partial [Ixodes ricinus];delta-interacting protein 2 [Rhipicephalus appendiculatus];mg2+ and co2+ transporter cord, partial [Amblyomma aureolatum];delta-interacting pr…	39015.93;38696.77;39003.99;35422.85;38971.93;37090.74;38694.8	46.7351	42.9337	60.8766	59.6105	1.34369
JAT99681.1	putative gtpase-activator protein, partial [Amblyomma sculptum] gtpase-activator protein, partial [Amblyomma sculptum]	98274.7	52.8493	48.954	69.0193	67.7597	1.34356
XP_029826381.1;XP_029839365.1	twitchin-like;twitchin [Ixodes scapularis] [Ixodes scapularis]	804026.5;857270.19	118.527	131.922	188.143	147.993	1.34213
JAT99693.1	putative tumor-specific antigen, partial [Amblyomma sculptum] tumor-specific antigen, partial [Amblyomma sculptum]	55081	95.5739	90.4668	119.642	129.997	1.34185
JAU03321.1	putative nucleoporin, partial [Amblyomma sculptum] nucleoporin, partial [Amblyomma sculptum]	109716	60.5514	73.3303	101.88	77.5985	1.34057
JAT93508.1	putative golgi-specific brefeldin a-resistance guanine nucleotide exchange factor 1-like protein [Amblyomma aureolatum] golgi-specific brefeldin a-resistance guanine nucleotide exchange factor 1-like protein [Amblyomma aureolatum]	211267	54.519	45.1997	73.1454	60.3925	1.33915
QEL09188.1	vitellogenin-2 [Rhipicephalus haemaphysaloides] [Rhipicephalus haemaphysaloides]	177821	7446.33	6689.34	7515.6	11407.6	1.33869
JAP66770.1;JAP83173.1;JAP83174.1;JAT98824.1;JAU00322.1	putative;5'-AMP-activated;5'-AMP-activated;putative;putative 5'-amp-activated protein kinase gamma subunit, partial [Hyalomma excavatum];protein kinase, regulatory gamma subunit [Rhipicephalus appendiculatus];protein kinase, regulatory gamma subunit [Rhipicephalus appendiculatus];5'-amp-activated protein kinase gamma subunit, partial [Amblyomma aureolatum];5'-amp-activated protein kinase subunit …	49092.95;67493.46;55012.64;69622.99;66781.91	22.8129	18.5306	39.5624	15.7481	1.33783
JAT94651.1	putative sulfotransferase, partial [Amblyomma aureolatum] sulfotransferase, partial [Amblyomma aureolatum]	36971.2	119.432	140.466	178.826	168.467	1.33627
AEO36155.1;AEO36156.1	hypothetical protein [Amblyomma maculatum] protein [Amblyomma maculatum]	17399.74;17355.69	133.508	154.316	207.424	176.888	1.33523
JAP64742.1;JAP79419.1;JAP79420.1;JAT95980.1;JAU01251.1	putative;syntaxin-binding;syntaxin-binding;putative;putative tomosyn [Hyalomma excavatum];protein 5 [Rhipicephalus appendiculatus];protein 5 [Rhipicephalus appendiculatus];tomosyn [Amblyomma aureolatum];tomosyn, partial [Amblyomma sculptum] tomosyn [Hyalomma excavatum];protein 5 [Rhipicephalus appendiculatus];protein 5 [Rhipicephalus appendiculatus];tomosyn [Amblyomma aureolatum];tomosyn, partial…	120138.66;125334.56;120199.74;119988.5;86216.66	155.508	213.923	219.518	273.672	1.335
EEC00705.1;JAP68475.1;JAP69695.1;JAP84203.1;JAT91622.1;JAW02703.1;XP_002401800.1	zinc;putative;putative;Ras-related;putative;Zinc;ras-related finger protein, putative [Ixodes scapularis];rab subfamily protein of small gtpase [Hyalomma excavatum];ras-related protein rab-35 [Ixodes ricinus];protein Rab-35 [Rhipicephalus appendiculatus];rab subfamily protein of small gtpase [Amblyomma aureolatum];finger protein 26, partial [Ornithodoros moubata];protein Rab-35 [Ixodes scapularis…	22852.08;22987.24;22852.08;22987.24;22946.19;22926.16;22852.08	69.3254	79.359	114.388	84.0963	1.33493
JAT96351.1	putative nuclear matrix protein, partial [Amblyomma aureolatum] nuclear matrix protein, partial [Amblyomma aureolatum]	75249.4	48.4577	57.4305	73.4391	67.8977	1.33477
AEO34174.1;JAT97039.1	hypothetical;putative protein [Amblyomma maculatum];nucleic acid-binding protein, partial [Amblyomma aureolatum] protein [Amblyomma maculatum];nucleic acid-binding protein, partial [Amblyomma aureolatum]	32914.16;31331.51	149.397	214.752	197.505	288.479	1.33458
JAP76256.1;JAP78820.1	galectin-4 [Rhipicephalus appendiculatus] [Rhipicephalus appendiculatus]	54668.38;54654.36	554.86	683.447	840.716	808.89	1.33215
JAP81004.1	hypothetical protein [Rhipicephalus appendiculatus] protein [Rhipicephalus appendiculatus]	12506.4	129.517	189.235	198.054	226.198	1.33098
JAP67998.1	putative galectin [Hyalomma excavatum] galectin [Hyalomma excavatum]	54568.2	242.686	255.398	323.517	338.967	1.33007
JAP66925.1	putative gdp-mannose 46 dehydratase [Hyalomma excavatum] gdp-mannose 46 dehydratase [Hyalomma excavatum]	40661.3	26.695	49.5666	51.3221	50.0196	1.32887
AXP34688.1	vitellogenin-2 [Haemaphysalis flava] [Haemaphysalis flava]	177732	2767.1	2422.87	2755.17	4138.8	1.32833
JAP87783.1	tubulin beta, partial [Rhipicephalus appendiculatus] beta, partial [Rhipicephalus appendiculatus]	9184.85	5.0047	0	6.64607	0	1.32797
JAP79825.1;JAP79826.1;JAP87638.1;JAP87639.1;JAP87640.1	heparan sulfate proteoglycan 2 [Rhipicephalus appendiculatus];sulfate proteoglycan 2 [Rhipicephalus appendiculatus];sulfate proteoglycan 2, partial [Rhipicephalus appendiculatus];sulfate proteoglycan 2, partial [Rhipicephalus appendiculatus];sulfate proteoglycan 2, partial [Rhipicephalus appendiculatus] sulfate proteoglycan 2 [Rhipicephalus appendiculatus];sulfate proteoglycan 2 [Rhipicephalus ap…	473097.17;403669.97;451409.8;446788.68;446906.82	214.193	204.355	306.466	248.637	1.32626
JAT95087.1	putative flavonol reductase/cinnamoyl-coa reductase, partial [Amblyomma aureolatum] flavonol reductase/cinnamoyl-coa reductase, partial [Amblyomma aureolatum]	50084.8	127.707	154.454	213.183	160.914	1.32583
JAP85495.1	transcriptional regulator of the pur family single stranded dna binding protein [Rhipicephalus appendiculatus] regulator of the pur family single stranded dna binding protein [Rhipicephalus appendiculatus]	30418.1	429.895	392.215	448.993	640.92	1.32575
JAT92669.1;JAU02732.1	putative eukaryotic translation initiation factor 4e binding protein 1 [Amblyomma aureolatum];eukaryotic translation initiation factor 4e binding protein 1 [Amblyomma sculptum] eukaryotic translation initiation factor 4e binding protein 1 [Amblyomma aureolatum];eukaryotic translation initiation factor 4e binding protein 1 [Amblyomma sculptum]	13389.13;13387.11	320.398	268.324	410.15	370.113	1.32535
AEO32928.1;JAP83913.1;JAT95379.1	hypothetical;emp24/gp25l/p24;putative protein, partial [Amblyomma maculatum];family of membrane trafficking [Rhipicephalus appendiculatus];emp24/gp25l/p24 family of membrane trafficking, partial [Amblyomma aureolatum] protein, partial [Amblyomma maculatum];family of membrane trafficking [Rhipicephalus appendiculatus];emp24/gp25l/p24 family of membrane trafficking, partial [Amblyomma aureolatum]	28909.89;25370.97;NaN	53.5815	51.7437	83.9532	55.6291	1.32525
JAP83878.1	V-type H+-transporting ATPase subunit A [Rhipicephalus appendiculatus] H+-transporting ATPase subunit A [Rhipicephalus appendiculatus]	68371.1	62.6016	68.033	102.695	70.3619	1.32474
JAP85373.1	THO complex subunit 4 [Rhipicephalus appendiculatus] complex subunit 4 [Rhipicephalus appendiculatus]	26701.1	255.636	260.206	327.482	355.407	1.32383
AEO35045.1	hypothetical protein [Amblyomma maculatum] protein [Amblyomma maculatum]	24762.2	65.6083	74.6509	86.9686	98.6027	1.32306
AEO33390.1	hypothetical protein, partial [Amblyomma maculatum] protein, partial [Amblyomma maculatum]	56918.7	114.055	110.668	156.691	140.602	1.32293
EEC07275.1;JAP63352.1;JAP73024.1;JAP83431.1;JAT96698.1;JAV99345.1;XP_002434451.2;XP_029845704.1	pyruvate;putative;putative;2-oxoisovalerate;putative;Pyruvate;2-oxoisovalerate;2-oxoisovalerate dehydrogenase, putative [Ixodes scapularis];branched chain alpha-keto acid dehydrogenase complex alpha subunit, partial [Hyalomma excavatum];branched chain alpha-keto acid dehydrogenase complex alpha subunit [Ixodes ricinus];dehydrogenase E1 component alpha subunit [Rhipicephalus appendiculatus];branch…	51410.07;36593.12;51133.82;51106.57;47394.33;51563.31;51341.99;51213.86	93.2545	106.761	103.263	161.089	1.32166
AEO35070.1;JAP66982.1;JAP83453.1;JAT91670.1;JAU02806.1	hypothetical;putative;ADP-ribosylation;putative;putative protein [Amblyomma maculatum];gtp-binding adp-ribosylation factor arf6 darf3 [Hyalomma excavatum];factor-like protein 1 [Rhipicephalus appendiculatus];gtp-binding adp-ribosylation factor arf6 darf3 [Amblyomma aureolatum];gtp-binding adp-ribosylation factor arf6 darf3 [Amblyomma sculptum] protein [Amblyomma maculatum];gtp-binding adp-ribosyl…	20155.21;20144.18;20128.18;20155.21;20155.21	53.6956	60.4839	87.1321	63.7596	1.32153
AEO35086.1;JAT91353.1;JAU02777.1	hypothetical;putative;putative protein [Amblyomma maculatum];actin-related protein arp2/3 complex subunit arpc4, partial [Amblyomma aureolatum];actin-related protein arp2/3 complex subunit arpc4 [Amblyomma sculptum] protein [Amblyomma maculatum];actin-related protein arp2/3 complex subunit arpc4, partial [Amblyomma aureolatum];actin-related protein arp2/3 complex subunit arpc4 [Amblyomma sculptum]	20701.39;19882.39;19753.23	539.884	689.162	865.905	755.948	1.3196
JAP83139.1	cell death regulator aven [Rhipicephalus appendiculatus] death regulator aven [Rhipicephalus appendiculatus]	35035.8	22.1965	0	0	29.2064	1.31581
AEO32782.1;JAT98211.1	hypothetical;putative protein, partial [Amblyomma maculatum];transcriptional coactivator caper rrm superfamily, partial [Amblyomma aureolatum] protein, partial [Amblyomma maculatum];transcriptional coactivator caper rrm superfamily, partial [Amblyomma aureolatum]	62418.11;54928.36	54.2944	54.6122	85.3876	57.8866	1.31557
JAT98769.1	putative splicing factor 1-like isoform x2 [Amblyomma aureolatum] splicing factor 1-like isoform x2 [Amblyomma aureolatum]	62841.6	111.887	106.627	160.914	126.436	1.31502
JAW03167.1	Troponin I transcript variant A, partial [Ornithodoros moubata] I transcript variant A, partial [Ornithodoros moubata]	23420.2	103.352	62.5876	93.4892	124.472	1.31349
AEO34330.1;EEC08397.1;JAP63931.1;JAP71823.1;JAP73198.1;JAP77321.1;JAT92168.1;JAW02960.1;XP_002435567.2;XP_029831963.1	hypothetical;rotamase,;putative;putative;putative;peptidyl-prolyl;putative;Molecular;peptidyl-prolyl;peptidyl-prolyl protein [Amblyomma maculatum];putative [Ixodes scapularis];parvulin-like peptidyl-prolyl cis-trans isomerase [Hyalomma excavatum];parvulin-like peptidyl-prolyl cis-trans isomerase, partial [Ixodes ricinus];parvulin-like peptidyl-prolyl cis-trans isomerase, partial [Ixodes ricinus];…	14128.2;13899.99;14116.15;11327.93;16778.54;14084.15;14038.12;13813.9;13914.02;13899.99	147.267	129.473	220.887	142.45	1.31292
EEC11283.1;JAP69675.1	abhydrolase;putative domain-containing protein, putative, partial [Ixodes scapularis];monoacylglycerol lipase abhd12-like protein, partial [Ixodes ricinus] domain-containing protein, putative, partial [Ixodes scapularis];monoacylglycerol lipase abhd12-like protein, partial [Ixodes ricinus]	33890.47;33528.04	52.3104	78.206	87.4316	83.8964	1.31269
JAT98205.1	putative amino acid transporter [Amblyomma aureolatum] amino acid transporter [Amblyomma aureolatum]	54677.6	83.5587	105.657	110.924	137.359	1.31216
AEO34496.1;EEC13201.1;JAP68130.1;JAP71850.1;JAP85858.1;JAT96761.1;JAU01784.1;XP_029845489.1;XP_029845491.1	hypothetical;WD-repeat;putative;putative;transducin;putative;putative;F-box-like/WD;F-box-like/WD protein [Amblyomma maculatum];protein, putative [Ixodes scapularis];beta-transducin family wd-40 repeat protein [Hyalomma excavatum];beta-transducin family wd-40 repeat protein [Ixodes ricinus];(beta)-like 1 [Rhipicephalus appendiculatus];beta-transducin family wd-40 repeat protein [Amblyomma aureola…	53847.97;53619.96;53878;53763.98;53862;53847.97;53847.97;53763.98;53763.98	61.0205	63.2407	91.5563	71.4283	1.31163
AEO34996.1;JAP66243.1;JAP84881.1;JAT93913.1;JAU01788.1	hypothetical;putative;COP9;putative;putative protein [Amblyomma maculatum];cop9 signalosome complex subunit 2-like isoform 2 [Hyalomma excavatum];signalosome complex subunit 2 [Rhipicephalus appendiculatus];cop9 signalosome complex subunit 2-like isoform 2 [Amblyomma aureolatum];cop9 signalosome complex subunit 2-like isoform 2, partial [Amblyomma sculptum] protein [Amblyomma maculatum];cop9 sign…	51748.9;51748.97;51794.99;51748.9;50617.69	77.2937	76.5703	119.802	81.8735	1.31074
JAT96023.1	putative kinesin light chain [Amblyomma aureolatum] kinesin light chain [Amblyomma aureolatum]	63021.3	80.905	67.6633	94.817	99.6975	1.30926
JAW02573.1	Uncharacterized protein, partial [Ornithodoros moubata] protein, partial [Ornithodoros moubata]	34415.8	269.742	257.076	407.676	281.877	1.3089
JAP88475.1	lipoprotein amino terminal region, partial [Rhipicephalus appendiculatus] amino terminal region, partial [Rhipicephalus appendiculatus]	115230	1206.11	900.103	1038.75	1718	1.30886
AEO32829.1;EEC20229.1;JAP66272.1;JAP73951.1;JAP85588.1;JAT92330.1;XP_002400484.2	hypothetical;PCNP:;putative;putative;PCNP:;putative;PEST protein, partial [Amblyomma maculatum];PEST proteolytic signal-containing nuclear protein, putative [Ixodes scapularis];pest proteolytic signal-containing nuclear protein [Hyalomma excavatum];pest proteolytic signal-containing nuclear protein [Ixodes ricinus];PEST proteolytic signal-containing nuclear protein [Rhipicephalus appendiculatus];…	17775.73;12157.89;19069.14;12157.89;18891.9;17743.71;19255.49	52.7615	74.2592	0	166.234	1.30871
JAT92001.1	putative heat shock protein, partial [Amblyomma aureolatum] heat shock protein, partial [Amblyomma aureolatum]	22084.2	214.1	216.609	307.308	256.245	1.30843
JAP81302.1	vacuolar protein-sorting-associated protein 4 [Rhipicephalus appendiculatus] protein-sorting-associated protein 4 [Rhipicephalus appendiculatus]	49377.3	58.0686	60.1192	74.0646	80.5462	1.30818
JAP86499.1	26S proteasome regulatory subunit N12 [Rhipicephalus appendiculatus] proteasome regulatory subunit N12 [Rhipicephalus appendiculatus]	30333.8	57.6689	84.0704	98.2925	87.0698	1.30777
JAT96115.1;JAT99671.1	putative polyadenylation factor i complex subunit fip1, partial [Amblyomma aureolatum];polyadenylation factor i complex subunit fip1, partial [Amblyomma sculptum] polyadenylation factor i complex subunit fip1, partial [Amblyomma aureolatum];polyadenylation factor i complex subunit fip1, partial [Amblyomma sculptum]	37426.93;52117.35	38.0642	48.5132	72.1019	41.0883	1.30739
JAU01768.1	putative phosphatidylinositol transfer protein pdr16 [Amblyomma sculptum] phosphatidylinositol transfer protein pdr16 [Amblyomma sculptum]	NaN	55.5561	65.611	75.8165	82.5682	1.30716
ACX53895.1	cyclophilin A [Rhipicephalus sanguineus] A [Rhipicephalus sanguineus]	NaN	4910.94	4898.4	8695.16	4113.83	1.30579
JAU01557.1	putative cytochrome b5 domain-containing protein, partial [Amblyomma sculptum] cytochrome b5 domain-containing protein, partial [Amblyomma sculptum]	27358.2	32.1481	35.3221	63.1709	24.7933	1.30375
JAT97751.1	putative camp-dependent protein kinase catalytic subunit, partial [Amblyomma aureolatum] camp-dependent protein kinase catalytic subunit, partial [Amblyomma aureolatum]	65277.2	60.8687	65.3924	72.8619	91.7486	1.30373
JAT99910.1	putative golgi autoantigen golgin subfamily protein a, partial [Amblyomma sculptum] golgi autoantigen golgin subfamily protein a, partial [Amblyomma sculptum]	110601	48.9393	0	0	63.7805	1.30326
JAT99995.1	hypothetical protein, partial [Amblyomma sculptum] protein, partial [Amblyomma sculptum]	85695.9	12.7852	13.0231	13.4375	20.1925	1.30307
JAU02648.1	putative transcription factor l2, partial [Amblyomma sculptum] transcription factor l2, partial [Amblyomma sculptum]	65175.4	243.557	260.721	382.842	273.722	1.30199
JAP66017.1;JAT96095.1	putative thymidylate synthase [Hyalomma excavatum];thymidylate synthase [Amblyomma aureolatum] thymidylate synthase [Hyalomma excavatum];thymidylate synthase [Amblyomma aureolatum]	34987.65;35191.87	47.2463	30.4972	54.7734	46.4423	1.30192
JAP66835.1	putative atp synthase subunit o mitochondrial-like protein [Hyalomma excavatum] atp synthase subunit o mitochondrial-like protein [Hyalomma excavatum]	22792	83.7518	71.1865	104.204	97.4805	1.30171
JAP66533.1	putative 17-beta-hydroxysteroid dehydrogenase, partial [Hyalomma excavatum] 17-beta-hydroxysteroid dehydrogenase, partial [Hyalomma excavatum]	39181.4	85.6588	88.9594	105.722	121.558	1.30158
JAU03012.1	putative vesicle coat complex copi zeta subunit, partial [Amblyomma sculptum] vesicle coat complex copi zeta subunit, partial [Amblyomma sculptum]	19200.2	151.733	172.428	212.359	209.461	1.30127
JAT95685.1	putative translation initiation factor eif3 p35 subunit, partial [Amblyomma aureolatum] translation initiation factor eif3 p35 subunit, partial [Amblyomma aureolatum]	26882.7	109.999	130.028	174.096	137.776	1.29932
JAT98326.1	putative inositol monophosphatase [Amblyomma aureolatum] inositol monophosphatase [Amblyomma aureolatum]	29717	72.6308	63.562	96.9342	79.9251	1.29859
JAT96686.1	putative cytoplasmic dynein intermediate chain [Amblyomma aureolatum] cytoplasmic dynein intermediate chain [Amblyomma aureolatum]	72912.8	35.5486	39.3187	50.5868	46.6057	1.2982
JAT99830.1	putative myosin class ii heavy chain, partial [Amblyomma sculptum] myosin class ii heavy chain, partial [Amblyomma sculptum]	97045.7	364.078	406.861	561.444	438.995	1.29769
JAT95243.1;JAU00913.1	putative adaptor protein grb2 [Amblyomma aureolatum];adaptor protein grb2 [Amblyomma sculptum] adaptor protein grb2 [Amblyomma aureolatum];adaptor protein grb2 [Amblyomma sculptum]	24552.55;28707.13	81.8277	101.259	132.137	105.422	1.29752
JAT93352.1	putative heat repeat-containing protein, partial [Amblyomma aureolatum] heat repeat-containing protein, partial [Amblyomma aureolatum]	33462.1	0	149.483	0	193.761	1.29621
JAP66802.1;JAP77114.1;JAP77115.1;JAP77116.1;JAP80625.1;JAP80626.1;JAT94318.1	putative;guanine;guanine;guanine;guanine;guanine;putative guanine nucleotide exchange factor, partial [Hyalomma excavatum];nucleotide exchange factor [Rhipicephalus appendiculatus];nucleotide exchange factor [Rhipicephalus appendiculatus];nucleotide exchange factor [Rhipicephalus appendiculatus];nucleotide exchange factor [Rhipicephalus appendiculatus];nucleotide exchange factor [Rhipicephalus ap…	176194.23;176783.02;176846.23;180418.21;174658.69;180355.01;176288.52	71.4077	66.4961	90.7932	87.9259	1.29597
JAP80802.1;JAW06890.1;JAW06944.1;XP_029822992.1;XP_029822993.1	G;cAMP-dependent;cAMP-dependent;G;G protein-coupled receptor kinase [Rhipicephalus appendiculatus];protein kinase catalytic subunit, partial [Ornithodoros moubata];protein kinase catalytic subunit, partial [Ornithodoros moubata];protein-coupled receptor kinase 2 isoform X1 [Ixodes scapularis];protein-coupled receptor kinase 2 isoform X2 [Ixodes scapularis] protein-coupled receptor kinase [Rhipice…	64692.16;65023.52;65023.52;65666.08;65480.9	8.53606	4.32143	10.0215	6.63838	1.29573
JAU02665.1	putative cathepsin b endopeptidase [Amblyomma sculptum] cathepsin b endopeptidase [Amblyomma sculptum]	37562.3	476.283	411.461	654.031	495.962	1.29541
AEO34059.1;JAT94573.1	hypothetical;putative protein [Amblyomma maculatum];ubiquitin regulatory protein [Amblyomma aureolatum] protein [Amblyomma maculatum];ubiquitin regulatory protein [Amblyomma aureolatum]	47958.92;47876.73	113.054	108.774	128.987	158.165	1.29448
JAP85891.1	chitinase [Rhipicephalus appendiculatus] [Rhipicephalus appendiculatus]	56049.7	125.864	99.8225	108.227	183.832	1.29409
JAU02420.1	putative conserved secreted protein precursor [Amblyomma sculptum] conserved secreted protein precursor [Amblyomma sculptum]	22746.2	113.423	134.653	154.819	166.084	1.29357
AEO35153.1	hypothetical protein [Amblyomma maculatum] protein [Amblyomma maculatum]	37464.2	242.005	243.619	353.405	274.728	1.29345
JAT97947.1	putative mitochondrial/plastidial beta-ketoacyl-acp reductase, partial [Amblyomma aureolatum] mitochondrial/plastidial beta-ketoacyl-acp reductase, partial [Amblyomma aureolatum]	26809.7	343.77	628.281	635.458	621.362	1.29296
JAP63578.1;JAP79734.1	hypothetical;putative protein [Hyalomma excavatum];protein, containing DUF2358 domain [Rhipicephalus appendiculatus] protein [Hyalomma excavatum];protein, containing DUF2358 domain [Rhipicephalus appendiculatus]	42189.68;42167.43	9.46015	10.9109	15.1075	11.2267	1.29273
JAU03096.1	putative protein pprc1, partial [Amblyomma sculptum] protein pprc1, partial [Amblyomma sculptum]	28605.5	79.7181	75.8811	95.2513	105.825	1.29227
AEO32827.1;JAP64583.1;JAP82031.1;JAT92198.1;JAT99684.1	hypothetical;putative;small;putative;putative protein, partial [Amblyomma maculatum];ribosomal protein s26, partial [Hyalomma excavatum];subunit ribosomal protein S26e [Rhipicephalus appendiculatus];ribosomal protein s26, partial [Amblyomma aureolatum];ribosomal protein s26 [Amblyomma sculptum] protein, partial [Amblyomma maculatum];ribosomal protein s26, partial [Hyalomma excavatum];subunit ribo…	19054.33;15912.51;13458.82;13712.1;13424.81	623.772	688.207	948.248	746.545	1.29178
JAP75535.1;XP_029847017.1;XP_029847018.1	putative;pyruvate;pyruvate microtubule associated complex, partial [Ixodes ricinus];carboxylase, mitochondrial [Ixodes scapularis];carboxylase, mitochondrial [Ixodes scapularis] microtubule associated complex, partial [Ixodes ricinus];carboxylase, mitochondrial [Ixodes scapularis];carboxylase, mitochondrial [Ixodes scapularis]	127280.53;132096.99;132096.99	54.7421	53.7984	77.0775	63.1271	1.29173
AEO36714.1	hypothetical protein [Amblyomma maculatum] protein [Amblyomma maculatum]	35540	108.983	134.51	176.599	137.915	1.29168
JAT93691.1	putative troponin i [Amblyomma aureolatum] troponin i [Amblyomma aureolatum]	25904	237.354	193.738	272.395	283.591	1.28971
JAP82294.1	Vitellogenin B [Rhipicephalus appendiculatus] B [Rhipicephalus appendiculatus]	353151	628.948	636.555	806.952	824.854	1.28945
JAP79346.1	(S)-2-hydroxy-acid oxidase [Rhipicephalus appendiculatus] oxidase [Rhipicephalus appendiculatus]	35229.7	127.439	118.64	124.507	192.78	1.28937
JAT93818.1;JAU00330.1	putative hsp90 co-chaperone cpr7/cyclophilin, partial [Amblyomma aureolatum];hsp90 co-chaperone cpr7/cyclophilin, partial [Amblyomma sculptum] hsp90 co-chaperone cpr7/cyclophilin, partial [Amblyomma aureolatum];hsp90 co-chaperone cpr7/cyclophilin, partial [Amblyomma sculptum]	39376.86;40231.82	105.772	107.439	129.501	145.36	1.28915
JAU03219.1	putative translation initiation inhibitor [Amblyomma sculptum] translation initiation inhibitor [Amblyomma sculptum]	16282.9	547.523	697.227	817.655	786.549	1.28878
JAP82614.1	ADP-ribosylation factor-binding protein GGA [Rhipicephalus appendiculatus] factor-binding protein GGA [Rhipicephalus appendiculatus]	77083.7	27.6222	25.8168	25.3475	43.4955	1.28825
AEO35829.1	hypothetical protein [Amblyomma maculatum] protein [Amblyomma maculatum]	64103.7	56.6508	74.8161	70.2634	99.0364	1.28777
JAT95228.1	putative aldehyde dehydrogenase, partial [Amblyomma aureolatum] aldehyde dehydrogenase, partial [Amblyomma aureolatum]	52497.1	74.9308	68.645	106.159	78.663	1.28728
JAP83625.1	vinculin [Rhipicephalus appendiculatus] [Rhipicephalus appendiculatus]	110619	638.119	784.513	1012.2	818.479	1.28683
JAT92846.1	putative transcriptional regulator dj-1, partial [Amblyomma aureolatum] transcriptional regulator dj-1, partial [Amblyomma aureolatum]	19141.2	314.293	406.601	517.986	409.565	1.28667
AEO36236.1;EEC01629.1;JAP71919.1;JAR86341.1;JAT94238.1;XP_002406512.2	hypothetical;GTP-binding;putative;ras;putative;ras-related protein [Amblyomma maculatum];protein RAB-32, putative [Ixodes scapularis];gtp-binding protein-like ras superfamily protein [Ixodes ricinus];related protein rab 38, partial [Carios mimon];gtp-binding protein-like ras superfamily protein [Amblyomma aureolatum];protein Rab-38 [Ixodes scapularis] protein [Amblyomma maculatum];protein RAB-32,…	24090.7;25661.32;25620.26;21705.79;24119.62;25647.29	75.4932	84.2703	124.68	80.8346	1.28637
JAP75201.1;JAR92757.1;XP_029850428.1	putative;putative;protein conserved secreted protein precursor, partial [Ixodes ricinus];conserved secreted protein precursor [Ixodes ricinus];KIAA0100 [Ixodes scapularis] conserved secreted protein precursor, partial [Ixodes ricinus];conserved secreted protein precursor [Ixodes ricinus];KIAA0100 [Ixodes scapularis]	146989.29;248640.61;248601.55	174.767	140.232	299.995	105.09	1.28599
AEO34699.1	hypothetical protein [Amblyomma maculatum] protein [Amblyomma maculatum]	25682.6	1102.07	1081.21	1493.33	1312.23	1.28502
EEC16360.1;JAP82420.1;JAT94628.1;XP_029839452.1	WD-repeat;WD;putative;DDB1- protein, putative, partial [Ixodes scapularis];repeat-containing protein 68 [Rhipicephalus appendiculatus];conserved wd40 repeat-containing protein an11, partial [Amblyomma aureolatum];and CUL4-associated factor 7 [Ixodes scapularis] protein, putative, partial [Ixodes scapularis];repeat-containing protein 68 [Rhipicephalus appendiculatus];conserved wd40 repeat-containi…	39566.7;39564.77;39687.93;40231.38	86.8836	88.8158	137.826	87.8396	1.28438
AEO32499.1;JAT98354.1;JAU00027.1	hypothetical;putative;putative protein, partial [Amblyomma maculatum];thiamine pyrophosphate-requiring enzyme [Amblyomma aureolatum];thiamine pyrophosphate-requiring enzyme, partial [Amblyomma sculptum] protein, partial [Amblyomma maculatum];thiamine pyrophosphate-requiring enzyme [Amblyomma aureolatum];thiamine pyrophosphate-requiring enzyme, partial [Amblyomma sculptum]	50104.39;67303.45;60060.82	15.6459	9.91387	17.4405	15.3785	1.28401
JAP64265.1;JAP83163.1;JAT96315.1	putative;U1;putative u1 small nuclear ribonucleoprotein rrm superfamily [Hyalomma excavatum];small nuclear ribonucleoprotein 70kDa [Rhipicephalus appendiculatus];u1 small nuclear ribonucleoprotein rrm superfamily [Amblyomma aureolatum] u1 small nuclear ribonucleoprotein rrm superfamily [Hyalomma excavatum];small nuclear ribonucleoprotein 70kDa [Rhipicephalus appendiculatus];u1 small nuclear ribon…	52779.83;52618.65;52161.36	58.9588	73.4569	93.1121	76.8959	1.2839
JAT95868.1	putative scavenger receptor class a-like c-type lectin [Amblyomma aureolatum] scavenger receptor class a-like c-type lectin [Amblyomma aureolatum]	272038	27.1578	31.5531	45.9415	29.2789	1.2812
JAT97716.1	putative thiamine pyrophosphate-requiring enzyme [Amblyomma aureolatum] thiamine pyrophosphate-requiring enzyme [Amblyomma aureolatum]	61804.4	98.8427	93.1606	137.525	108.139	1.27948
JAP64674.1	putative atp-dependent rna helicase, partial [Hyalomma excavatum] atp-dependent rna helicase, partial [Hyalomma excavatum]	59958	499.723	580.859	655.376	727.179	1.27945
JAT94269.1;JAU00233.1;JAW06854.1	protein;protein;Protein kinase pkn/prk1 effector [Amblyomma aureolatum];kinase pkn/prk1 effector, partial [Amblyomma sculptum];kinase pkn-prk1 effector, partial [Ornithodoros moubata] kinase pkn/prk1 effector [Amblyomma aureolatum];kinase pkn/prk1 effector, partial [Amblyomma sculptum];kinase pkn-prk1 effector, partial [Ornithodoros moubata]	104221.19;88763.96;99740.72	12.1132	15.4054	18.0364	17.1514	1.27869
AEO35201.1;JAP67734.1;JAP76979.1;JAT91629.1;JAU02870.1	hypothetical;putative;trafficking;putative;putative protein [Amblyomma maculatum];transport protein particle trapp complex subunit [Hyalomma excavatum];protein particle complex subunit [Rhipicephalus appendiculatus];transport protein particle trapp complex subunit [Amblyomma aureolatum];transport protein particle trapp complex subunit [Amblyomma sculptum] protein [Amblyomma maculatum];transport p…	20235;20292.07;20207.96;20216.97;20202.94	353.372	420.678	467.317	521.65	1.27765
AEO34418.1;JAT93793.1	hypothetical;putative protein [Amblyomma maculatum];rna polymerase 25-kda subunit common to polymerases i ii and iii [Amblyomma aureolatum] protein [Amblyomma maculatum];rna polymerase 25-kda subunit common to polymerases i ii and iii [Amblyomma aureolatum]	24442.18;24442.18	165.614	195.399	230.305	230.752	1.27712
JAT99317.1	putative paramyosin, partial [Amblyomma sculptum] paramyosin, partial [Amblyomma sculptum]	78802.8	54.9733	53.6567	94.3816	44.2875	1.27653
JAI08664.1;JAI08694.1;JAI08783.1;JAI08837.1;JAI08945.1;JAI08961.1	Serine protease inhibitor [Amblyomma americanum] protease inhibitor [Amblyomma americanum]	44005.02;43990.95;41812.23;44005.02;44005.02;44039.04	333.787	314.741	337.341	490.196	1.27602
AEO34373.1;JAP67707.1;JAP84168.1;JAT93193.1;JAU01395.1	hypothetical;putative;Ras-related;putative;putative protein [Amblyomma maculatum];ras-related gtpase [Hyalomma excavatum];protein Rap-1A [Rhipicephalus appendiculatus];ras-related gtpase [Amblyomma aureolatum];ras-related gtpase [Amblyomma sculptum] protein [Amblyomma maculatum];ras-related gtpase [Hyalomma excavatum];protein Rap-1A [Rhipicephalus appendiculatus];ras-related gtpase [Amblyomma aur…	20944.05;20944.05;20944.05;20944.05;20944.05	252.723	305.524	393.182	318.407	1.27468
JAU02472.1	putative serine protease-like protein precursor, partial [Amblyomma sculptum] serine protease-like protein precursor, partial [Amblyomma sculptum]	30209.1	75.9241	127.641	160.451	98.9805	1.27444
ACG76262.1	damaged-DNA binding protein DDB p127 subunit, partial [Amblyomma americanum] binding protein DDB p127 subunit, partial [Amblyomma americanum]	8510.61	40.2561	42.1038	42.1856	62.7134	1.27367
JAT95238.1	putative actin-binding protein, partial [Amblyomma aureolatum] actin-binding protein, partial [Amblyomma aureolatum]	90507.3	50.2989	53.5377	77.8055	54.442	1.27361
JAP66540.1;JAP82790.1;JAU02887.1	putative;tropomodulin;putative tropomodulin and leiomodulin [Hyalomma excavatum];[Rhipicephalus appendiculatus];tropomodulin and leiomodulin [Amblyomma sculptum] tropomodulin and leiomodulin [Hyalomma excavatum];[Rhipicephalus appendiculatus];tropomodulin and leiomodulin [Amblyomma sculptum]	40695.08;40749.09;40609.09	102.054	94.1311	125.493	124.28	1.27315
AEO34323.1;JAP65239.1;JAP79535.1;JAT99000.1	hypothetical;hypothetical;integral;hypothetical protein [Amblyomma maculatum];protein [Hyalomma excavatum];membrane protein 2B [Rhipicephalus appendiculatus];protein [Amblyomma aureolatum] protein [Amblyomma maculatum];protein [Hyalomma excavatum];membrane protein 2B [Rhipicephalus appendiculatus];protein [Amblyomma aureolatum]	33739.61;33902.75;33693.54;33646.46	48.218	43.6459	47.8458	69.1067	1.2731
JAU02151.1	putative elongation factor 1 beta/delta chain [Amblyomma sculptum] elongation factor 1 beta/delta chain [Amblyomma sculptum]	30712.6	937.157	981.605	1313.34	1128.43	1.27258
JAT95111.1	putative carbonic anhydrase, partial [Amblyomma aureolatum] carbonic anhydrase, partial [Amblyomma aureolatum]	30381	291.576	223.995	349.208	306.851	1.27249
JAP81397.1	CDC42 binding protein kinase alpha [Rhipicephalus appendiculatus] binding protein kinase alpha [Rhipicephalus appendiculatus]	136825	84.4764	78.8905	115.867	91.9971	1.27237
AEO35225.1;JAT91352.1	hypothetical;putative protein [Amblyomma maculatum];u6 snrna-associated sm-like protein [Amblyomma aureolatum] protein [Amblyomma maculatum];u6 snrna-associated sm-like protein [Amblyomma aureolatum]	9866.43;9866.43	62.3331	70.2883	93.5911	74.9805	1.27107
JAT99006.1	putative ribosome-binding protein 1 [Amblyomma aureolatum] ribosome-binding protein 1 [Amblyomma aureolatum]	100086	275.062	315.551	468.606	281.846	1.27063
JAP78528.1	Zinc finger CCCH domain-containing protein 11A [Rhipicephalus appendiculatus] finger CCCH domain-containing protein 11A [Rhipicephalus appendiculatus]	17640.2	206.715	293.061	305.042	329.322	1.2693
AEO32899.1	hypothetical protein, partial [Amblyomma maculatum] protein, partial [Amblyomma maculatum]	29542.2	94.1768	112.804	137.267	125.432	1.26919
AEO35667.1	hypothetical protein [Amblyomma maculatum] protein [Amblyomma maculatum]	20310	159.263	153.58	199.764	197.244	1.26903
AEO33824.1;JAG92655.1;JAP82202.1	hypothetical;putative;putative protein [Amblyomma maculatum];conserved secreted protein precursor [Amblyomma americanum];protein, containing DDRGK domain [Rhipicephalus appendiculatus] protein [Amblyomma maculatum];conserved secreted protein precursor [Amblyomma americanum];protein, containing DDRGK domain [Rhipicephalus appendiculatus]	NaN;32490.68;32591.86	31.2736	26.7303	34.928	38.643	1.26838
JAU00030.1	putative dna-binding subunit of a dna-dependent protein kinase ku80 autoantigen [Amblyomma sculptum] dna-binding subunit of a dna-dependent protein kinase ku80 autoantigen [Amblyomma sculptum]	76769.3	114.238	125.918	164.627	139.894	1.26801
JAP78328.1	all-trans-retinol dehydrogenase (NAD+) [Rhipicephalus appendiculatus] dehydrogenase (NAD+) [Rhipicephalus appendiculatus]	33786.5	85.9574	107.1	132.694	112.098	1.26797
AEO34086.1;JAT95145.1	hypothetical;putative protein [Amblyomma maculatum];serine/threonine-protein kinase osr1 [Amblyomma aureolatum] protein [Amblyomma maculatum];serine/threonine-protein kinase osr1 [Amblyomma aureolatum]	67795.85;67886.94	44.5865	48.2263	58.7383	58.9125	1.26761
AEO32788.1;EEC00897.1;JAP68255.1;JAP84297.1;JAV99339.1;XP_002402966.2	hypothetical;retinoblastoma-binding;putative;histone-binding;Retinoblastoma-binding;probable protein, partial [Amblyomma maculatum];protein, putative, partial [Ixodes scapularis];nucleosome remodeling factor subunit, partial [Hyalomma excavatum];protein RBBP4 [Rhipicephalus appendiculatus];protein, partial [Ornithodoros moubata];histone-binding protein Caf1 [Ixodes scapularis] protein, partial [A…	48803.09;47866.18;48176.34;47531.66;47505.62;47476.62	410.349	523.666	583.674	599.069	1.2663
JAT95763.1	putative nadp+-dependent malic enzyme, partial [Amblyomma aureolatum] nadp+-dependent malic enzyme, partial [Amblyomma aureolatum]	62884.5	75.4777	75.0806	108.346	82.2556	1.26597
JAI08679.1;JAI08786.1	Serine protease inhibitor [Amblyomma americanum] protease inhibitor [Amblyomma americanum]	36841.85;43005.07	141.254	162.874	145.52	239.377	1.26558
AEO32365.1;JAP64042.1;JAP72600.1;JAP79117.1;JAT98454.1;JAT99941.1;JAW06009.1;XP_029836815.1	hypothetical;putative;putative;cleavage;putative;putative;Cleavage;cleavage protein, partial [Amblyomma maculatum];mrna cleavage and polyadenylation factor ii complex subunit cft2 cpsf subunit [Hyalomma excavatum];mrna cleavage and polyadenylation factor ii complex subunit cft2 cpsf subunit [Ixodes ricinus];and polyadenylation specificity factor subunit 2 [Rhipicephalus appendiculatus];mrna cleav…	72804.52;73236.89;72918.81;83485.97;73059.88;83468.09;83609.43;83224.82	38.3624	38.3595	49.4505	47.4777	1.26337
JAT94531.1	putative diacetyl reductase/l-xylulose reductase [Amblyomma aureolatum] diacetyl reductase/l-xylulose reductase [Amblyomma aureolatum]	25633.7	49.9933	73.1323	89.9495	65.5537	1.26296
JAU02746.1	putative sodium/potassium-transporting atpase subunit beta-2-like protein [Amblyomma sculptum] sodium/potassium-transporting atpase subunit beta-2-like protein [Amblyomma sculptum]	35251.1	191.336	217.993	278.086	238.257	1.26144
JAU00348.1	putative keke-like motif-containing transcription regulator rlr1/suppressor of sin4, partial [Amblyomma sculptum] keke-like motif-containing transcription regulator rlr1/suppressor of sin4, partial [Amblyomma sculptum]	125647	27.8735	34.1167	43.3111	34.8684	1.26116
JAT96086.1	hypothetical protein [Amblyomma aureolatum] protein [Amblyomma aureolatum]	27248.5	621.933	716.222	875.8	811.326	1.26079
JAP80007.1	beta-galactosidase [Rhipicephalus appendiculatus] [Rhipicephalus appendiculatus]	72498.8	87.8027	91.2623	82.4996	143.261	1.26077
JAU02881.1	putative small heat shock protein ii [Amblyomma sculptum] small heat shock protein ii [Amblyomma sculptum]	20237	402.406	404.064	387.019	629.655	1.26065
JAU03005.1	putative phosphatase/kinase domain-containing protein, partial [Amblyomma sculptum] phosphatase/kinase domain-containing protein, partial [Amblyomma sculptum]	56436.9	125.334	131.419	175.139	148.209	1.25937
JAT97273.1	putative rna-binding protein [Amblyomma aureolatum] rna-binding protein [Amblyomma aureolatum]	100730	70.505	68.841	104.87	70.416	1.25792
EEC15910.1;JAP69131.1;JAP78269.1;JAR90221.1;JAT93474.1;XP_029822852.1;XP_029822853.1	nucleolar;putative;U3;putative;putative;nucleolar;nucleolar RNA-associated protein, putative [Ixodes scapularis];nucleolar protein 6, partial [Ixodes ricinus];small nucleolar RNA-associated protein 22 [Rhipicephalus appendiculatus];nucleolar rna-associated protein, partial [Ixodes ricinus];nucleolar protein 6 isoform 1, partial [Amblyomma aureolatum];protein 6 isoform X1 [Ixodes scapularis];prote…	108758.65;69933.49;131684.4;125025.32;123531.45;132539.99;130280.35	79.8995	136.259	129.411	142.404	1.25748
JAP64502.1	putative e3 ubiquitin-protein ligase ttc3, partial [Hyalomma excavatum] e3 ubiquitin-protein ligase ttc3, partial [Hyalomma excavatum]	173448	31.6727	47.656	32.1367	67.6027	1.25729
JAU01497.1	putative beta-n-acetylhexosaminidase, partial [Amblyomma sculptum] beta-n-acetylhexosaminidase, partial [Amblyomma sculptum]	58789.1	72.6413	65.8104	93.9668	80.107	1.25729
JAT95521.1	putative vitronectin receptor alpha subunit, partial [Amblyomma aureolatum] vitronectin receptor alpha subunit, partial [Amblyomma aureolatum]	118809	154.18	113.542	183.786	152.719	1.25692
AEO32240.1	hypothetical protein, partial [Amblyomma maculatum] protein, partial [Amblyomma maculatum]	54683.4	133.065	144.686	172.965	176.039	1.25653
JAT98675.1	putative acyl-coa synthetase [Amblyomma aureolatum] acyl-coa synthetase [Amblyomma aureolatum]	77156.8	97.249	94.3489	122.866	117.755	1.25586
JAW02987.1	Uncharacterized protein, partial [Ornithodoros moubata] protein, partial [Ornithodoros moubata]	56988.1	924.135	1061.06	1402.29	1089.6	1.25524
JAT97768.1	putative lysine-ketoglutarate reductase/saccharopine dehydrogenase [Amblyomma aureolatum] lysine-ketoglutarate reductase/saccharopine dehydrogenase [Amblyomma aureolatum]	104078	333.555	410.574	473.04	460.906	1.25508
XP_029836885.1;XP_029836886.1;XP_029836887.1;XP_029836888.1;XP_029836890.1;XP_029836891.1;XP_029836892.1;XP_029836893.1	obscurin isoform X1 [Ixodes scapularis];isoform X2 [Ixodes scapularis];isoform X3 [Ixodes scapularis];isoform X4 [Ixodes scapularis];isoform X5 [Ixodes scapularis];isoform X6 [Ixodes scapularis];isoform X7 [Ixodes scapularis];isoform X8 [Ixodes scapularis] isoform X1 [Ixodes scapularis];isoform X2 [Ixodes scapularis];isoform X3 [Ixodes scapularis];isoform X4 [Ixodes scapularis];isoform X5 [Ixodes…	559828.39;557901.34;554319.83;552392.78;549337.17;549848.35;548802.92;542412.74	35.8249	45.3356	55.7219	46.1094	1.25469
JAU02336.1	hypothetical protein, partial [Amblyomma sculptum] protein, partial [Amblyomma sculptum]	15538.8	75.8187	67.4858	106.776	73.0202	1.25465
JAP81245.1;JAP81246.1;JAT97389.1	D-lactate;D-lactate;hypothetical dehydrognease 2 [Rhipicephalus appendiculatus];dehydrognease 2 [Rhipicephalus appendiculatus];protein, partial [Amblyomma aureolatum] dehydrognease 2 [Rhipicephalus appendiculatus];dehydrognease 2 [Rhipicephalus appendiculatus];protein, partial [Amblyomma aureolatum]	55650.82;24990.96;53203.92	34.3431	32.1557	38.9443	44.4414	1.25394
JAT94946.1	putative formyltetrahydrofolate dehydrogenase [Amblyomma aureolatum] formyltetrahydrofolate dehydrogenase [Amblyomma aureolatum]	53741.5	3604.43	3760.9	5377.56	3857.68	1.25388
JAT94466.1	putative actin filament-binding protein afadin [Amblyomma aureolatum] actin filament-binding protein afadin [Amblyomma aureolatum]	188423	64.5235	89.8154	89.7752	103.694	1.25353
JAP65846.1;JAP84798.1	putative;serine/threonine serine/threonine phosphatase [Hyalomma excavatum];phosphatase [Rhipicephalus appendiculatus] serine/threonine phosphatase [Hyalomma excavatum];phosphatase [Rhipicephalus appendiculatus]	57278.07;56694.49	53.1747	66.0915	81.2805	68.1029	1.25252
JAT96083.1	putative alpha-l-fucosidase, partial [Amblyomma aureolatum] alpha-l-fucosidase, partial [Amblyomma aureolatum]	53162.9	486.208	527.225	695.087	574.088	1.25235
AEO35214.1	hypothetical protein [Amblyomma maculatum] protein [Amblyomma maculatum]	19790.4	271.909	286.297	407.697	291.259	1.25215
JAP64103.1	putative mrna cleavage and polyadenylation factor i complex subunit rna15, partial [Hyalomma excavatum] mrna cleavage and polyadenylation factor i complex subunit rna15, partial [Hyalomma excavatum]	50369.4	55.3831	62.3415	70.9014	76.0324	1.24811
JAT94819.1;JAU02209.1	putative tnf receptor-associated factor, partial [Amblyomma aureolatum];tnf receptor-associated factor, partial [Amblyomma sculptum] tnf receptor-associated factor, partial [Amblyomma aureolatum];tnf receptor-associated factor, partial [Amblyomma sculptum]	38154.46;43054.08	91.0864	137.097	184.816	99.5696	1.2463
JAP76945.1;JAP84688.1	lysosomal alpha-glucosidase [Rhipicephalus appendiculatus] alpha-glucosidase [Rhipicephalus appendiculatus]	100904.85;101771.68	374.046	295.161	375.131	458.801	1.24615
JAP79169.1;JAT98200.1	protein phosphatase 2c [Rhipicephalus appendiculatus];phosphatase 2c, partial [Amblyomma aureolatum] phosphatase 2c [Rhipicephalus appendiculatus];phosphatase 2c, partial [Amblyomma aureolatum]	60559.86;61421.54	40.1982	50.8289	62.7293	50.6932	1.24603
XP_029846004.1;XP_029846005.1;XP_029846007.1	basement membrane-specific heparan sulfate proteoglycan core protein isoform X1 [Ixodes scapularis];membrane-specific heparan sulfate proteoglycan core protein isoform X2 [Ixodes scapularis];membrane-specific heparan sulfate proteoglycan core protein isoform X3 [Ixodes scapularis] membrane-specific heparan sulfate proteoglycan core protein isoform X1 [Ixodes scapularis];membrane-specific heparan …	382446.73;381432.53;377461.14	427.71	400.457	585.585	445.838	1.24543
JAU02597.1	hypothetical protein, partial [Amblyomma sculptum] protein, partial [Amblyomma sculptum]	45640.9	159.279	206.258	263.276	191.951	1.24536
AEO34193.1;JAP78877.1	hypothetical;elongation protein [Amblyomma maculatum];factor 1 alpha-like protein [Rhipicephalus appendiculatus] protein [Amblyomma maculatum];factor 1 alpha-like protein [Rhipicephalus appendiculatus]	76173.27;75800.7	27.6736	56.8412	59.5091	45.7335	1.24526
JAU01933.1	putative na+/h+ exchange regulatory cofactor nhe-rf1, partial [Amblyomma sculptum] na+/h+ exchange regulatory cofactor nhe-rf1, partial [Amblyomma sculptum]	67016	223.003	209.618	303.684	234.962	1.24508
JAW00248.1	Heat shock protein 90, partial [Ornithodoros moubata] shock protein 90, partial [Ornithodoros moubata]	19644.3	36.8861	17.1033	39.708	27.5042	1.24491
JAU01484.1	putative vesicle coat complex copii subunit sfb3, partial [Amblyomma sculptum] vesicle coat complex copii subunit sfb3, partial [Amblyomma sculptum]	79798.1	94.4291	72.3524	136.75	70.8545	1.24477
JAI08656.1	Serine protease inhibitor, partial [Amblyomma americanum] protease inhibitor, partial [Amblyomma americanum]	36008.4	109.727	124.534	162.737	128.778	1.2444
JAT92053.1;JAU01552.1	hypothetical protein [Amblyomma aureolatum];protein [Amblyomma sculptum] protein [Amblyomma aureolatum];protein [Amblyomma sculptum]	21438.33;21452.32	97.3811	156.78	185.95	130.312	1.24434
JAP86915.1	short stop, partial [Rhipicephalus appendiculatus] stop, partial [Rhipicephalus appendiculatus]	480669	209.819	233.137	277.979	273.116	1.24413
AMJ39610.1;EEC06154.1;JAP67768.1;JAW03185.1;XP_002403498.1	histone;histone;putative;Lysosomal;histone H2AX [Rhipicephalus annulatus];2A [Ixodes scapularis];histone 2a [Hyalomma excavatum];acid phosphatase, partial [Ornithodoros moubata];H2A [Ixodes scapularis] H2AX [Rhipicephalus annulatus];2A [Ixodes scapularis];histone 2a [Hyalomma excavatum];acid phosphatase, partial [Ornithodoros moubata];H2A [Ixodes scapularis]	14657.95;14683;14715;14721.05;14683	250.348	257.752	297.038	334.867	1.24366
JAU00252.1	putative neural cell adhesion molecule, partial [Amblyomma sculptum] neural cell adhesion molecule, partial [Amblyomma sculptum]	90990.9	171.178	192.613	230.288	221.811	1.24274
JAW03702.1;JAW04290.1	AGAP006901-PA,;AGAP006901-PA, partial [Ornithodoros moubata] partial [Ornithodoros moubata]	65844.13;56348.21	67.8218	56.7535	44.2373	110.551	1.24253
JAT93884.1	putative glycyl-trna synthetase-like protein, partial [Amblyomma aureolatum] glycyl-trna synthetase-like protein, partial [Amblyomma aureolatum]	NaN	185.196	165.677	223.324	212.634	1.24249
JAU02915.1	putative grp-3 498 glycine rich family, partial [Amblyomma sculptum] grp-3 498 glycine rich family, partial [Amblyomma sculptum]	25499.1	402.997	381.488	537.563	436.788	1.24203
JAP84504.1;JAP86977.1	heterogeneous nuclear ribonucleoprotein U-like protein 1 [Rhipicephalus appendiculatus];nuclear ribonucleoprotein U-like protein 1, partial [Rhipicephalus appendiculatus] nuclear ribonucleoprotein U-like protein 1 [Rhipicephalus appendiculatus];nuclear ribonucleoprotein U-like protein 1, partial [Rhipicephalus appendiculatus]	85754.6;93382.72	341.162	305.227	407.827	394.973	1.24198
JAU01898.1	putative dynamin-like gtp binding protein, partial [Amblyomma sculptum] dynamin-like gtp binding protein, partial [Amblyomma sculptum]	109387	75.0285	60.9641	94.6788	74.1844	1.24171
AEO33946.1;AEO33947.1	hypothetical protein [Amblyomma maculatum] protein [Amblyomma maculatum]	22759.35;22773.38	203.351	219.052	290.254	234.216	1.24163
JAU00261.1	putative adaptor protein nub1, partial [Amblyomma sculptum] adaptor protein nub1, partial [Amblyomma sculptum]	66665.7	80.3768	115.74	127.135	116.351	1.24153
JAW03660.1	Peptidyl-prolyl cis-trans isomerase, partial [Ornithodoros moubata] cis-trans isomerase, partial [Ornithodoros moubata]	21512.7	137.175	111.848	168.742	140.42	1.2415
JAT97054.1	putative ankyrin [Amblyomma aureolatum] ankyrin [Amblyomma aureolatum]	23976.9	81.2933	89.3692	121.72	90.1278	1.24132
JAP79650.1;JAT95796.1	Lon-like;putative ATP-dependent protease [Rhipicephalus appendiculatus];atp-dependent protease pim1/lon, partial [Amblyomma aureolatum] ATP-dependent protease [Rhipicephalus appendiculatus];atp-dependent protease pim1/lon, partial [Amblyomma aureolatum]	114709.9;111149.53	52.2092	53.4857	76.9031	54.2904	1.24125
JAG92718.1	hypothetical protein [Amblyomma americanum] protein [Amblyomma americanum]	39159.6	106.29	93.6124	89.6941	158.311	1.24063
JAT94156.1;JAU02921.1	putative mitogen-activated protein kinase mapk kinase mkk7/jnkk2, partial [Amblyomma aureolatum];mitogen-activated protein kinase mapk kinase mkk7/jnkk2, partial [Amblyomma sculptum] mitogen-activated protein kinase mapk kinase mkk7/jnkk2, partial [Amblyomma aureolatum];mitogen-activated protein kinase mapk kinase mkk7/jnkk2, partial [Amblyomma sculptum]	38916.63;38858.5	95.368	124.11	183.338	88.9091	1.24043
JAT91526.1	hypothetical protein, partial [Amblyomma aureolatum] protein, partial [Amblyomma aureolatum]	14306.3	21.7817	26.0653	39.0309	20.3009	1.24003
JAP80079.1	sodium/potassium-transporting ATPase subunit alpha [Rhipicephalus appendiculatus] ATPase subunit alpha [Rhipicephalus appendiculatus]	114403	57.7392	58.5408	93.2562	50.8904	1.23965
JAT94438.1	putative mynd zn-finger and ankyrin repeat protein, partial [Amblyomma aureolatum] mynd zn-finger and ankyrin repeat protein, partial [Amblyomma aureolatum]	45584.5	51.3722	54.1038	76.0529	54.6325	1.23901
AEO34219.1;JAP68054.1;JAP86326.1;JAT92715.1;JAT99401.1	hypothetical;hypothetical;GTPase;hypothetical;hypothetical protein [Amblyomma maculatum];protein [Hyalomma excavatum];KRas [Rhipicephalus appendiculatus];protein [Amblyomma aureolatum];protein [Amblyomma sculptum] protein [Amblyomma maculatum];protein [Hyalomma excavatum];KRas [Rhipicephalus appendiculatus];protein [Amblyomma aureolatum];protein [Amblyomma sculptum]	21656.82;21656.82;21656.82;21656.82;21656.82	130.633	140.539	175.291	160.458	1.23814
JAT93825.1	putative molybdopterin biosynthesis protein, partial [Amblyomma aureolatum] molybdopterin biosynthesis protein, partial [Amblyomma aureolatum]	65585.1	49.9501	63.5031	64.3601	76.1036	1.23808
JAT98226.1	putative phosphotyrosyl phosphatase activator, partial [Amblyomma aureolatum] phosphotyrosyl phosphatase activator, partial [Amblyomma aureolatum]	35875.3	73.9235	71.4421	87.9431	91.9605	1.23759
JAT97864.1	putative adaptor protein enigma, partial [Amblyomma aureolatum] adaptor protein enigma, partial [Amblyomma aureolatum]	76487.9	102.188	82.2023	128.006	100.191	1.23757
JAV99724.1	Chaperonin containing t-complex polypeptide 1 beta subunit, partial [Ornithodoros moubata] containing t-complex polypeptide 1 beta subunit, partial [Ornithodoros moubata]	57986.7	136.395	164.431	225.903	146.354	1.23745
JAU00673.1	putative echinoderm microtubule-associated protein-like 1, partial [Amblyomma sculptum] echinoderm microtubule-associated protein-like 1, partial [Amblyomma sculptum]	75930.2	128.69	142.974	176.461	159.706	1.23744
JAP83947.1	heat shock 70 kda protein [Rhipicephalus appendiculatus] shock 70 kda protein [Rhipicephalus appendiculatus]	89786	269.348	214.259	329.17	269.165	1.23723
JAT97770.1	putative leucine aminopeptidase, partial [Amblyomma aureolatum] leucine aminopeptidase, partial [Amblyomma aureolatum]	55843.4	1047	1146.42	1397.79	1315.63	1.23707
JAT96187.1	putative zinc-binding oxidoreductase [Amblyomma aureolatum] zinc-binding oxidoreductase [Amblyomma aureolatum]	35484.7	284.858	334.692	392.363	373.582	1.23629
ACG76253.1;AEO32802.1;JAU02429.1	spleen;hypothetical;putative mitotic checkpoint BUB3 isoform 1-like protein, partial [Amblyomma americanum];protein, partial [Amblyomma maculatum];mrna export protein, partial [Amblyomma sculptum] mitotic checkpoint BUB3 isoform 1-like protein, partial [Amblyomma americanum];protein, partial [Amblyomma maculatum];mrna export protein, partial [Amblyomma sculptum]	15051.95;38660.7;31471.62	352.036	426.348	440.732	521.281	1.23591
JAI08768.1	Serine protease inhibitor, partial [Amblyomma americanum] protease inhibitor, partial [Amblyomma americanum]	26888.9	81.2256	62.5264	91.5581	86.1019	1.23588
JAU02158.1	putative secreted protein [Amblyomma sculptum] secreted protein [Amblyomma sculptum]	35230.3	379.487	456.137	598.485	433.965	1.23554
JAT94715.1	hypothetical protein, partial [Amblyomma aureolatum] protein, partial [Amblyomma aureolatum]	25399.8	36.0831	28.3384	40.4141	39.0061	1.23282
ADN23552.1;AEO35876.1;JAP67646.1;JAP75333.1;JAP86035.1;JAT93027.1;JAU02893.1;XP_002435967.2	60S;hypothetical;putative;putative;large;putative;putative;60S acidic ribosomal protein P1, partial [Hyalomma rufipes];protein [Amblyomma maculatum];60s acidic ribosomal protein p1, partial [Hyalomma excavatum];60s acidic ribosomal protein p1, partial [Ixodes ricinus];subunit ribosomal protein LP1 [Rhipicephalus appendiculatus];60s acidic ribosomal protein p1 [Amblyomma aureolatum];60s acidic rib…	12358.79;11649.03;12358.79;12005.45;11710.07;11720.11;11644;11665.03	1774.11	3167.53	3463.62	2623.84	1.23187
JAT99299.1	putative phosphofurin acidic cluster sorting protein 2-like isoform x6, partial [Amblyomma sculptum] phosphofurin acidic cluster sorting protein 2-like isoform x6, partial [Amblyomma sculptum]	77162.5	37.7623	39.942	63.1133	32.5718	1.2314
JAP82298.1;JAP87271.1	twitchin like [Rhipicephalus appendiculatus];like, partial [Rhipicephalus appendiculatus] like [Rhipicephalus appendiculatus];like, partial [Rhipicephalus appendiculatus]	545741.19;551285.5	75.0929	78.6938	103.445	85.6731	1.22974
AEO34856.1	hypothetical protein [Amblyomma maculatum] protein [Amblyomma maculatum]	15109.5	485.448	330.286	406.054	596.678	1.22924
JAT95438.1	putative valyl-trna synthetase [Amblyomma aureolatum] valyl-trna synthetase [Amblyomma aureolatum]	135943	91.1579	137.895	156.623	124.936	1.22923
JAP81916.1	spectrin alpha [Rhipicephalus appendiculatus] alpha [Rhipicephalus appendiculatus]	277833	616.764	704.261	884.939	737.869	1.22845
JAU00208.1	putative ubiquitin carboxyl-terminal hydrolase 47 isoform 1, partial [Amblyomma sculptum] ubiquitin carboxyl-terminal hydrolase 47 isoform 1, partial [Amblyomma sculptum]	150327	65.5935	75.8455	97.2965	76.4225	1.22823
JAT98693.1	putative oxoprolinase, partial [Amblyomma aureolatum] oxoprolinase, partial [Amblyomma aureolatum]	117562	89.2001	94.9859	118.621	107.552	1.22796
JAG92665.1	putative member of glycosyl hydrolase family 18, partial [Amblyomma americanum] member of glycosyl hydrolase family 18, partial [Amblyomma americanum]	33749	251.987	264.642	315.521	318.845	1.22789
JAU01154.1	putative dyneins heavy chain, partial [Amblyomma sculptum] dyneins heavy chain, partial [Amblyomma sculptum]	140654	109.007	84.6003	108.804	128.766	1.22708
JAU00236.1	putative epidermal growth factor receptor substrate 15-like 1-like protein, partial [Amblyomma sculptum] epidermal growth factor receptor substrate 15-like 1-like protein, partial [Amblyomma sculptum]	87272.5	61.503	92.2112	105.324	83.2232	1.22661
JAI08620.1;JAI08659.1;JAI08830.1;JAI08902.1;JAI08965.1	Serine protease inhibitor [Amblyomma americanum];protease inhibitor [Amblyomma americanum];protease inhibitor [Amblyomma americanum];protease inhibitor, partial [Amblyomma americanum];protease inhibitor [Amblyomma americanum] protease inhibitor [Amblyomma americanum];protease inhibitor [Amblyomma americanum];protease inhibitor [Amblyomma americanum];protease inhibitor, partial [Amblyomma american…	46638.69;46625.65;46639.68;46637.64;46639.68	62.1351	69.2073	75.5963	85.4924	1.22648
JAT95961.1	putative phospholipase a2 precursor, partial [Amblyomma aureolatum] phospholipase a2 precursor, partial [Amblyomma aureolatum]	44950.6	179.451	298.897	387.342	199.257	1.2263
AEO34831.1;JAT92852.1;JAU02999.1	hypothetical;putative;putative protein [Amblyomma maculatum];mitogen-activated protein kinase kinase 1, partial [Amblyomma aureolatum];mitogen-activated protein kinase kinase 1, partial [Amblyomma sculptum] protein [Amblyomma maculatum];mitogen-activated protein kinase kinase 1, partial [Amblyomma aureolatum];mitogen-activated protein kinase kinase 1, partial [Amblyomma sculptum]	15326.56;15793.08;13109.1	96.6835	49.5711	69.9505	109.369	1.22608
JAP80046.1	histidine ammonia-lyase [Rhipicephalus appendiculatus] ammonia-lyase [Rhipicephalus appendiculatus]	72336	117.565	107.178	141.28	134.135	1.22547
AIY31054.1;AIY31055.1;QFU74098.1;QFU74099.1	cathepsin L-like protein [Rhipicephalus annulatus];L-like protein [Rhipicephalus annulatus];L-like protein [Argas persicus];L-like protein [Argas persicus] L-like protein [Rhipicephalus annulatus];L-like protein [Rhipicephalus annulatus];L-like protein [Argas persicus];L-like protein [Argas persicus]	36323.82;36323.82;36323.82;36323.82	60.1749	60.3059	81.8309	65.7644	1.22505
JAP73448.1;XP_029841956.1	putative;ubiquitin-conjugating ubiquitin-protein ligase [Ixodes ricinus];enzyme E2-17 kDa [Ixodes scapularis] ubiquitin-protein ligase [Ixodes ricinus];enzyme E2-17 kDa [Ixodes scapularis]	16636.14;16636.14	533.287	662.38	810.835	653.663	1.22484
JAT93748.1	putative vesicle coat complex copi beta subunit [Amblyomma aureolatum] vesicle coat complex copi beta subunit [Amblyomma aureolatum]	105911	113.422	110.239	143.516	130.369	1.22456
JAT98888.1	hypothetical protein, partial [Amblyomma aureolatum] protein, partial [Amblyomma aureolatum]	25588	177.863	244.669	259.692	257.674	1.22444
XP_029828153.1;XP_029829924.1;XP_029830251.1;XP_029849907.1	uncharacterized protein LOC115313343 [Ixodes scapularis];protein LOC115314963 [Ixodes scapularis];protein LOC115315159 [Ixodes scapularis];protein LOC115331806 [Ixodes scapularis] protein LOC115313343 [Ixodes scapularis];protein LOC115314963 [Ixodes scapularis];protein LOC115315159 [Ixodes scapularis];protein LOC115331806 [Ixodes scapularis]	60165.41;67474;60126.24;70280.88	122.779	436.767	453.883	231.244	1.22443
AEO35393.1;JAP67746.1;JAT95910.1	hypothetical;putative;putative protein [Amblyomma maculatum];mitochondrial outer membrane protein [Hyalomma excavatum];mitochondrial outer membrane protein [Amblyomma aureolatum] protein [Amblyomma maculatum];mitochondrial outer membrane protein [Hyalomma excavatum];mitochondrial outer membrane protein [Amblyomma aureolatum]	29043.18;28939.03;29009.14	67.2973	80.3144	107.253	73.473	1.22434
JAT99914.1	putative sorting nexin [Amblyomma sculptum] sorting nexin [Amblyomma sculptum]	52241.2	63.1091	73.1804	84.2584	82.5873	1.2242
ACG76207.1	chaperonin containing TCP1 subunit 6A isoform a, partial [Amblyomma americanum] containing TCP1 subunit 6A isoform a, partial [Amblyomma americanum]	7516.87	1684.87	1453.78	2225.37	1616.62	1.22409
JAU02848.1	putative vacuolar sorting protein vps28 [Amblyomma sculptum] vacuolar sorting protein vps28 [Amblyomma sculptum]	25482.1	46.8251	52.7558	67.3392	54.5063	1.22358
JAP65060.1;JAP75646.1;JAP83112.1;JAR94673.1;JAT93424.1;JAU02865.1;XP_029848455.1	putative;putative;polyadenylate-binding;putative;putative;putative;polyadenylate-binding splicing factor rnps1 sr protein, partial [Hyalomma excavatum];splicing factor rnps1 sr protein, partial [Ixodes ricinus];protein 2 [Rhipicephalus appendiculatus];splicing factor rnps1 sr protein, partial [Ixodes ricinus];splicing factor rnps1 sr protein, partial [Amblyomma aureolatum];splicing factor rnps1 s…	27530.65;25023.66;24914.59;25023.66;27399.51;24919.7;25383.1	74.1097	66.6463	87.5379	84.6507	1.22331
AEO34580.1	hypothetical protein [Amblyomma maculatum] protein [Amblyomma maculatum]	47483.3	329.525	344.847	467.194	357.501	1.22291
JAR86329.1	proteasome 25 kda subunit, partial [Carios mimon] 25 kda subunit, partial [Carios mimon]	20894.9	382.206	307.172	475.267	367.336	1.22227
JAU01294.1	putative epidermal growth factor receptor kinase substrate, partial [Amblyomma sculptum] epidermal growth factor receptor kinase substrate, partial [Amblyomma sculptum]	127245	88.597	98.8641	120.475	108.6	1.22199
AEO34009.1;JAP64949.1;JAP78913.1;JAT98860.1;JAU02987.1	hypothetical;putative;ras-like;putative;putative protein [Amblyomma maculatum];cytokinesis actomyosin contractile ring assembly [Hyalomma excavatum];GTP-binding protein Rho1 [Rhipicephalus appendiculatus];cytokinesis actomyosin contractile ring assembly [Amblyomma aureolatum];cytokinesis actomyosin contractile ring assembly, partial [Amblyomma sculptum] protein [Amblyomma maculatum];cytokinesis a…	23652.39;23586.35;23614.36;23644.39;22870.44	140.551	185.795	207.845	190.745	1.22137
JAP66721.1;JAP84744.1	putative;thioredoxin thioredoxin and glutathione reductase selenoprotein [Hyalomma excavatum];reductase (NADPH) [Rhipicephalus appendiculatus] thioredoxin and glutathione reductase selenoprotein [Hyalomma excavatum];reductase (NADPH) [Rhipicephalus appendiculatus]	63785.91;63978.21	99.3399	88.8734	118.072	111.676	1.22068
JAP65034.1	putative nucleotide excision repair factor nef2 rad23 component [Hyalomma excavatum] nucleotide excision repair factor nef2 rad23 component [Hyalomma excavatum]	41713.7	423.947	468.989	591.658	497.793	1.22008
AEO34044.1	hypothetical protein [Amblyomma maculatum] protein [Amblyomma maculatum]	61571.8	127.625	145.984	172.439	161.369	1.22002
JAT98969.1	putative malate dehydrogenase, partial [Amblyomma aureolatum] malate dehydrogenase, partial [Amblyomma aureolatum]	37378.9	394.44	407.542	492.17	486.191	1.21993
JAT96426.1	putative lipoprotein amino terminal region, partial [Amblyomma aureolatum] lipoprotein amino terminal region, partial [Amblyomma aureolatum]	264292	131.246	153.536	134.487	212.731	1.21924
JAW06424.1	G-3-P dehydrogenase, partial [Ornithodoros moubata] dehydrogenase, partial [Ornithodoros moubata]	69906.7	248.943	308.278	349.667	329.353	1.21858
XP_029832393.1	serine/threonine-protein phosphatase 1 regulatory subunit 10-like [Ixodes scapularis] phosphatase 1 regulatory subunit 10-like [Ixodes scapularis]	96538.1	94.5937	89.4357	133.616	90.5279	1.21798
AEO32281.1;EEC13094.1;JAP66535.1;JAP73084.1;JAP85093.1;JAR94564.1;JAT92328.1;JAW00002.1;JAW00003.1;spB7Q2M2.1RU1C_IXOSC;XP_029837967.1;XP_029837968.1;XP_029841080.1;XP_029841081.1	hypothetical;U1;putative;putative;U1;putative;putative;U1;U1;RecName:;U1;U1;U1;U1 protein, partial [Amblyomma maculatum];small nuclear ribonucleoprotein C, putative [Ixodes scapularis];u1 snrnp-specific protein c, partial [Hyalomma excavatum];u1 snrnp-specific protein c, partial [Ixodes ricinus];small nuclear ribonucleoprotein C [Rhipicephalus appendiculatus];u1 snrnp-specific protein c, partial …	17179.47;16702.58;17517.83;17564.8;17718.12;17554.76;17589.85;18057.48;16772.94;16702.58;17889.18;17747.06;17907.21;17765.09	43.0586	32.6171	37.1169	55.0334	1.2177
JAP63480.1;JAP84064.1;JAT95838.1	putative;ribokinase;putative ribokinase, partial [Hyalomma excavatum];[Rhipicephalus appendiculatus];ribokinase [Amblyomma aureolatum] ribokinase, partial [Hyalomma excavatum];[Rhipicephalus appendiculatus];ribokinase [Amblyomma aureolatum]	35256.42;35898.01;36715.98	66.9652	99.8983	132.363	70.7215	1.21707
JAU02396.1	putative vesicle coat protein clathrin light chain [Amblyomma sculptum] vesicle coat protein clathrin light chain [Amblyomma sculptum]	24468.2	309.606	331.741	395.633	384.429	1.21629
JAT94437.1	putative trna-binding protein [Amblyomma aureolatum] trna-binding protein [Amblyomma aureolatum]	33882.8	169.238	146.761	158.28	226.059	1.21627
AEO32954.1;JAP79537.1;JAP79538.1;JAP87587.1;JAU00334.1	hypothetical;oxysterol;oxysterol;oxysterol;putative protein, partial [Amblyomma maculatum];binding protein [Rhipicephalus appendiculatus];binding protein [Rhipicephalus appendiculatus];binding protein, partial [Rhipicephalus appendiculatus];cytochrome, partial [Amblyomma sculptum] protein, partial [Amblyomma maculatum];binding protein [Rhipicephalus appendiculatus];binding protein [Rhipicephalus …	57156.84;73987.57;75076.85;69128.96;72333.06	39.698	43.1352	43.6077	57.0465	1.21514
AEO36200.1;JAP68190.1;JAP87409.1;JAT98912.1	hypothetical;putative;hypothetical;putative protein [Amblyomma maculatum];secreted peptide precursor, partial [Hyalomma excavatum];protein, partial [Rhipicephalus appendiculatus];secreted peptide precursor, partial [Amblyomma aureolatum] protein [Amblyomma maculatum];secreted peptide precursor, partial [Hyalomma excavatum];protein, partial [Rhipicephalus appendiculatus];secreted peptide precursor…	32636.72;28067.45;33065.16;22736.2	37.94	0	0	46.1001	1.21508
JAT93465.1;JAT99927.1	putative pleckstrin logy domain-containing family f member 2, partial [Amblyomma aureolatum];pleckstrin logy domain-containing family f member 2, partial [Amblyomma sculptum] pleckstrin logy domain-containing family f member 2, partial [Amblyomma aureolatum];pleckstrin logy domain-containing family f member 2, partial [Amblyomma sculptum]	36116.67;34516.06	202.019	211.55	232.878	269.478	1.21468
AEO33707.1	hypothetical protein, partial [Amblyomma maculatum] protein, partial [Amblyomma maculatum]	55913.6	78.0141	73.1791	95.9746	87.6435	1.21446
AEO34858.1	hypothetical protein [Amblyomma maculatum] protein [Amblyomma maculatum]	14976.2	684.863	602.057	780.038	782.517	1.21418
JAU02892.1	putative glycine-rich secreted protein 95 [Amblyomma sculptum] glycine-rich secreted protein 95 [Amblyomma sculptum]	12536.7	396.295	526.614	554.325	565.834	1.21373
JAT95095.1	putative aldehyde dehydrogenase [Amblyomma aureolatum] aldehyde dehydrogenase [Amblyomma aureolatum]	53617.5	397.548	410.728	522.482	458.244	1.21335
JAT95862.1	putative glutamyl-trna synthetase [Amblyomma aureolatum] glutamyl-trna synthetase [Amblyomma aureolatum]	89530.2	73.7532	82.3081	93.6614	95.5954	1.21271
JAT95776.1	putative attractin and platelet-activating factor acetylhydrolase [Amblyomma aureolatum] attractin and platelet-activating factor acetylhydrolase [Amblyomma aureolatum]	24741	30.8461	28.3344	46.2261	25.5079	1.21212
JAT92580.1	putative ml domain-containing protein [Amblyomma aureolatum] ml domain-containing protein [Amblyomma aureolatum]	16724.4	414.616	452.892	604.114	447.118	1.21178
AEO35587.1	hypothetical protein [Amblyomma maculatum] protein [Amblyomma maculatum]	36673.3	1237.42	1178.87	1524.3	1403.18	1.21156
JAG92625.1	putative secreted salivary gland peptide [Amblyomma americanum] secreted salivary gland peptide [Amblyomma americanum]	27909.6	165.605	146.562	176.166	201.976	1.21134
JAT93781.1	putative c1-tetrahydrofolate synthase, partial [Amblyomma aureolatum] c1-tetrahydrofolate synthase, partial [Amblyomma aureolatum]	33612.8	85.5206	86.9038	108.5	100.337	1.21118
JAT94079.1	putative ubiquitin ligase e3 alpha, partial [Amblyomma aureolatum] ubiquitin ligase e3 alpha, partial [Amblyomma aureolatum]	90760.1	46.4871	54.7172	70.326	52.2056	1.21074
XP_029824056.1;XP_029829393.1	caprin-1-like;caprin-1 [Ixodes scapularis] [Ixodes scapularis]	31618.4;50694.39	44.1599	44.178	50.657	56.2626	1.21035
JAU01282.1	putative actin-related protein 10, partial [Amblyomma sculptum] actin-related protein 10, partial [Amblyomma sculptum]	31968.8	58.52	75.4403	87.2834	74.7792	1.20978
JAT96168.1	putative nuclear receptor coactivator 5 strongylocentrotus purpuratus [Amblyomma aureolatum] nuclear receptor coactivator 5 strongylocentrotus purpuratus [Amblyomma aureolatum]	72908.2	313.751	299.007	385.364	355.447	1.20898
JAP81288.1	gamma soluble nsf attachment protein [Rhipicephalus appendiculatus] soluble nsf attachment protein [Rhipicephalus appendiculatus]	36682.2	7.09138	15.3468	0	27.109	1.20816
JAU01983.1	putative eukaryotic translation initiation factor 4 gamma, partial [Amblyomma sculptum] eukaryotic translation initiation factor 4 gamma, partial [Amblyomma sculptum]	98413.6	81.2832	84.8414	100.713	99.9338	1.20781
JAP85550.1	DNA-directed RNA polymerases I, II, and III subunit RPABC3 [Rhipicephalus appendiculatus] RNA polymerases I, II, and III subunit RPABC3 [Rhipicephalus appendiculatus]	16872.1	128.993	142.052	157.037	170.252	1.20751
JAP68016.1;JAP85953.1;JAP85954.1	putative;elongation;elongation elongation factor 1 beta/delta chain [Hyalomma excavatum];factor 1-delta [Rhipicephalus appendiculatus];factor 1-delta [Rhipicephalus appendiculatus] elongation factor 1 beta/delta chain [Hyalomma excavatum];factor 1-delta [Rhipicephalus appendiculatus];factor 1-delta [Rhipicephalus appendiculatus]	30416.46;30440.48;27267.98	218.017	278.543	348.846	250.646	1.20729
AEO34094.1	hypothetical protein [Amblyomma maculatum] protein [Amblyomma maculatum]	45312	138.181	126.281	165.388	153.888	1.20727
JAT95060.1	putative glycosyl hydralase sucrase-isomaltase, partial [Amblyomma aureolatum] glycosyl hydralase sucrase-isomaltase, partial [Amblyomma aureolatum]	74174.6	189.944	198.905	275.326	194.031	1.20704
JAP85590.1;JAT92673.1	Cystatin;putative [Rhipicephalus appendiculatus];tick cistatins 1, partial [Amblyomma aureolatum] [Rhipicephalus appendiculatus];tick cistatins 1, partial [Amblyomma aureolatum]	14040.06;10167.51	573.687	932.093	1038.05	779.094	1.20678
JAU02754.1	putative tomosyn [Amblyomma sculptum] tomosyn [Amblyomma sculptum]	122018	64.6772	66.2104	94.6101	63.2175	1.20583
JAP66861.1	putative ubiquitin-like domain of scythe protein, partial [Hyalomma excavatum] ubiquitin-like domain of scythe protein, partial [Hyalomma excavatum]	140217	81.7548	83.7843	93.7038	105.897	1.20576
AEO33269.1	hypothetical protein, partial [Amblyomma maculatum] protein, partial [Amblyomma maculatum]	19834.4	105.825	68.4929	134.64	75.5264	1.20565
JAT98630.1;JAT99925.1	hypothetical;putative protein, partial [Amblyomma aureolatum];immunoglobulin a1 protease autotransporter, partial [Amblyomma sculptum] protein, partial [Amblyomma aureolatum];immunoglobulin a1 protease autotransporter, partial [Amblyomma sculptum]	86767.7;97380.17	52.2036	66.488	76.5857	66.511	1.20562
JAT96231.1	putative heat shock protein [Amblyomma aureolatum] heat shock protein [Amblyomma aureolatum]	102754	84.2823	83.2585	102.601	99.3445	1.20535
JAR95071.1;XP_029847438.1	putative;CUGBP btsp, partial [Ixodes ricinus];Elav-like family member 2 [Ixodes scapularis] btsp, partial [Ixodes ricinus];Elav-like family member 2 [Ixodes scapularis]	46601.4;12051.85	101.502	97.5873	127.013	112.949	1.2053
JAT99329.1	putative thyroid hormone receptor-associated protein complex subunit, partial [Amblyomma sculptum] thyroid hormone receptor-associated protein complex subunit, partial [Amblyomma sculptum]	116120	23.6443	23.53	28.064	28.7878	1.20515
JAT98353.1	putative tata-binding protein-interacting protein [Amblyomma aureolatum] tata-binding protein-interacting protein [Amblyomma aureolatum]	138317	28.8974	34.4114	35.7498	40.5418	1.20507
JAT94331.1;JAU01707.1	putative staufen, partial [Amblyomma aureolatum];staufen, partial [Amblyomma sculptum] staufen, partial [Amblyomma aureolatum];staufen, partial [Amblyomma sculptum]	39081.67;38757.29	174.841	192.241	211.193	231.004	1.20463
JAP68511.1	hypothetical protein [Hyalomma excavatum] protein [Hyalomma excavatum]	24372.1	167.589	163.265	193.602	204.759	1.20404
JAP77420.1;JAP85867.1	26S proteasome regulatory subunit N10 [Rhipicephalus appendiculatus] proteasome regulatory subunit N10 [Rhipicephalus appendiculatus]	37154.65;43856.93	213.752	203.625	244.374	258.161	1.20403
XP_029837586.1	uncharacterized protein LOC115321505 [Ixodes scapularis] protein LOC115321505 [Ixodes scapularis]	36678.1	26094.6	26672.4	30128.5	33402.5	1.20399
JAT94680.1	protein required for fusion of vesicles in vesicular transport gamma-snap, partial [Amblyomma aureolatum] required for fusion of vesicles in vesicular transport gamma-snap, partial [Amblyomma aureolatum]	36315.7	58.9493	70.7084	75.0455	81.0074	1.20358
AEO36005.1	hypothetical protein [Amblyomma maculatum] protein [Amblyomma maculatum]	10758.2	124.374	173.576	164.785	193.772	1.20341
JAP65187.1	putative repetitive proline-rich cell wall protein 2, partial [Hyalomma excavatum] repetitive proline-rich cell wall protein 2, partial [Hyalomma excavatum]	87216.9	499.977	629.475	697.883	660.972	1.20311
AEO35326.1;JAT96519.1	hypothetical;putative protein [Amblyomma maculatum];isocitrate dehydrogenase alpha subunit [Amblyomma aureolatum] protein [Amblyomma maculatum];isocitrate dehydrogenase alpha subunit [Amblyomma aureolatum]	43699.27;42963.22	62.5925	44.5806	58.7456	70.1904	1.20306
JAG92562.1	putative secreted protein [Amblyomma americanum] secreted protein [Amblyomma americanum]	23426.1	82.1949	71.9512	89.9017	95.5078	1.20282
AEO35195.1;EEC17463.1;JAP68162.1;JAP71963.1;JAP81175.1;JAT92744.1;JAW05694.1;XP_002414155.1	hypothetical;conserved;putative;putative;U6;putative;Uncharacterized;U6 protein [Amblyomma maculatum];hypothetical protein [Ixodes scapularis];snrnp core protein [Hyalomma excavatum];snrnp core protein [Ixodes ricinus];snRNA-associated Sm-like protein LSm2 [Rhipicephalus appendiculatus];snrnp core protein [Amblyomma aureolatum];protein, partial [Ornithodoros moubata];snRNA-associated Sm-like prot…	10785.42;10854.46;10785.42;10854.46;10785.42;10785.42;10781.41;10854.46	246.636	186.415	248.237	272.486	1.20245
JAT93255.1	putative atp synthase e chain [Amblyomma aureolatum] atp synthase e chain [Amblyomma aureolatum]	9834.59	404.638	322.037	495.093	378.29	1.20189
JAU02348.1	hypothetical protein [Amblyomma sculptum] protein [Amblyomma sculptum]	60876.8	76.5345	92.1007	112.823	89.8353	1.20176
JAP67990.1;JAT91631.1	hypothetical protein [Hyalomma excavatum];protein [Amblyomma aureolatum] protein [Hyalomma excavatum];protein [Amblyomma aureolatum]	16847.68;16842.7	83.4844	101.198	110.3	111.603	1.20154
JAP67971.1	putative ribosomal protein l35a [Hyalomma excavatum] ribosomal protein l35a [Hyalomma excavatum]	16227	1029.17	1059.53	1048.91	1460.39	1.20137
JAP66310.1;JAP76772.1;JAP84252.1;JAP84253.1;JAP84254.1;JAT93708.1	putative;epsin;epsin;epsin;epsin;putative equilibrative nucleoside transporter protein [Hyalomma excavatum];[Rhipicephalus appendiculatus];[Rhipicephalus appendiculatus];[Rhipicephalus appendiculatus];[Rhipicephalus appendiculatus];equilibrative nucleoside transporter protein, partial [Amblyomma aureolatum] equilibrative nucleoside transporter protein [Hyalomma excavatum];[Rhipicephalus appendicu…	52472.19;58327.81;52556.33;58926.42;60660.35;43978.26	27.5105	40.9716	46.741	35.4746	1.20054
AEO34279.1;JAI08821.1;JAI08839.1;JAI08954.1	hypothetical;Serine;Serine;Serine protein [Amblyomma maculatum];protease inhibitor [Amblyomma americanum];protease inhibitor [Amblyomma americanum];protease inhibitor, partial [Amblyomma americanum] protein [Amblyomma maculatum];protease inhibitor [Amblyomma americanum];protease inhibitor [Amblyomma americanum];protease inhibitor, partial [Amblyomma americanum]	43103.41;28387.97;43058.56;43129.64	239.88	225.924	225.531	332.691	1.1984
JAP84094.1	deoxyribonuclease II [Rhipicephalus appendiculatus] II [Rhipicephalus appendiculatus]	44906.4	211.799	198.803	256.096	235.8	1.19799
AEO33892.1;JAP63963.1;JAP86380.1;JAT96093.1;JAU02659.1	hypothetical;putative;hexosaminidase;putative;putative protein [Amblyomma maculatum];hexosaminidase domain-containing protein [Hyalomma excavatum];[Rhipicephalus appendiculatus];hexosaminidase domain-containing protein [Amblyomma aureolatum];hexosaminidase domain-containing protein, partial [Amblyomma sculptum] protein [Amblyomma maculatum];hexosaminidase domain-containing protein [Hyalomma excav…	NaN;68152.61;53637.47;67442.82;67661.12	90.002	76.4057	110.738	88.4998	1.19729
JAT91972.1	putative peptidyl-prolyl cis-trans isomerase [Amblyomma aureolatum] peptidyl-prolyl cis-trans isomerase [Amblyomma aureolatum]	21207.2	73.859	73.8082	92.8396	83.9382	1.19714
JAT95322.1	putative na+/h+ exchange regulatory cofactor nhe-rf1, partial [Amblyomma aureolatum] na+/h+ exchange regulatory cofactor nhe-rf1, partial [Amblyomma aureolatum]	49590.5	245.924	266.47	312.178	301.184	1.19705
JAU00294.1	putative ca2+-dependent phospholipid-binding protein synaptotagmin [Amblyomma sculptum] ca2+-dependent phospholipid-binding protein synaptotagmin [Amblyomma sculptum]	91254.8	33.8163	0	40.4161	0	1.19517
JAU02860.1	putative transcription factor [Amblyomma sculptum] transcription factor [Amblyomma sculptum]	23447.2	273.605	270.348	341.219	308.695	1.1948
JAT95155.1	putative microtubule-associated protein futsch, partial [Amblyomma aureolatum] microtubule-associated protein futsch, partial [Amblyomma aureolatum]	63192.8	54.7961	52.5645	62.8262	65.2917	1.19334
JAP86293.1;JAP86294.1	exocyst complex component 2 [Rhipicephalus appendiculatus] complex component 2 [Rhipicephalus appendiculatus]	98725.16;101993.01	81.9602	64.6282	99.1082	75.8126	1.19328
ACX53999.1	protein disulfide isomerase [Rhipicephalus sanguineus] disulfide isomerase [Rhipicephalus sanguineus]	NaN	90.6947	89.8992	120.976	94.3951	1.19257
JAT91881.1	putative glycosyl hydralase sucrase-isomaltase, partial [Amblyomma aureolatum] glycosyl hydralase sucrase-isomaltase, partial [Amblyomma aureolatum]	26637.1	1657.92	1826.74	2177.43	1978.24	1.19256
EEC13578.1;XP_029826446.1	hemelipoglycoprotein;vitellogenin-6 precursor, putative [Ixodes scapularis];[Ixodes scapularis] precursor, putative [Ixodes scapularis];[Ixodes scapularis]	177654.69;175606.28	3915.59	4528.91	3396.41	6669.83	1.19205
EEC01486.1;JAP64958.1;JAP71946.1;JAP80004.1;JAT94288.1;XP_002406018.1	exocyst;putative;putative;exocyst;putative;exocyst complex protein 70, putative [Ixodes scapularis];exocyst component protein [Hyalomma excavatum];exocyst component protein [Ixodes ricinus];complex component 7 [Rhipicephalus appendiculatus];exocyst component protein [Amblyomma aureolatum];complex component 7 [Ixodes scapularis] complex protein 70, putative [Ixodes scapularis];exocyst component pr…	73730.28;75363.11;73730.28;75101.81;74636.13;73730.28	56.5586	46.9236	62.4105	60.9211	1.19182
AEO35198.1	hypothetical protein [Amblyomma maculatum] protein [Amblyomma maculatum]	29817.2	527.448	603.721	709.408	637.617	1.19083
JAP66901.1	putative karyopherin importin beta 3 [Hyalomma excavatum] karyopherin importin beta 3 [Hyalomma excavatum]	122856	473.903	754.467	760.761	701.884	1.19072
AEO33841.1	hypothetical protein [Amblyomma maculatum] protein [Amblyomma maculatum]	NaN	160.809	198.92	248.269	180.022	1.19059
JAT95851.1	putative transglutaminase/protease-like logues, partial [Amblyomma aureolatum] transglutaminase/protease-like logues, partial [Amblyomma aureolatum]	84942	220.932	219.55	247.678	276.737	1.19055
AEO34825.1;JAT91407.1;JAU01453.1	hypothetical;putative;putative protein [Amblyomma maculatum];small nuclear ribonucleoprotein snrnp [Amblyomma aureolatum];small nuclear ribonucleoprotein snrnp [Amblyomma sculptum] protein [Amblyomma maculatum];small nuclear ribonucleoprotein snrnp [Amblyomma aureolatum];small nuclear ribonucleoprotein snrnp [Amblyomma sculptum]	15281.28;15307.32;15295.31	305.014	277.638	409.471	284.036	1.19026
JAT93729.1	putative netrin axonal chemotropic factor, partial [Amblyomma aureolatum] netrin axonal chemotropic factor, partial [Amblyomma aureolatum]	397518	924.636	997.121	1191.5	1095.58	1.1901
ACG76226.1	3-hydroxyacyl-coa dehyrogenase, partial [Amblyomma americanum] dehyrogenase, partial [Amblyomma americanum]	NaN	99.1587	82.3476	105.935	109.931	1.1893
JAU00577.1	putative conserved secreted protein precursor, partial [Amblyomma sculptum] conserved secreted protein precursor, partial [Amblyomma sculptum]	NaN	135.521	137.004	156.036	168.066	1.18926
JAG92732.1	protein disulfide-isomerase [Amblyomma americanum] disulfide-isomerase [Amblyomma americanum]	57181.6	687.415	698.125	868.79	778.3	1.18877
JAT91224.1	putative ubiquinone oxidoreductase ndufa7/b14.5a subunit, partial [Amblyomma aureolatum] ubiquinone oxidoreductase ndufa7/b14.5a subunit, partial [Amblyomma aureolatum]	10613.2	66.8587	91.4333	74.8789	113.263	1.18857
AEO33134.1;JAP68241.1;JAP86229.1;JAT92331.1	hypothetical;putative;myosin;putative protein, partial [Amblyomma maculatum];nonmuscle myosin essential light chain [Hyalomma excavatum];light chain 6 [Rhipicephalus appendiculatus];nonmuscle myosin essential light chain [Amblyomma aureolatum] protein, partial [Amblyomma maculatum];nonmuscle myosin essential light chain [Hyalomma excavatum];light chain 6 [Rhipicephalus appendiculatus];nonmuscle m…	20884.36;17171.09;16559.26;16559.26	151.034	159.243	221.256	147.523	1.18855
JAT97315.1;JAU01765.1	putative karyopherin importin alpha [Amblyomma aureolatum];karyopherin importin alpha [Amblyomma sculptum] karyopherin importin alpha [Amblyomma aureolatum];karyopherin importin alpha [Amblyomma sculptum]	57231.95;57218.95	70.2455	69.8053	90.3026	76.1118	1.18824
JAT92192.1	putative heterochromatin-associated protein hp1 [Amblyomma aureolatum] heterochromatin-associated protein hp1 [Amblyomma aureolatum]	21046.6	115.684	139.119	149.511	153.069	1.18751
AEO34073.1;JAU02264.1	hypothetical;putative protein [Amblyomma maculatum];adhesion regulating molecule [Amblyomma sculptum] protein [Amblyomma maculatum];adhesion regulating molecule [Amblyomma sculptum]	44040.98;43685.51	266.107	259.032	345.022	278.501	1.18735
JAU02690.1	putative microtubule-binding protein [Amblyomma sculptum] microtubule-binding protein [Amblyomma sculptum]	19433	71.5935	57.4638	92.0175	61.212	1.1873
JAT97985.1	putative gtp-binding protein mmr1 [Amblyomma aureolatum] gtp-binding protein mmr1 [Amblyomma aureolatum]	64948.5	63.9655	79.9657	79.8726	91.0126	1.18727
JAU02281.1	putative nicotinamide riboside kinase 1 protein, partial [Amblyomma sculptum] nicotinamide riboside kinase 1 protein, partial [Amblyomma sculptum]	21988	113.448	96.6701	111.974	137.437	1.187
JAT98105.1	putative ca2+/calmodulin-dependent protein kinase phosphatase, partial [Amblyomma aureolatum] ca2+/calmodulin-dependent protein kinase phosphatase, partial [Amblyomma aureolatum]	177349	460.13	449.33	541.539	537.943	1.18695
JAT96313.1	putative hsp90 co-chaperone cdc37-like protein, partial [Amblyomma aureolatum] hsp90 co-chaperone cdc37-like protein, partial [Amblyomma aureolatum]	41444.9	85.2215	77.0451	111.985	80.5609	1.1866
JAT96504.1	putative methionyl-trna synthetase, partial [Amblyomma aureolatum] methionyl-trna synthetase, partial [Amblyomma aureolatum]	81434.1	53.0304	59.8096	77.7124	56.0978	1.18584
JAP66688.1;JAT95740.1	putative imp dehydrogenase/gmp reductase [Hyalomma excavatum];imp dehydrogenase/gmp reductase [Amblyomma aureolatum] imp dehydrogenase/gmp reductase [Hyalomma excavatum];imp dehydrogenase/gmp reductase [Amblyomma aureolatum]	37825.28;37794.46	52.217	42.2631	60.9106	51.1241	1.1858
JAG92697.1	putative oligosaccharyltransferase gamma subunit [Amblyomma americanum] oligosaccharyltransferase gamma subunit [Amblyomma americanum]	37977.3	102.007	122.364	196.283	69.7687	1.18577
JAT92285.1	putative actin-related protein arp2/3 complex subunit arpc5 [Amblyomma aureolatum] actin-related protein arp2/3 complex subunit arpc5 [Amblyomma aureolatum]	16616.8	153.674	146.839	176.842	179.244	1.18493
JAU02236.1	putative coiled-coil domain-containing protein [Amblyomma sculptum] coiled-coil domain-containing protein [Amblyomma sculptum]	70323.9	109.272	139.895	138.765	156.48	1.18493
AEO33607.1	hypothetical protein, partial [Amblyomma maculatum] protein, partial [Amblyomma maculatum]	25278.5	173.952	160.893	221.915	174.726	1.18455
JAT98856.1	putative receptor-mediated endocytosis [Amblyomma aureolatum] receptor-mediated endocytosis [Amblyomma aureolatum]	43786	471.965	469.178	565.161	549.631	1.18451
AEO36186.1;JAT92460.1	hypothetical;putative protein [Amblyomma maculatum];bioproteinsis of lysosome-related organelles complex 1 subunit [Amblyomma aureolatum] protein [Amblyomma maculatum];bioproteinsis of lysosome-related organelles complex 1 subunit [Amblyomma aureolatum]	18373.25;18022.03	79.1936	163.571	147.126	140.403	1.18439
AEO35891.1;AEO35892.1	hypothetical protein [Amblyomma maculatum] protein [Amblyomma maculatum]	24661.48;24661.48	476.421	181.657	285.198	493.759	1.18368
JAT95848.1	putative cytochrome, partial [Amblyomma aureolatum] cytochrome, partial [Amblyomma aureolatum]	57422.1	15.5235	14.1255	14.8158	20.2719	1.18344
AEO35554.1	hypothetical protein [Amblyomma maculatum] protein [Amblyomma maculatum]	24950.7	79.121	92.7981	91.1358	112.316	1.18342
AIT40197.1;JAP78419.1;JAP78420.1;JAT95804.1	Rel/NF-kappa;Rel/ankyrin;Rel/ankyrin;putative B transcription factor 1, partial [Rhipicephalus microplus];family, other [Rhipicephalus appendiculatus];family, other [Rhipicephalus appendiculatus];transcription factor p65 transcription factor p65, partial [Amblyomma aureolatum] B transcription factor 1, partial [Rhipicephalus microplus];family, other [Rhipicephalus appendiculatus];family, other [R…	23087.63;52559.89;55017.71;56676.44	70.2551	113.735	119.66	97.8535	1.1822
JAU02066.1	hypothetical protein [Amblyomma sculptum] protein [Amblyomma sculptum]	38150.5	631.087	577.889	686.872	741.934	1.18183
JAT95360.1	putative udp-glucose 4-epimerase/udp-sulfoquinovose synthase, partial [Amblyomma aureolatum] udp-glucose 4-epimerase/udp-sulfoquinovose synthase, partial [Amblyomma aureolatum]	32828.9	893.441	882.145	1028.76	1069.48	1.18172
JAP66796.1;JAP85719.1	putative;carbonic carbonic anhydrase, partial [Hyalomma excavatum];anhydrase [Rhipicephalus appendiculatus] carbonic anhydrase, partial [Hyalomma excavatum];anhydrase [Rhipicephalus appendiculatus]	30405.05;30721.41	14.2202	30.0193	38.4153	13.8574	1.18158
JAP64825.1;JAP78334.1;JAV98785.1;XP_029827820.1	putative;ATP-dependent;Superkiller;exosome cytoplasmic exosomal rna helicase ski2 dead-box superfamily protein [Hyalomma excavatum];RNA helicase DOB1 [Rhipicephalus appendiculatus];viralicidic activity 2-like 2 [Ornithodoros moubata];RNA helicase MTR4 [Ixodes scapularis] cytoplasmic exosomal rna helicase ski2 dead-box superfamily protein [Hyalomma excavatum];RNA helicase DOB1 [Rhipicephalus appen…	116674.56;117079.03;117213.95;117338.4	93.9943	99.914	129.981	99.1119	1.18145
AEO35774.1;EEC14883.1;JAP67328.1;JAT94667.1;XP_029837782.1	hypothetical;RAS-related;putative;putative;ras-related protein [Amblyomma maculatum];protein, putative [Ixodes scapularis];rab subfamily protein of small gtpase [Hyalomma excavatum];rab subfamily protein of small gtpase [Amblyomma aureolatum];protein Rab6 isoform X1 [Ixodes scapularis] protein [Amblyomma maculatum];protein, putative [Ixodes scapularis];rab subfamily protein of small gtpase [Hyalo…	23516.53;23516.53;23516.53;23516.53;23516.53	311.68	370.27	369.168	436.456	1.18135
JAU02141.1	putative upstream transcription factor 2 c-fos, partial [Amblyomma sculptum] upstream transcription factor 2 c-fos, partial [Amblyomma sculptum]	27579.9	54.7753	40.496	43.905	68.5747	1.18062
ADN23574.1;AEO35795.1;JAP68258.1;JAP84989.1;JAT98217.1	NADH-ubiquinone;hypothetical;putative;NADH;putative oxidoreductase NUFS7/PSST/20 kDa subunit, partial [Hyalomma rufipes];protein [Amblyomma maculatum];nadh-ubiquinone oxidoreductase nufs7/psst/20 kda subunit [Hyalomma excavatum];dehydrogenase (ubiquinone) Fe-S protein 7 [Rhipicephalus appendiculatus];nadh-ubiquinone oxidoreductase nufs7/psst/20 kda subunit [Amblyomma aureolatum] oxidoreductase NU…	20480.81;24440.51;24475.64;24576.7;24397.56	173.183	192.109	228.238	203.016	1.18057
JAT96824.1	putative peroxisomal phytanoyl-coa hydroxylase [Amblyomma aureolatum] peroxisomal phytanoyl-coa hydroxylase [Amblyomma aureolatum]	33466.6	108.263	108.88	132.29	124.05	1.18051
JAT99319.1	putative seryl-trna synthetase [Amblyomma sculptum] seryl-trna synthetase [Amblyomma sculptum]	56659.6	145.317	154.282	189.765	163.808	1.18015
JAT93762.1	hypothetical protein [Amblyomma aureolatum] protein [Amblyomma aureolatum]	55475.9	128.781	136.057	158.481	154.061	1.18012
JAT95828.1;JAU02829.1	hypothetical protein [Amblyomma aureolatum];protein [Amblyomma sculptum] protein [Amblyomma aureolatum];protein [Amblyomma sculptum]	76836.6;76776.53	43.9244	56.5284	53.6288	64.9114	1.18006
AEO33068.1	hypothetical protein, partial [Amblyomma maculatum] protein, partial [Amblyomma maculatum]	55664.2	279.274	283.673	351.135	313.043	1.17982
JAP85501.1	protein O-GlcNAc transferase [Rhipicephalus appendiculatus] O-GlcNAc transferase [Rhipicephalus appendiculatus]	113817	77.9241	78.0189	107.385	76.5984	1.17981
JAR87518.1	6 phosphofructo 2 kinase fructose bisphosphatase short form, partial [Carios mimon] phosphofructo 2 kinase fructose bisphosphatase short form, partial [Carios mimon]	43067.9	26.0607	35.3153	32.87	39.5305	1.17962
JAT98363.1	putative ubiquitin c-terminal hydrolase uchl1 [Amblyomma aureolatum] ubiquitin c-terminal hydrolase uchl1 [Amblyomma aureolatum]	25488.8	841.049	1098.3	1228.33	1058.81	1.17934
AEO34773.1;AQP25668.1;AQP25669.1;AQP25670.1;JAP78009.1	hypothetical;Bm;Bm;Rs;hypothetical protein [Amblyomma maculatum];05uy antigen [Rhipicephalus microplus];05br antigen [Rhipicephalus microplus];05br antigen [Rhipicephalus sanguineus];protein [Rhipicephalus appendiculatus] protein [Amblyomma maculatum];05uy antigen [Rhipicephalus microplus];05br antigen [Rhipicephalus microplus];05br antigen [Rhipicephalus sanguineus];protein [Rhipicephalus append…	19471.28;19085.84;19085.84;19213.97;18961.74	74.2762	54.8881	91.1019	61.1965	1.17911
AEO32586.1	hypothetical protein, partial [Amblyomma maculatum] protein, partial [Amblyomma maculatum]	NaN	1965.46	2435.53	2671.05	2517.61	1.17898
JAT96283.1	putative flavin-containing monooxygenase [Amblyomma aureolatum] flavin-containing monooxygenase [Amblyomma aureolatum]	62955.2	70.0874	122.86	144.254	83.189	1.17878
JAP68336.1	putative chaperonin complex component tcp-1 beta subunit cct2, partial [Hyalomma excavatum] chaperonin complex component tcp-1 beta subunit cct2, partial [Hyalomma excavatum]	59434.7	348.062	331.381	408.63	392.193	1.17865
JAT96546.1	putative proteasome subunit alpha type [Amblyomma aureolatum] proteasome subunit alpha type [Amblyomma aureolatum]	27070	552.481	642.24	737.132	670.845	1.1785
JAP83919.1	Coiled-coil domain-containing protein 47 [Rhipicephalus appendiculatus] domain-containing protein 47 [Rhipicephalus appendiculatus]	52823.4	178.302	139.421	182.733	191.622	1.17825
JAU02412.1	putative thioredoxin-like protein, partial [Amblyomma sculptum] thioredoxin-like protein, partial [Amblyomma sculptum]	32676.2	296.772	283.612	356.13	327.637	1.17813
JAT91910.1	putative microtubule associated complex, partial [Amblyomma aureolatum] microtubule associated complex, partial [Amblyomma aureolatum]	65209.3	198.306	223.852	259.322	237.945	1.17792
JAP76936.1;JAP76937.1;JAP84662.1;JAT99123.1	germinal;serine/threonine;germinal;putative centre kinase iii [Rhipicephalus appendiculatus];protein kinase [Rhipicephalus appendiculatus];centre kinase iii [Rhipicephalus appendiculatus];serine/threonine-protein kinase 24, partial [Amblyomma aureolatum] centre kinase iii [Rhipicephalus appendiculatus];protein kinase [Rhipicephalus appendiculatus];centre kinase iii [Rhipicephalus appendiculatus];…	61072.66;64681.79;65577.91;64692.84	26.0518	29.7341	33.3609	32.2741	1.17655
JAT93834.1	putative gentisate 12-dioxygenase, partial [Amblyomma aureolatum] gentisate 12-dioxygenase, partial [Amblyomma aureolatum]	49708	126.308	168.985	196.852	150.401	1.17596
JAT93425.1	putative calcium/calmodulin-dependent serine protein kinase/membrane-associated guanylate kinase, partial [Amblyomma aureolatum] calcium/calmodulin-dependent serine protein kinase/membrane-associated guanylate kinase, partial [Amblyomma aureolatum]	80049.9	29.5799	32.0218	38.5466	33.8783	1.1757
JAU00391.1	putative netrin axonal chemotropic factor, partial [Amblyomma sculptum] netrin axonal chemotropic factor, partial [Amblyomma sculptum]	395894	124.919	123.924	152.384	140.153	1.17559
JAU01225.1	putative basement membrane-specific heparan sulfate proteoglycan core protein, partial [Amblyomma sculptum] basement membrane-specific heparan sulfate proteoglycan core protein, partial [Amblyomma sculptum]	257019	265.963	276.265	328.213	309.018	1.17521
AEO33094.1	hypothetical protein, partial [Amblyomma maculatum] protein, partial [Amblyomma maculatum]	34951.8	78.8484	93.1614	97.2801	104.823	1.17495
JAT97301.1	hypothetical protein [Amblyomma aureolatum] protein [Amblyomma aureolatum]	28344.6	59.3972	39.5494	71.2667	44.9768	1.17481
AEO35312.1;JAT94263.1	hypothetical;putative protein [Amblyomma maculatum];anion-transporting atpase [Amblyomma aureolatum] protein [Amblyomma maculatum];anion-transporting atpase [Amblyomma aureolatum]	38402.19;38463.31	101.109	96.8992	132.377	100.081	1.17399
AEO35337.1;JAU02393.1	hypothetical;putative protein [Amblyomma maculatum];nedd8-activating enzyme e1 regulatory subunit, partial [Amblyomma sculptum] protein [Amblyomma maculatum];nedd8-activating enzyme e1 regulatory subunit, partial [Amblyomma sculptum]	59815.83;59128.06	100.21	112.894	127.875	122.281	1.17387
JAT95715.1	putative adaptor protein disabled [Amblyomma aureolatum] adaptor protein disabled [Amblyomma aureolatum]	55688.3	110.72	138.084	156.546	135.506	1.17383
JAP65618.1;JAP83322.1	putative;S-adenosylmethionine methionine adenosyltransferase 2 subunit beta, partial [Hyalomma excavatum];synthetase [Rhipicephalus appendiculatus] methionine adenosyltransferase 2 subunit beta, partial [Hyalomma excavatum];synthetase [Rhipicephalus appendiculatus]	33467.92;32927.17	147.853	160.517	137.049	224.881	1.17369
JAT98819.1;JAT99933.1	putative nebulin repeat protein [Amblyomma aureolatum];nebulin repeat protein, partial [Amblyomma sculptum] nebulin repeat protein [Amblyomma aureolatum];nebulin repeat protein, partial [Amblyomma sculptum]	36993.54;31284.37	65.0054	76.304	88.7603	77.0713	1.17354
AEO34967.1;JAP68069.1;JAP81307.1;JAT92785.1;JAU02769.1;XP_029828967.1	hypothetical;putative;U6;putative;putative;U6 protein [Amblyomma maculatum];small nuclear ribonucleoprotein f [Hyalomma excavatum];snRNA-associated Sm-like protein LSm6 [Rhipicephalus appendiculatus];small nuclear ribonucleoprotein f [Amblyomma aureolatum];small nuclear ribonucleoprotein f [Amblyomma sculptum];snRNA-associated Sm-like protein LSm6 [Ixodes scapularis] protein [Amblyomma maculatum]…	9052.44;9052.44;9052.44;9052.44;9038.42;9052.44	128.129	207.756	181.719	212.303	1.17309
JAP76301.1;JAP83182.1	E3 SUMO-protein ligase RanBP2 [Rhipicephalus appendiculatus] SUMO-protein ligase RanBP2 [Rhipicephalus appendiculatus]	311085.99;311582.5	164.529	211.165	235.484	205.095	1.17271
EEC11430.1;JAU02785.1;XP_002401960.1	conserved;putative;nucleolar hypothetical protein [Ixodes scapularis];nucleolar protein 16 [Amblyomma sculptum];protein 16 [Ixodes scapularis] hypothetical protein [Ixodes scapularis];nucleolar protein 16 [Amblyomma sculptum];protein 16 [Ixodes scapularis]	18790.85;19752.02;18790.85	89.7894	106.698	126.264	103.983	1.17182
AEO36141.1	hypothetical protein [Amblyomma maculatum] protein [Amblyomma maculatum]	32429.6	1041.6	820.844	994.753	1185.83	1.17082
JAT92323.1;JAU02805.1	protein involved in membrane traffic yop1/tb2/dp1/hva22 family [Amblyomma aureolatum];involved in membrane traffic yop1/tb2/dp1/hva22 family [Amblyomma sculptum] involved in membrane traffic yop1/tb2/dp1/hva22 family [Amblyomma aureolatum];involved in membrane traffic yop1/tb2/dp1/hva22 family [Amblyomma sculptum]	20252.61;20244.59	1916.94	2144.29	2481.58	2273.31	1.1708
JAP83197.1	poly [ADP-ribose] polymerase [Rhipicephalus appendiculatus] [ADP-ribose] polymerase [Rhipicephalus appendiculatus]	109934	75.8822	90.1537	99.4979	94.798	1.1702
JAT96687.1	putative pyridoxal-dependent decarboxylase, partial [Amblyomma aureolatum] pyridoxal-dependent decarboxylase, partial [Amblyomma aureolatum]	90284.1	41.9949	59.1221	50.09	68.236	1.17019
AEO32581.1	hypothetical protein, partial [Amblyomma maculatum] protein, partial [Amblyomma maculatum]	NaN	90.6858	114.106	133.449	105.993	1.1692
JAP68465.1;JAP82134.1;JAT92316.1;JAU02889.1	putative;large;putative;putative ribosomal protein l37a [Hyalomma excavatum];subunit ribosomal protein L37Ae [Rhipicephalus appendiculatus];ribosomal protein l37a [Amblyomma aureolatum];ribosomal protein l37a [Amblyomma sculptum] ribosomal protein l37a [Hyalomma excavatum];subunit ribosomal protein L37Ae [Rhipicephalus appendiculatus];ribosomal protein l37a [Amblyomma aureolatum];ribosomal protei…	10329.22;10329.22;NaN;10329.22	282.818	328.855	415.347	299.724	1.16904
JAP79547.1	gelsolin [Rhipicephalus appendiculatus] [Rhipicephalus appendiculatus]	85887.6	93.6326	43.8486	36.5459	124.17	1.16901
EEC18749.1;XP_002415084.2	esterase;S-formylglutathione D, putative [Ixodes scapularis];hydrolase [Ixodes scapularis] D, putative [Ixodes scapularis];hydrolase [Ixodes scapularis]	31092.5;31064.45	82.5932	136.462	109.608	146.382	1.16861
JAP64391.1;JAP82742.1;JAT96279.1;JAU01296.1	putative;cortactin;putative;putative cortactin [Hyalomma excavatum];[Rhipicephalus appendiculatus];cortactin [Amblyomma aureolatum];cortactin [Amblyomma sculptum] cortactin [Hyalomma excavatum];[Rhipicephalus appendiculatus];cortactin [Amblyomma aureolatum];cortactin [Amblyomma sculptum]	62332.57;62343.58;62577.88;63038.14	104.104	118.693	142.625	117.7	1.16844
JAT96386.1	putative threonyl-trna synthetase [Amblyomma aureolatum] threonyl-trna synthetase [Amblyomma aureolatum]	81465.4	122.738	136.154	164.146	138.25	1.16804
AEO34490.1;JAT98704.1	hypothetical;putative protein [Amblyomma maculatum];acetyl-coa carboxylase biotin carboxylase subunit, partial [Amblyomma aureolatum] protein [Amblyomma maculatum];acetyl-coa carboxylase biotin carboxylase subunit, partial [Amblyomma aureolatum]	78737.83;74659.87	24.9832	27.2643	33.9729	27.0257	1.16749
AEO35332.1	hypothetical protein [Amblyomma maculatum] protein [Amblyomma maculatum]	60715.7	27.2464	22.002	13.2583	44.2337	1.16739
AEO35165.1	hypothetical protein [Amblyomma maculatum] protein [Amblyomma maculatum]	35312.5	48.2898	63.3745	73.1462	57.1825	1.16715
JAU00206.1	putative myosin-like coiled-coil protein, partial [Amblyomma sculptum] myosin-like coiled-coil protein, partial [Amblyomma sculptum]	62866.1	38.672	45.1005	48.1962	49.5701	1.16704
JAP79257.1;JAT97893.1;JAU01611.1	periodic;putative;putative tryptophan protein 2 [Rhipicephalus appendiculatus];wd40-repeat-containing subunit of the 18s rrna processing complex [Amblyomma aureolatum];wd40-repeat-containing subunit of the 18s rrna processing complex [Amblyomma sculptum] tryptophan protein 2 [Rhipicephalus appendiculatus];wd40-repeat-containing subunit of the 18s rrna processing complex [Amblyomma aureolatum];wd4…	100922.03;102004.24;102250.55	100.519	85.8736	130.758	86.7374	1.16686
AEO35046.1;EEC13186.1;JAP64590.1;JAP82773.1;JAT94669.1;JAW00177.1;XP_002411061.2;XP_029845712.1	hypothetical;RAS-related;putative;Ras-related;putative;Uncharacterized;ras-related;ras-related protein [Amblyomma maculatum];protein, putative, partial [Ixodes scapularis];rab subfamily protein of small gtpase [Hyalomma excavatum];protein Rab-4B [Rhipicephalus appendiculatus];rab subfamily protein of small gtpase, partial [Amblyomma aureolatum];protein, partial [Ornithodoros moubata];protein Rab-…	23596.63;24112.32;23636.7;23636.7;23013.02;23551.68;23634.73;23659.91	52.5442	65.3245	68.4887	69.0176	1.16661
JAT93549.1	putative pyridine nucleotide-disulfide oxidoreductase [Amblyomma aureolatum] pyridine nucleotide-disulfide oxidoreductase [Amblyomma aureolatum]	54940	274.375	324.44	354.765	343.649	1.16633
JAU01794.1	putative microtubule-associated protein dynactin dctn1/glued, partial [Amblyomma sculptum] microtubule-associated protein dynactin dctn1/glued, partial [Amblyomma sculptum]	NaN	103.527	127.323	132.246	136.849	1.16567
JAT97038.1	putative breast carcinoma amplified sequence [Amblyomma aureolatum] breast carcinoma amplified sequence [Amblyomma aureolatum]	93940.2	51.2909	51.6286	54.4005	65.5081	1.16507
JAT98455.1	putative formyltetrahydrofolate dehydrogenase [Amblyomma aureolatum] formyltetrahydrofolate dehydrogenase [Amblyomma aureolatum]	53296.8	330.302	335.692	401.905	373.911	1.1649
JAT97955.1	putative talin, partial [Amblyomma aureolatum] talin, partial [Amblyomma aureolatum]	274236	298.581	359.395	388.282	378.105	1.16476
JAT97529.1	putative hemolymph juvenile hormone binding protein, partial [Amblyomma aureolatum] hemolymph juvenile hormone binding protein, partial [Amblyomma aureolatum]	42595.2	37.085	48.1972	38.4004	60.9229	1.16464
JAU02937.1	putative glutathione s-transferase, partial [Amblyomma sculptum] glutathione s-transferase, partial [Amblyomma sculptum]	25202.8	670.761	553.876	606.249	819.636	1.16433
AEO34097.1;JAU02839.1	hypothetical;putative protein [Amblyomma maculatum];sorting nexin [Amblyomma sculptum] protein [Amblyomma maculatum];sorting nexin [Amblyomma sculptum]	19417.16;19417.16	414.144	438.69	483.841	508.321	1.16337
JAP67969.1;JAP83138.1;JAT98982.1	putative;Ras-related;putative rab subfamily protein of small gtpase [Hyalomma excavatum];protein Rab-1A [Rhipicephalus appendiculatus];rab subfamily protein of small gtpase [Amblyomma aureolatum] rab subfamily protein of small gtpase [Hyalomma excavatum];protein Rab-1A [Rhipicephalus appendiculatus];rab subfamily protein of small gtpase [Amblyomma aureolatum]	23010.13;23010.13;22996.1	763.298	873.604	1023.74	880.515	1.16333
AEO34952.1;EEC06921.1;JAP66914.1;JAT92123.1;JAU02689.1;XP_002408929.1	hypothetical;dynein;putative;putative;putative;dynein protein [Amblyomma maculatum];light chain [Ixodes scapularis];dynein light chain type 1 [Hyalomma excavatum];dynein light chain type 1 [Amblyomma aureolatum];dynein light chain type 1 [Amblyomma sculptum];light chain 1, cytoplasmic [Ixodes scapularis] protein [Amblyomma maculatum];light chain [Ixodes scapularis];dynein light chain type 1 [Hyal…	10341.86;10313.8;10341.82;10265.76;10328.86;10313.8	915.088	683.882	934.619	924.91	1.16295
JAP64910.1;JAP77313.1;JAP85621.1;JAT96611.1;JAU01527.1	putative;RNA-binding;RNA-binding;putative;putative rna-binding protein nova1/pasilla, partial [Hyalomma excavatum];protein Nova [Rhipicephalus appendiculatus];protein Nova [Rhipicephalus appendiculatus];rna-binding protein nova1/pasilla, partial [Amblyomma aureolatum];rna-binding protein nova1/pasilla, partial [Amblyomma sculptum] rna-binding protein nova1/pasilla, partial [Hyalomma excavatum];pr…	55592.93;53198.31;56140.47;54979.47;51905.86	121.444	127.434	148.164	141.154	1.16249
JAT94602.1	putative hydroxyacylglutathione hydrolase [Amblyomma aureolatum] hydroxyacylglutathione hydrolase [Amblyomma aureolatum]	29106.2	319.446	351.797	398.563	381.504	1.16212
JAU00437.1	putative deah-box rna helicase, partial [Amblyomma sculptum] deah-box rna helicase, partial [Amblyomma sculptum]	145284	160.444	184.213	207.179	193.271	1.16188
JAP68007.1	putative molecular chaperone prefoldin subunit 5 [Hyalomma excavatum] molecular chaperone prefoldin subunit 5 [Hyalomma excavatum]	17456.1	233.522	178.762	205.797	273.075	1.16151
ACF35528.1	cathepsin L-like cysteine proteinase, partial [Dermacentor variabilis] L-like cysteine proteinase, partial [Dermacentor variabilis]	16475	979.444	429.401	859.155	776.963	1.16132
JAT99495.1	putative contactin-5, partial [Amblyomma sculptum] contactin-5, partial [Amblyomma sculptum]	133946	28.0134	37.9379	40.9987	35.5909	1.1613
JAU02139.1	hypothetical protein [Amblyomma sculptum] protein [Amblyomma sculptum]	30850.9	27.3372	16.1893	16.4659	34.0509	1.1606
JAT91215.1	putative signal transduction protein p25 [Amblyomma aureolatum] signal transduction protein p25 [Amblyomma aureolatum]	19180.5	176.41	160.151	193.703	196.897	1.16056
JAP63909.1;JAP81630.1;JAT97250.1	putative;serine/threonine;putative serine/threonine protein kinase [Hyalomma excavatum];protein kinase [Rhipicephalus appendiculatus];serine/threonine protein kinase [Amblyomma aureolatum] serine/threonine protein kinase [Hyalomma excavatum];protein kinase [Rhipicephalus appendiculatus];serine/threonine protein kinase [Amblyomma aureolatum]	26015.14;26178.35;25890.93	78.5074	54.8457	70.0452	84.7194	1.16056
AEO34878.1;AHN53412.1;JAP68286.1;JAP74072.1;JAT91561.1;XP_029837577.1;XP_029837578.1;XP_029837579.1;XP_029844795.1;XP_029844797.1	hypothetical;histone;putative;putative;putative;histone;histone;histone;histone;histone protein [Amblyomma maculatum];H2B [Nuttalliella namaqua];histone 2b [Hyalomma excavatum];histone h2b, partial [Ixodes ricinus];histone 2b, partial [Amblyomma aureolatum];H2B [Ixodes scapularis];H2B [Ixodes scapularis];H2B [Ixodes scapularis];H2B [Ixodes scapularis];H2B-like [Ixodes scapularis] protein [Amblyom…	13862.13;13862.13;13862.13;16740.52;13408.57;13862.13;13862.13;13862.13;13862.13;13908.21	12739.5	12515.7	13413	15895.3	1.16048
ACG76214.1	calpain 3 isoform CRA_b, partial [Amblyomma americanum] 3 isoform CRA_b, partial [Amblyomma americanum]	17633.8	234.955	336.843	330.177	333.16	1.16009
AEO35463.1;JAP64181.1;JAP84747.1	hypothetical;putative;hypoxanthine protein [Amblyomma maculatum];hypoxanthine-guanine phosphoribosyltransferase-like protein [Hyalomma excavatum];phosphoribosyltransferase [Rhipicephalus appendiculatus] protein [Amblyomma maculatum];hypoxanthine-guanine phosphoribosyltransferase-like protein [Hyalomma excavatum];phosphoribosyltransferase [Rhipicephalus appendiculatus]	25219.97;25228.98;25256.97	78.0296	115.61	149.952	74.443	1.15883
JAT92803.1	putative microtubule-actin cross-linking factor 1-like protein, partial [Amblyomma aureolatum] microtubule-actin cross-linking factor 1-like protein, partial [Amblyomma aureolatum]	161820	539.58	576.437	643.691	649.007	1.15831
AAT92161.1;JAP68415.1;JAP77366.1;JAT92596.1;XP_029825493.1;XP_029825501.1;XP_029825504.1;XP_029829857.1;XP_029829858.1;XP_029829859.1	myosin;putative;myosin;putative;myosin;myosin;myosin;myosin;myosin;myosin regulatory light chain [Ixodes pacificus];myosin regulatory light chain sqh-like protein [Hyalomma excavatum];regulatory light chain 12 [Rhipicephalus appendiculatus];myosin regulatory light chain sqh-like protein [Amblyomma aureolatum];regulatory light chain sqh isoform X1 [Ixodes scapularis];regulatory light chain sqh iso…	20014.32;20127.55;20058.44;20498;21721.15;20044.41;20044.41;21721.15;20044.41;20044.41	105.631	140.437	145.276	139.731	1.15825
JAP72185.1	putative serpin [Ixodes ricinus] serpin [Ixodes ricinus]	41027.2	522.424	530.342	713.967	504.316	1.15722
JAT95217.1	putative abc transporter, partial [Amblyomma aureolatum] abc transporter, partial [Amblyomma aureolatum]	170081	135.187	135.667	169.531	143.587	1.15604
JAP81128.1	translation initiation factor 2 subunit 1 [Rhipicephalus appendiculatus] initiation factor 2 subunit 1 [Rhipicephalus appendiculatus]	37145.2	214.066	250.013	335.051	201.399	1.15595
EEC11312.1;JAP64748.1;JAP71953.1;JAP81072.1;XP_029825928.1	eukaryotic;putative;putative;peptide;eukaryotic peptide chain release factor subunit, putative [Ixodes scapularis];peptide chain release factor 1 erf1 [Hyalomma excavatum];peptide chain release factor 1 erf1 [Ixodes ricinus];chain release factor subunit 1 [Rhipicephalus appendiculatus];peptide chain release factor subunit 1 [Ixodes scapularis] peptide chain release factor subunit, putative [Ixode…	49473.43;49473.47;49473.43;49473.47;49473.43	405.465	495.003	488.807	551.609	1.15542
JAU01821.1	putative fkbp-type peptidyl-prolyl cis-trans isomerase, partial [Amblyomma sculptum] fkbp-type peptidyl-prolyl cis-trans isomerase, partial [Amblyomma sculptum]	37449.7	98.3252	104.507	111.835	122.392	1.15478
AEO34295.1;AEO34296.1;AEO34297.1	hypothetical protein [Amblyomma maculatum] protein [Amblyomma maculatum]	13529.78;13529.78;13529.78	260.935	282.135	290.137	336.768	1.15437
JAU01953.1	putative protein nlrc3, partial [Amblyomma sculptum] protein nlrc3, partial [Amblyomma sculptum]	50370.9	328.892	419.858	464.97	399.193	1.15414
JAU02943.1	putative the tubulin superfamily includes five distinct family, partial [Amblyomma sculptum] the tubulin superfamily includes five distinct family, partial [Amblyomma sculptum]	50329.9	195.432	179.321	230.469	202.04	1.15412
AEO32661.1	hypothetical protein, partial [Amblyomma maculatum] protein, partial [Amblyomma maculatum]	37886.3	298.788	310.146	344.903	357.384	1.15331
JAT93609.1	putative tubulin--tyrosine ligase-like protein 12, partial [Amblyomma aureolatum] tubulin--tyrosine ligase-like protein 12, partial [Amblyomma aureolatum]	43439.2	43.4062	52.9273	73.5457	37.5487	1.15323
JAT95387.1;JAT99618.1	putative myosin class i heavy chain, partial [Amblyomma aureolatum];myosin class i heavy chain [Amblyomma sculptum] myosin class i heavy chain, partial [Amblyomma aureolatum];myosin class i heavy chain [Amblyomma sculptum]	174041.91;184881.09	55.0937	50.771	65.6308	56.4092	1.15279
JAU01292.1	putative damage-specific dna binding complex subunit ddb1, partial [Amblyomma sculptum] damage-specific dna binding complex subunit ddb1, partial [Amblyomma sculptum]	NaN	197.244	337.532	420.771	195.545	1.15248
JAP66868.1;JAT92038.1;JAT92204.1	putative mitochondrial chaperonin [Hyalomma excavatum];mitochondrial chaperonin, partial [Amblyomma aureolatum];mitochondrial chaperonin [Amblyomma aureolatum] mitochondrial chaperonin [Hyalomma excavatum];mitochondrial chaperonin, partial [Amblyomma aureolatum];mitochondrial chaperonin [Amblyomma aureolatum]	10978.77;9613.24;10922.7	171.397	163.646	212.827	173.284	1.15242
JAT92048.1	putative thioredoxin peroxidase [Amblyomma aureolatum] thioredoxin peroxidase [Amblyomma aureolatum]	22038.4	1196.32	1285.59	1640.66	1219.32	1.15233
JAP81238.1;JAU01483.1	tyrosine;putative kinase [Rhipicephalus appendiculatus];catalytic domain of spleen tyrosine kinase-like protein tyrosine kinase, partial [Amblyomma sculptum] kinase [Rhipicephalus appendiculatus];catalytic domain of spleen tyrosine kinase-like protein tyrosine kinase, partial [Amblyomma sculptum]	76986.23;72629.37	53.8188	76.8454	69.5416	81.0185	1.15227
JAT99596.1	putative wd40 domain protein, partial [Amblyomma sculptum] wd40 domain protein, partial [Amblyomma sculptum]	151225	87.2782	76.84	90.426	98.5137	1.15124
AEO34995.1;JAT98238.1	hypothetical;putative protein [Amblyomma maculatum];hyaluronoglucosaminidase, partial [Amblyomma aureolatum] protein [Amblyomma maculatum];hyaluronoglucosaminidase, partial [Amblyomma aureolatum]	95707.96;93597.38	157.666	151.147	196.153	159.284	1.15098
JAU02636.1	putative eukaryotic translation initiation factor 3 subunit 5 epsilon-like protein, partial [Amblyomma sculptum] eukaryotic translation initiation factor 3 subunit 5 epsilon-like protein, partial [Amblyomma sculptum]	30963.5	282.586	360.783	392.372	348.023	1.15081
JAT93889.1	putative 26s proteasome regulatory complex subunit rpn2/psmd1 [Amblyomma aureolatum] 26s proteasome regulatory complex subunit rpn2/psmd1 [Amblyomma aureolatum]	107714	665.659	711.404	845.489	738.909	1.15056
JAT95702.1	putative heteroproteinous nuclear ribonucleoprotein r rrm superfamily [Amblyomma aureolatum] heteroproteinous nuclear ribonucleoprotein r rrm superfamily [Amblyomma aureolatum]	65128.9	198.982	154.739	174.143	232.436	1.14943
JAT98762.1	putative mitochondrial enolase superfamily member 1-like protein, partial [Amblyomma aureolatum] mitochondrial enolase superfamily member 1-like protein, partial [Amblyomma aureolatum]	48250.1	73.6725	448.952	388.844	211.783	1.14925
JAT97723.1	putative heat shock protein, partial [Amblyomma aureolatum] heat shock protein, partial [Amblyomma aureolatum]	38175.6	740.227	913.917	961.379	939.5	1.14916
JAP83292.1	fragile X mental retardation protein [Rhipicephalus appendiculatus] X mental retardation protein [Rhipicephalus appendiculatus]	73060.6	321.285	337.923	365.544	391.534	1.14847
ACX53900.1;JAP63994.1;JAP86008.1	signal;putative;signal recognition particle 14 kD protein [Rhipicephalus sanguineus];signal recognition particle 14 kd protein [Hyalomma excavatum];recognition particle subunit SRP14 [Rhipicephalus appendiculatus] recognition particle 14 kD protein [Rhipicephalus sanguineus];signal recognition particle 14 kd protein [Hyalomma excavatum];recognition particle subunit SRP14 [Rhipicephalus appendicul…	12482.58;12509.65;12509.65	215.054	185.201	211.159	248.471	1.14834
AEO36080.1	hypothetical protein [Amblyomma maculatum] protein [Amblyomma maculatum]	79488.3	251.092	255.141	344.995	236.226	1.14813
JAU00463.1	putative atp-dependent dna ligase iv, partial [Amblyomma sculptum] atp-dependent dna ligase iv, partial [Amblyomma sculptum]	102138	61.6113	79.349	86.2529	75.5326	1.14774
JAP65954.1;JAP82573.1	putative;carnitine carnitine o-acyltransferase crot [Hyalomma excavatum];O-palmitoyltransferase 1, liver isoform [Rhipicephalus appendiculatus] carnitine o-acyltransferase crot [Hyalomma excavatum];O-palmitoyltransferase 1, liver isoform [Rhipicephalus appendiculatus]	88339.9;88406.9	17.5717	26.3673	22.591	27.8169	1.14723
JAP68381.1;JAP77869.1;JAT91911.1	hypothetical;Cuticle;hypothetical protein, partial [Hyalomma excavatum];protein 10.9 [Rhipicephalus appendiculatus];protein, partial [Amblyomma aureolatum] protein, partial [Hyalomma excavatum];protein 10.9 [Rhipicephalus appendiculatus];protein, partial [Amblyomma aureolatum]	14460.78;13049.28;13950.16	52.6012	50.6072	55.3085	63.0771	1.14705
JAP64427.1;JAT97232.1	putative udp-glucose pyrophosphorylase [Hyalomma excavatum];udp-glucose pyrophosphorylase [Amblyomma aureolatum] udp-glucose pyrophosphorylase [Hyalomma excavatum];udp-glucose pyrophosphorylase [Amblyomma aureolatum]	56057.6;55897.33	149.22	151.494	157.354	187.431	1.14655
JAU01362.1	putative vitellogenin-2, partial [Amblyomma sculptum] vitellogenin-2, partial [Amblyomma sculptum]	146973	429.565	362.526	326.634	581.415	1.14639
QFQ50848.1	serpin-b [Haemaphysalis longicornis] [Haemaphysalis longicornis]	41420.3	354.724	316.885	363.591	405.849	1.14567
AEO34038.1;JAP65820.1;JAP81196.1;JAT96752.1;JAU02057.1	hypothetical;putative;trafficking;putative;putative protein [Amblyomma maculatum];transport protein particle trapp complex subunit [Hyalomma excavatum];protein particle complex subunit 4 [Rhipicephalus appendiculatus];transport protein particle trapp complex subunit [Amblyomma aureolatum];transport protein particle trapp complex subunit [Amblyomma sculptum] protein [Amblyomma maculatum];transport…	24530.22;24564.25;24548.25;24516.23;24556.26	83.3665	74.1162	83.6755	96.7271	1.14554
AEO34960.1;JAP67958.1;JAP85169.1;JAT92746.1	hypothetical;putative;GTP;putative protein [Amblyomma maculatum];gtp cyclohydrolase 1 feedback regulatory protein [Hyalomma excavatum];cyclohydrolase 1 feedback regulatory protein [Rhipicephalus appendiculatus];gtp cyclohydrolase 1 feedback regulatory protein [Amblyomma aureolatum] protein [Amblyomma maculatum];gtp cyclohydrolase 1 feedback regulatory protein [Hyalomma excavatum];cyclohydrolase 1…	9510.02;9526.02;9557.03;9540.04	113.108	104.385	111.211	137.866	1.14522
ADN23533.1;AEO36919.1;JAP80509.1;JAP86666.1	ixoderin,;hypothetical;Fibrinogen-related;Fibrinogen-related partial [Hyalomma rufipes];protein [Amblyomma maculatum];domain containing protein [Rhipicephalus appendiculatus];domain containing protein [Rhipicephalus appendiculatus] partial [Hyalomma rufipes];protein [Amblyomma maculatum];domain containing protein [Rhipicephalus appendiculatus];domain containing protein [Rhipicephalus appendiculat…	24068.55;32534.24;32192.95;31496.84	69.9413	61.9793	53.3221	97.7289	1.14501
AEO35011.1	hypothetical protein [Amblyomma maculatum] protein [Amblyomma maculatum]	79666	68.4332	85.4696	99.6511	76.5399	1.14482
JAP63292.1;JAP82971.1;JAP82972.1;JAT99600.1	putative;putative;putative;hypothetical conserved secreted protein precursor, partial [Hyalomma excavatum];protein, containing RAI16-like domain [Rhipicephalus appendiculatus];protein, containing RAI16-like domain [Rhipicephalus appendiculatus];protein, partial [Amblyomma sculptum] conserved secreted protein precursor, partial [Hyalomma excavatum];protein, containing RAI16-like domain [Rhipicepha…	70572.91;93381.17;91556.25;85025.51	21.1746	22.7997	33.7757	16.535	1.14409
JAP71201.1;JAP84483.1;XP_029827303.1	putative;activator;activator activator of 90 kda heat shock protein atpase log 1-like isoform 2 [Ixodes ricinus];of 90 kda heat shock protein atpase log 1 [Rhipicephalus appendiculatus];of 90 kDa heat shock protein ATPase homolog 1 [Ixodes scapularis] activator of 90 kda heat shock protein atpase log 1-like isoform 2 [Ixodes ricinus];of 90 kda heat shock protein atpase log 1 [Rhipicephalus append…	NaN;38398.93;38772.54	64.6682	140.905	127.653	107.404	1.14342
JAT98299.1	putative secreted protein, partial [Amblyomma aureolatum] secreted protein, partial [Amblyomma aureolatum]	25264.5	87.5782	79.6156	98.3845	92.7577	1.14324
JAP84796.1	translation initiation factor if 2 [Rhipicephalus appendiculatus] initiation factor if 2 [Rhipicephalus appendiculatus]	82633.3	96.4077	151.107	91.5408	191.38	1.14305
JAT91700.1	putative nuclear pore glycoprotein p62, partial [Amblyomma aureolatum] nuclear pore glycoprotein p62, partial [Amblyomma aureolatum]	16054.9	102.361	128.727	140.905	123.23	1.143
JAT99046.1	putative sulfotransferase [Amblyomma aureolatum] sulfotransferase [Amblyomma aureolatum]	36166.5	359.217	336.217	376.796	418.087	1.143
JAT96403.1	protein tyrosine phosphatase shp1/cofactor for p97 atpase-mediated vesicle membrane fusion, partial [Amblyomma aureolatum] tyrosine phosphatase shp1/cofactor for p97 atpase-mediated vesicle membrane fusion, partial [Amblyomma aureolatum]	41172.8	61.5262	71.2342	80.4359	71.2936	1.14288
AEO32095.1	hypothetical protein [Amblyomma maculatum] protein [Amblyomma maculatum]	72571.2	2660.25	2744.58	3099.57	3075.5	1.14251
JAU00365.1	putative alternative splicing factor srp20/9g8 rrm superfamily protein, partial [Amblyomma sculptum] alternative splicing factor srp20/9g8 rrm superfamily protein, partial [Amblyomma sculptum]	19717.2	137.635	109.012	155.985	125.687	1.142
AEO35951.1	hypothetical protein [Amblyomma maculatum] protein [Amblyomma maculatum]	75034.2	245.444	256.599	293.339	279.819	1.14165
JAP67016.1;JAP78559.1;JAT98178.1	putative;polypeptide;putative polypeptide n-acetylgalactosaminyltransferase [Hyalomma excavatum];N-acetylgalactosaminyltransferase [Rhipicephalus appendiculatus];polypeptide n-acetylgalactosaminyltransferase, partial [Amblyomma aureolatum] polypeptide n-acetylgalactosaminyltransferase [Hyalomma excavatum];N-acetylgalactosaminyltransferase [Rhipicephalus appendiculatus];polypeptide n-acetylgalacto…	74402.1;57991.72;70610.33	9.45911	13.1783	20.2319	5.61118	1.14161
JAP63784.1;JAP77290.1	putative;FK506-binding fkbp-type peptidyl-prolyl cis-trans isomerase [Hyalomma excavatum];protein 1 [Rhipicephalus appendiculatus] fkbp-type peptidyl-prolyl cis-trans isomerase [Hyalomma excavatum];protein 1 [Rhipicephalus appendiculatus]	11638.27;11654.27	1023.71	731.574	915.458	1088.12	1.14145
JAT99179.1	putative dna-binding subunit of a dna-dependent protein kinase ku70 autoantigen, partial [Amblyomma aureolatum] dna-binding subunit of a dna-dependent protein kinase ku70 autoantigen, partial [Amblyomma aureolatum]	65091.3	3.84842	5.38556	6.98593	3.55363	1.14139
AEO35777.1	hypothetical protein [Amblyomma maculatum] protein [Amblyomma maculatum]	50197.1	298.08	340.621	357.995	370.836	1.14111
JAT95698.1	putative dosage compensation complex subunit mle, partial [Amblyomma aureolatum] dosage compensation complex subunit mle, partial [Amblyomma aureolatum]	32432.8	1723.06	1971.15	2046.88	2168.21	1.141
JAT94445.1	putative n6-adenine rna methylase [Amblyomma aureolatum] n6-adenine rna methylase [Amblyomma aureolatum]	67414.5	53.5239	53.1834	58.3786	63.3736	1.14099
JAP85476.1	heat shock protein 90kDa beta [Rhipicephalus appendiculatus] shock protein 90kDa beta [Rhipicephalus appendiculatus]	89906.8	790.298	748.264	798.207	956.955	1.14078
JAP65225.1	putative mrna cleavage factor i subunit/cpsf subunit [Hyalomma excavatum] mrna cleavage factor i subunit/cpsf subunit [Hyalomma excavatum]	67696.2	50.0706	57.1104	50.753	71.4801	1.14044
AEO35114.1;EEC09592.1;JAP68236.1;JAP72093.1;JAP84300.1;JAT96545.1;JAU02279.1;JAW04169.1;XP_029843346.1	hypothetical;mRNA;putative;putative;pre-mRNA-processing;putative;putative;mRNA;pre-mRNA-processing protein [Amblyomma maculatum];splicing factor, putative, partial [Ixodes scapularis];mrna splicing factor, partial [Hyalomma excavatum];mrna splicing factor, partial [Ixodes ricinus];factor 17 [Rhipicephalus appendiculatus];mrna splicing factor, partial [Amblyomma aureolatum];mrna splicing factor, p…	65269.75;66630.45;65361.92;65371.85;65173.61;61069.99;64413.47;57898.46;65460.06	42.9748	0	0	48.9991	1.14018
JAT96505.1	putative signal recognition particle subunit srp68, partial [Amblyomma aureolatum] signal recognition particle subunit srp68, partial [Amblyomma aureolatum]	65244.7	198.821	205.261	249.112	211.415	1.13969
JAP86448.1	histidine triad (HIT) family protein [Rhipicephalus appendiculatus] triad (HIT) family protein [Rhipicephalus appendiculatus]	14014.1	113.17	89.0093	108.251	122.167	1.13967
JAT99675.1	putative zn-dependent peptidase, partial [Amblyomma sculptum] zn-dependent peptidase, partial [Amblyomma sculptum]	113955	107.509	136.483	162.756	115.28	1.13953
JAT99739.1	putative ngng-dimethylarginine dimethylaminohydrolase 1, partial [Amblyomma sculptum] ngng-dimethylarginine dimethylaminohydrolase 1, partial [Amblyomma sculptum]	23227.6	239.951	221.85	250.683	275.419	1.13924
AAY66915.1;ACX53990.1;EEC09147.1;JAP63270.1;JAP85935.1;JAR94843.1;XP_002399432.2	ubiquinol-cytochrome;ubiquinol-cytochrome;ubiquinol-cytochrome;putative;ubiquinol-cytochrome;putative;cytochrome C reductase complex [Ixodes scapularis];c reductase complex [Rhipicephalus sanguineus];C reductase complex, putative [Ixodes scapularis];ubiquinol-cytochrome c reductase complex [Hyalomma excavatum];c reductase subunit 8 [Rhipicephalus appendiculatus];ubiquinol-cytochrome c reductase c…	9689.23;9657.27;9675.2;9688.3;9593.23;9612.1;9661.17	317.069	323.072	266.926	462.193	1.139
JAP66233.1	protein required for fusion of vesicles in vesicular transport gamma-snap, partial [Hyalomma excavatum] required for fusion of vesicles in vesicular transport gamma-snap, partial [Hyalomma excavatum]	NaN	163.687	215.968	218.493	213.856	1.13879
AEO35291.1;JAP68252.1;JAP80966.1;JAT93749.1	hypothetical;putative;26S;putative protein [Amblyomma maculatum];26s protease regulatory subunit 6b-like protein [Hyalomma excavatum];proteasome regulatory subunit T3 [Rhipicephalus appendiculatus];26s proteasome regulatory complex atpase rpt6 [Amblyomma aureolatum] protein [Amblyomma maculatum];26s protease regulatory subunit 6b-like protein [Hyalomma excavatum];proteasome regulatory subunit T3 …	46554.11;46503.1;46489.08;46573.16	587.663	562.365	658.779	650.157	1.13818
AEO34383.1	hypothetical protein [Amblyomma maculatum] protein [Amblyomma maculatum]	35661.6	191.706	165.276	210.791	195.512	1.13816
AEO34877.1;AEO34879.1;AHN53413.1;AMJ39611.1;EEC09557.1;JAP67348.1;JAP77712.1;JAR86735.1;JAT92478.1;JAV99926.1;JAW02920.1;XP_002402622.1;XP_029837581.1;XP_029837582.1	hypothetical;hypothetical;histone;histone;histone;putative;histone;histone;putative;Histone;Glucose-6-phosphate;histone;histone;histone protein [Amblyomma maculatum];protein [Amblyomma maculatum];2A [Nuttalliella namaqua];H2A [Rhipicephalus annulatus];2A [Ixodes scapularis];histone h2a [Hyalomma excavatum];H2A [Rhipicephalus appendiculatus];h2a, partial [Carios mimon];histone 2a [Amblyomma aureol…	13363.65;13319.6;13319.6;13363.65;13363.65;13363.65;13363.65;17456.38;13363.65;13363.65;13319.6;13363.65;13319.6;13319.6	7870.15	8863.81	8891.5	10148.5	1.1378
AEO34696.1;AEO34697.1;JAT99107.1	hypothetical;hypothetical;putative protein [Amblyomma maculatum];protein [Amblyomma maculatum];20s proteasome regulatory subunit alpha type psma2/pre8 [Amblyomma aureolatum] protein [Amblyomma maculatum];protein [Amblyomma maculatum];20s proteasome regulatory subunit alpha type psma2/pre8 [Amblyomma aureolatum]	25852.57;25852.57;25852.57	532.75	464.225	670.938	463.344	1.13772
JAP66710.1;JAP79357.1;JAT96394.1	putative;rna;putative rna-binding protein elav/hu rrm superfamily [Hyalomma excavatum];binding protein elav/hu rrm superfamily [Rhipicephalus appendiculatus];rna-binding protein elav/hu rrm superfamily [Amblyomma aureolatum] rna-binding protein elav/hu rrm superfamily [Hyalomma excavatum];binding protein elav/hu rrm superfamily [Rhipicephalus appendiculatus];rna-binding protein elav/hu rrm superf…	43119.51;42890.27;42967.41	100.94	89.6069	124.142	92.5566	1.13725
AIT40219.1;JAP63547.1;JAP87382.1;JAT93438.1;JAU01813.1	Mitogen-activated;putative;mitogen-activated;putative;putative protein kinase 1 [Rhipicephalus microplus];catalytic domain of extracellular signal-regulated kin, partial [Hyalomma excavatum];protein kinase 1/3, partial [Rhipicephalus appendiculatus];extracellular signal-regulated kinase, partial [Amblyomma aureolatum];catalytic domain of extracellular signal-regulated kin, partial [Amblyomma scul…	42353.57;44116.56;44188.62;41188.26;41599.75	139.831	147.815	155.427	171.641	1.13705
EEC00805.1;JAP67885.1;JAP78542.1;JAU01712.1;XP_029837223.1;XP_029837224.1;XP_029837225.1	rgs-gaip;putative;rgs;putative;PDZ;PDZ;PDZ interacting protein gipc, putative, partial [Ixodes scapularis];rgs-gaip [Hyalomma excavatum];gaip [Rhipicephalus appendiculatus];rgs-gaip, partial [Amblyomma sculptum];domain-containing protein GIPC3 isoform X1 [Ixodes scapularis];domain-containing protein GIPC1 isoform X2 [Ixodes scapularis];domain-containing protein GIPC1 isoform X3 [Ixodes scapularis…	36579.3;37701.65;37646.61;36937.7;37766.64;28117.16;26035.59	168.939	146.589	179.069	179.419	1.13615
JAP77781.1;JAP87583.1	creatine kinase [Rhipicephalus appendiculatus];kinase, partial [Rhipicephalus appendiculatus] kinase [Rhipicephalus appendiculatus];kinase, partial [Rhipicephalus appendiculatus]	43704.72;45506.82	208.651	277.145	273.87	277.76	1.13552
JAT99585.1	putative serine/threonine protein phosphatase 2a regulatory subunit, partial [Amblyomma sculptum] serine/threonine protein phosphatase 2a regulatory subunit, partial [Amblyomma sculptum]	69189.5	45.9719	49.9634	60.9617	47.9546	1.13531
JAW02984.1	Uncharacterized protein, partial [Ornithodoros moubata] protein, partial [Ornithodoros moubata]	62331.5	42.5574	177.952	167.574	82.7491	1.13521
JAW06412.1	Clathrin heavy chain 1, partial [Ornithodoros moubata] heavy chain 1, partial [Ornithodoros moubata]	78083.1	43.6986	38.0461	45.9918	46.782	1.13492
JAP78275.1;JAP78277.1	UMP-CMP kinase [Rhipicephalus appendiculatus] kinase [Rhipicephalus appendiculatus]	27102.87;25570.04	562.703	498.749	609.125	595.368	1.13476
JAG92576.1;JAP78926.1;JAU03101.1	putative;lysosomal;putative lysosomal acid phosphatase-like protein, partial [Amblyomma americanum];acid phosphatase [Rhipicephalus appendiculatus];lysosomal & prostatic acid phosphatase, partial [Amblyomma sculptum] lysosomal acid phosphatase-like protein, partial [Amblyomma americanum];acid phosphatase [Rhipicephalus appendiculatus];lysosomal & prostatic acid phosphatase, partial [Amblyomma scu…	26003.37;47659.42;27459.12	90.849	126.449	136.286	110.245	1.13453
JAP66092.1	putative phosphoglucomutase/phosphomannomutase, partial [Hyalomma excavatum] phosphoglucomutase/phosphomannomutase, partial [Hyalomma excavatum]	59373.9	111.112	128.417	125.249	146.5	1.13451
JAT92794.1;JAU00916.1	putative farnesoic acid o-methyltransferase, partial [Amblyomma aureolatum];farnesoic acid o-methyltransferase, partial [Amblyomma sculptum] farnesoic acid o-methyltransferase, partial [Amblyomma aureolatum];farnesoic acid o-methyltransferase, partial [Amblyomma sculptum]	16281.23;16388.34	668.085	600.469	806.388	632.709	1.13444
JAT96515.1	putative cell death protein 6 [Amblyomma aureolatum] cell death protein 6 [Amblyomma aureolatum]	44269.9	44.7127	51.3023	57.0099	51.8374	1.13365
JAT94537.1	hypothetical protein [Amblyomma aureolatum] protein [Amblyomma aureolatum]	38059.2	475.744	405.3	494.222	504.465	1.13353
JAU02774.1	putative microtubule-binding protein [Amblyomma sculptum] microtubule-binding protein [Amblyomma sculptum]	31671.5	153.272	139.457	151.83	179.767	1.13278
ACG76227.1	sterol carrier protein X-related thiolase, partial [Amblyomma americanum] carrier protein X-related thiolase, partial [Amblyomma americanum]	20772.9	63.9989	248.373	240.836	113	1.13274
JAT94328.1	putative queuine trna-ribosyltransferase [Amblyomma aureolatum] queuine trna-ribosyltransferase [Amblyomma aureolatum]	55246.3	206.221	225.287	244.235	244.513	1.13265
ACG76255.1	par-6 gamma, partial [Amblyomma americanum] gamma, partial [Amblyomma americanum]	20194.3	82.2808	92.9822	111.26	87.104	1.13181
JAT94255.1	putative sugar kinase, partial [Amblyomma aureolatum] sugar kinase, partial [Amblyomma aureolatum]	27952.2	44.3175	78.6827	72.4559	66.7338	1.13162
JAP80821.1;JAP80822.1	5-oxoprolinase (ATP-hydrolysing) [Rhipicephalus appendiculatus] (ATP-hydrolysing) [Rhipicephalus appendiculatus]	138812.76;139633.7	373.095	452.479	505.784	428.252	1.13138
JAG92681.1	putative enoyl-coa isomerase [Amblyomma americanum] enoyl-coa isomerase [Amblyomma americanum]	34315.7	88.6212	90.0488	99.247	102.882	1.1313
JAT93848.1	putative spliceosomal protein snrnp-u1a/u2b [Amblyomma aureolatum] spliceosomal protein snrnp-u1a/u2b [Amblyomma aureolatum]	25739	117.408	112.614	135.059	125.112	1.13107
JAU01118.1	putative nuclear envelope protein [Amblyomma sculptum] nuclear envelope protein [Amblyomma sculptum]	69989.8	199.096	214.345	235.069	232.526	1.13098
JAU01916.1	putative vitellogenin-b, partial [Amblyomma sculptum] vitellogenin-b, partial [Amblyomma sculptum]	116891	212.945	222.142	243.026	248.894	1.13063
JAP84096.1	catenin alpha [Rhipicephalus appendiculatus] alpha [Rhipicephalus appendiculatus]	100923	49.3225	44.9913	47.7737	58.8201	1.1302
JAT93870.1	putative kinesin-like protein [Amblyomma aureolatum] kinesin-like protein [Amblyomma aureolatum]	110591	206.968	257.807	258.532	266.697	1.13007
AEO34181.1	hypothetical protein [Amblyomma maculatum] protein [Amblyomma maculatum]	47376.6	368.079	328.658	396.994	390.33	1.13002
AEO32554.1;AEO34622.1	hypothetical protein, partial [Amblyomma maculatum];protein [Amblyomma maculatum] protein, partial [Amblyomma maculatum];protein [Amblyomma maculatum]	NaN;42945.23	65.6797	95.9569	79.979	102.652	1.12989
AEO33293.1	hypothetical protein, partial [Amblyomma maculatum] protein, partial [Amblyomma maculatum]	46703.4	129.35	140.809	172.21	132.993	1.12972
JAP65031.1;JAP83915.1	putative;splicing splicing factor 3a subunit 1 isoform 1 [Hyalomma excavatum];factor 3A subunit 1 [Rhipicephalus appendiculatus] splicing factor 3a subunit 1 isoform 1 [Hyalomma excavatum];factor 3A subunit 1 [Rhipicephalus appendiculatus]	93908.73;91811.39	80.7705	83.9493	92.3813	93.7007	1.12969
JAP66030.1;JAT94615.1	putative translation initiation factor 4f cap-binding subunit, partial [Hyalomma excavatum];translation initiation factor 4f cap-binding subunit, partial [Amblyomma aureolatum] translation initiation factor 4f cap-binding subunit, partial [Hyalomma excavatum];translation initiation factor 4f cap-binding subunit, partial [Amblyomma aureolatum]	24319.63;23099.15	62.7953	70.459	86.2402	64.1656	1.12871
JAP64238.1;JAP81199.1;JAT96669.1;JAU02850.1	putative;cullin;putative;putative e3 ubiquitin ligase cullin 1 component [Hyalomma excavatum];1 [Rhipicephalus appendiculatus];e3 ubiquitin ligase cullin 1 component, partial [Amblyomma aureolatum];e3 ubiquitin ligase cullin 1 component [Amblyomma sculptum] e3 ubiquitin ligase cullin 1 component [Hyalomma excavatum];1 [Rhipicephalus appendiculatus];e3 ubiquitin ligase cullin 1 component, partial …	90561.59;90603.73;91218.42;90352.48	59.7782	69.5418	73.8805	71.9713	1.12784
JAT93969.1	putative signal recognition particle subunit srp54, partial [Amblyomma aureolatum] signal recognition particle subunit srp54, partial [Amblyomma aureolatum]	57203.4	105.875	119.7	127.791	126.538	1.12747
AEO33064.1	hypothetical protein, partial [Amblyomma maculatum] protein, partial [Amblyomma maculatum]	26357	119.691	120.676	141.134	129.812	1.12722
JAP66246.1	putative heat shock-related protein [Hyalomma excavatum] heat shock-related protein [Hyalomma excavatum]	19829.4	126.983	160.637	165.488	158.711	1.12718
JAT96476.1	putative translation initiation factor 2c, partial [Amblyomma aureolatum] translation initiation factor 2c, partial [Amblyomma aureolatum]	108893	52.6551	44.5916	63.8086	45.7135	1.12623
JAT94147.1	protein prenyltransferase, partial [Amblyomma aureolatum] prenyltransferase, partial [Amblyomma aureolatum]	37296.8	170.642	146.083	184.987	171.691	1.12615
JAT99360.1	putative clathrin coat dissociation kinase gak/pten/auxilin [Amblyomma sculptum] clathrin coat dissociation kinase gak/pten/auxilin [Amblyomma sculptum]	132745	83.7818	106.086	115.641	98.1122	1.1258
JAT91845.1;JAU01412.1	hypothetical protein, partial [Amblyomma aureolatum];protein, partial [Amblyomma sculptum] protein, partial [Amblyomma aureolatum];protein, partial [Amblyomma sculptum]	7813.86;9580.78	59.0389	77.1456	79.9672	73.3102	1.12551
AEO36006.1;JAP66920.1	hypothetical;putative protein [Amblyomma maculatum];medium chain acyl-coa dehydrogenase [Hyalomma excavatum] protein [Amblyomma maculatum];medium chain acyl-coa dehydrogenase [Hyalomma excavatum]	46237.96;46515.25	249.922	299.031	325.78	292.068	1.1255
JAP76350.1;JAP83275.1	Arf-GAP with coiled-coil, ANK repeat and PH domain-containing protein [Rhipicephalus appendiculatus];with coiled-coil, ANK repeat and PH domain-containing protein [Rhipicephalus appendiculatus] with coiled-coil, ANK repeat and PH domain-containing protein [Rhipicephalus appendiculatus];with coiled-coil, ANK repeat and PH domain-containing protein [Rhipicephalus appendiculatus]	96269.64;98193	48.8389	47.0352	51.2322	56.6421	1.12516
JAT98308.1	putative beta-n-acetylhexosaminidase, partial [Amblyomma aureolatum] beta-n-acetylhexosaminidase, partial [Amblyomma aureolatum]	62109.1	213.323	165.261	180.004	245.903	1.125
JAT92222.1	putative prolyl-trna synthetase, partial [Amblyomma aureolatum] prolyl-trna synthetase, partial [Amblyomma aureolatum]	56434.4	151.906	128.589	154.652	160.853	1.12481
AEO36439.1;AEO36586.1;JAP68253.1;JAT93081.1;XP_029829476.1;XP_029829477.1	hypothetical;hypothetical;putative;putative;RNA-binding;serine/arginine-rich protein [Amblyomma maculatum];protein [Amblyomma maculatum];alternative splicing factor srp20/9g8 rrm superfamily protein [Hyalomma excavatum];alternative splicing factor srp20/9g8 rrm superfamily protein [Amblyomma aureolatum];protein 1 isoform X1 [Ixodes scapularis];splicing factor 3 isoform X2 [Ixodes scapularis] prot…	15971.93;14847.7;15971.93;15895.83;15917.87;14821.66	273.231	285.268	335.423	292.782	1.12481
JAP79730.1	translation initiation factor 4G [Rhipicephalus appendiculatus] initiation factor 4G [Rhipicephalus appendiculatus]	187772	103.656	257.056	183.108	222.415	1.12423
JAU00896.1	putative delta l-pyrroline-5-carboxylate synthetase, partial [Amblyomma sculptum] delta l-pyrroline-5-carboxylate synthetase, partial [Amblyomma sculptum]	79221.6	149.619	133.085	149.734	168.055	1.12411
JAT94262.1;JAU02133.1	putative carnitine deficiency associated protein [Amblyomma aureolatum];carnitine deficiency associated protein [Amblyomma sculptum] carnitine deficiency associated protein [Amblyomma aureolatum];carnitine deficiency associated protein [Amblyomma sculptum]	27742.58;27621.22	113.643	149.971	127.987	168.283	1.12388
EEC17285.1;JAP65075.1;JAP70447.1;JAP76418.1;JAP83409.1;JAP83410.1;JAP83411.1;JAR93845.1;JAT95778.1;JAT99932.1;XP_029850506.1;XP_029850512.1;XP_029850519.1;XP_029850529.1;XP_029850531.1;XP_029850535.1;XP_029850541.1	RNA-binding;putative;putative;RNA;RNA;RNA;RNA;putative;putative;putative;RNA;RNA;RNA;RNA;RNA;RNA;RNA protein, putative [Ixodes scapularis];rna-binding protein [Hyalomma excavatum];rna-binding protein [Ixodes ricinus];binding protein fox-1 [Rhipicephalus appendiculatus];binding protein fox-1 [Rhipicephalus appendiculatus];binding protein fox-1 [Rhipicephalus appendiculatus];binding protein fox-1 […	34400.6;33039.95;33334.18;32621.54;43031.07;33036.95;38919.34;33334.18;29382.79;32132.84;46904.28;46260.53;46302.02;43890.02;42780.5;43287.75;42136.74	132.622	118.65	131.754	150.545	1.12348
JAT93788.1	putative catalase [Amblyomma aureolatum] catalase [Amblyomma aureolatum]	57046.3	1714.77	1687.24	2140.81	1680.93	1.12337
AEO35885.1	hypothetical protein [Amblyomma maculatum] protein [Amblyomma maculatum]	53424.9	1406.48	1524.73	1635.91	1656.27	1.12314
XP_029824727.1;XP_029824728.1	vacuolar protein sorting-associated protein 13 isoform X1 [Ixodes scapularis];protein sorting-associated protein 13 isoform X2 [Ixodes scapularis] protein sorting-associated protein 13 isoform X1 [Ixodes scapularis];protein sorting-associated protein 13 isoform X2 [Ixodes scapularis]	358484.14;358356.01	89.9392	105.555	116.488	102.859	1.12201
JAT95396.1	putative mitogen-activated protein kinase, partial [Amblyomma aureolatum] mitogen-activated protein kinase, partial [Amblyomma aureolatum]	40614.5	280.995	344.681	321.086	380.84	1.12187
AEO35290.1;EEC17508.1;JAP66218.1;JAP82892.1;JAT94360.1;JAU01078.1;JAW02491.1;JAW02492.1;XP_029847210.1	hypothetical;ADP-ribosylation;putative;arfaptin;putative;putative;GL12025,;Microtubule-associated;LOW protein [Amblyomma maculatum];factor interacting protein, putative [Ixodes scapularis];arfaptin [Hyalomma excavatum];[Rhipicephalus appendiculatus];arfaptin [Amblyomma aureolatum];arfaptin, partial [Amblyomma sculptum];partial [Ornithodoros moubata];protein CP224, partial [Ornithodoros moubata];Q…	40154.03;43058.46;41558.53;40062.88;39310.03;39691.46;37933.47;38610.22;NaN	152.408	197.892	199.249	193.522	1.12124
JAP85874.1	large subunit ribosomal protein L18e [Rhipicephalus appendiculatus] subunit ribosomal protein L18e [Rhipicephalus appendiculatus]	21523.6	39.0594	52.444	68.2301	34.365	1.12122
AEO33277.1	hypothetical protein, partial [Amblyomma maculatum] protein, partial [Amblyomma maculatum]	54959.7	90.5676	65.1886	79.4753	95.1403	1.12108
JAT94943.1	putative salivary sulfotransferase [Amblyomma aureolatum] salivary sulfotransferase [Amblyomma aureolatum]	37435.5	45.5682	47.7013	58.6161	45.9292	1.12089
JAU02111.1	hypothetical protein [Amblyomma sculptum] protein [Amblyomma sculptum]	131870	153.308	161.17	163.695	188.741	1.1207
JAT96161.1	putative sirtuin 5, partial [Amblyomma aureolatum] sirtuin 5, partial [Amblyomma aureolatum]	41273.6	72.7284	71.4913	82.9537	78.6553	1.12057
JAP72471.1;XP_029841708.1	putative;phosphoacetylglucosamine phosphoglucomutase/phosphomannomutase [Ixodes ricinus];mutase isoform X2 [Ixodes scapularis] phosphoglucomutase/phosphomannomutase [Ixodes ricinus];mutase isoform X2 [Ixodes scapularis]	59391.57;59360.59	280.79	328.704	385.732	296.944	1.12007
JAU01488.1	putative gdp dissociation inhibitor [Amblyomma sculptum] gdp dissociation inhibitor [Amblyomma sculptum]	79039.5	93.7416	107.419	100.712	124.554	1.11983
JAP63707.1	putative rna polymerase i transcription factor uaf [Hyalomma excavatum] rna polymerase i transcription factor uaf [Hyalomma excavatum]	24881.6	760.276	706.765	827.329	815.025	1.1195
AEO34481.1;JAP64478.1;JAP85715.1;JAT98491.1	hypothetical;putative;26S;putative protein [Amblyomma maculatum];26s proteasome regulatory complex subunit rpn11 [Hyalomma excavatum];proteasome regulatory subunit N11 [Rhipicephalus appendiculatus];26s proteasome regulatory complex subunit rpn11 [Amblyomma aureolatum] protein [Amblyomma maculatum];26s proteasome regulatory complex subunit rpn11 [Hyalomma excavatum];proteasome regulatory subunit …	34618.94;34576.9;34562.88;34590.93	446.973	424.939	462.455	513.503	1.11933
XP_029830802.1	ankyrin-3 isoform X22 [Ixodes scapularis] isoform X22 [Ixodes scapularis]	333069	84.5406	75.4656	62.243	116.821	1.11911
AEO36260.1;JAP63734.1;JAP82106.1;JAT93207.1;JAU02845.1	hypothetical;putative;mitochondrial;putative;putative protein [Amblyomma maculatum];mitochondrial import inner membrane translocase subunit tim8-like protein [Hyalomma excavatum];import inner membrane translocase subunit TIM8 [Rhipicephalus appendiculatus];mitochondrial import inner membrane translocase subunit tim8-like protein [Amblyomma aureolatum];mitochondrial import inner membrane transloca…	10125.34;10138.38;10112.34;10169.39;10139.36	215.539	296.586	263.42	309.657	1.11902
AEO35604.1	hypothetical protein [Amblyomma maculatum] protein [Amblyomma maculatum]	58735.9	283.466	393.722	372.811	384.762	1.1187
JAP85457.1	alanyl-tRNA synthetase [Rhipicephalus appendiculatus] synthetase [Rhipicephalus appendiculatus]	107058	196.484	186.169	219.883	208.008	1.11822
ACG76265.1	triosephosphate isomerase, partial [Amblyomma americanum] isomerase, partial [Amblyomma americanum]	8292.37	558.49	597.727	717.828	575.01	1.11816
JAT95810.1	putative secreted protein [Amblyomma aureolatum] secreted protein [Amblyomma aureolatum]	41881.8	487.23	531.902	558.311	581.048	1.11797
JAT98687.1	putative cystathionine beta-lyases/cystathionine gamma-synthase [Amblyomma aureolatum] cystathionine beta-lyases/cystathionine gamma-synthase [Amblyomma aureolatum]	44694.4	474.633	408.578	504.498	482.828	1.11788
JAT95281.1	putative hydroxysteroid dehydrogenase-like protein 2, partial [Amblyomma aureolatum] hydroxysteroid dehydrogenase-like protein 2, partial [Amblyomma aureolatum]	49400.1	152.214	153.76	136.605	205.304	1.11744
JAT99570.1	putative casein kinase serine/threonine/tyrosine protein kinase [Amblyomma sculptum] casein kinase serine/threonine/tyrosine protein kinase [Amblyomma sculptum]	45404.6	25.7604	22.4553	30.6889	23.1812	1.11727
XP_029846227.1	histone H2A-like [Ixodes scapularis] H2A-like [Ixodes scapularis]	13358.7	189.947	116.564	149.963	192.269	1.11654
JAT98776.1	putative serine/threonine protein kinase, partial [Amblyomma aureolatum] serine/threonine protein kinase, partial [Amblyomma aureolatum]	124749	79.333	87.1293	108.128	77.6474	1.11602
JAT92146.1;JAU02160.1	putative cytochrome b5 [Amblyomma aureolatum];cytochrome b5 [Amblyomma sculptum] cytochrome b5 [Amblyomma aureolatum];cytochrome b5 [Amblyomma sculptum]	14998.92;15010.97	225.305	169.282	234.125	205.952	1.11529
AEO34595.1	hypothetical protein [Amblyomma maculatum] protein [Amblyomma maculatum]	83205.4	733.18	818.522	889.03	840.727	1.11475
AEO34499.1	hypothetical protein [Amblyomma maculatum] protein [Amblyomma maculatum]	20426	149.503	128.524	172.234	137.634	1.11452
JAP80906.1	lysosomal acid phosphatase [Rhipicephalus appendiculatus] acid phosphatase [Rhipicephalus appendiculatus]	42234.1	175.208	192.281	219.235	190.068	1.11378
JAT96523.1	putative rna polymerase ii transcription factor complex subunit [Amblyomma aureolatum] rna polymerase ii transcription factor complex subunit [Amblyomma aureolatum]	27562.4	69.0884	74.0407	76.8299	82.5414	1.11348
JAT92324.1	putative late endosomal/lysosomal adaptor mapk and mtor activator 1, partial [Amblyomma aureolatum] late endosomal/lysosomal adaptor mapk and mtor activator 1, partial [Amblyomma aureolatum]	20152.7	61.5526	56.6648	76.782	54.827	1.11328
JAU01891.1	putative oxysterol-binding protein [Amblyomma sculptum] oxysterol-binding protein [Amblyomma sculptum]	78215.1	73.1855	82.3379	80.181	92.9597	1.11328
JAU00152.1	putative sphingosine kinase involved in sphingolipid metabolism, partial [Amblyomma sculptum] sphingosine kinase involved in sphingolipid metabolism, partial [Amblyomma sculptum]	65524.1	61.8811	50.7367	68.192	57.1716	1.11318
JAT96432.1	hypothetical protein, partial [Amblyomma aureolatum] protein, partial [Amblyomma aureolatum]	86416.7	94.5017	89.6205	95.0587	109.81	1.11268
AEO35428.1;EEC04855.1;JAP73273.1;JAP84245.1;JAT94337.1;XP_029837009.1;XP_029844076.1	hypothetical;Parkinson;putative;Parkinson;putative;glutamine;glutamine protein [Amblyomma maculatum];disease 7 domain-containing protein, putative [Ixodes scapularis];dj-1/pfpi family [Ixodes ricinus];disease 7 domain-containing protein [Rhipicephalus appendiculatus];parkinson disease 7 domain-containing protein [Amblyomma aureolatum];amidotransferase-like class 1 domain-containing protein 1 [Ixo…	25069.66;25030.63;25030.63;25067.62;25063.64;25030.63;25030.63	97.6231	79.952	112.086	85.4728	1.11254
EEC20451.1;JAR89938.1;JAR90058.1;XP_029830169.1;XP_029830170.1;XP_029830172.1;XP_029830173.1;XP_029830174.1	conserved;putative;putative;uncharacterized;uncharacterized;uncharacterized;uncharacterized;uncharacterized hypothetical protein, partial [Ixodes scapularis];pseudouridine-5'-phosphate glycosidase-like isoform x3, partial [Ixodes ricinus];pseudouridine-5'-phosphate glycosidase [Ixodes ricinus];protein LOC8043982 isoform X1 [Ixodes scapularis];protein LOC8043982 isoform X2 [Ixodes scapularis];prot…	36972.23;59616.97;41598.69;49106.6;44642.1;41607.59;41635.5;39711.33	151.007	152.441	167.16	170.41	1.11244
JAP87395.1	starch phosphorylase, partial [Rhipicephalus appendiculatus] phosphorylase, partial [Rhipicephalus appendiculatus]	65365.5	252.802	261.671	348.202	223.95	1.11211
JAU02686.1	putative nucleotide kinase/nuclear protein involved oxidative stress response [Amblyomma sculptum] nucleotide kinase/nuclear protein involved oxidative stress response [Amblyomma sculptum]	20328.6	106.75	115.02	114.239	132.388	1.11208
JAT99567.1	putative glucose-repressible protein, partial [Amblyomma sculptum] glucose-repressible protein, partial [Amblyomma sculptum]	81419.3	71.1177	60.0661	69.5901	76.2561	1.11177
AEO35828.1	hypothetical protein [Amblyomma maculatum] protein [Amblyomma maculatum]	41526	104.725	104.605	126.231	106.39	1.11127
JAU01250.1	putative beta-spectrin, partial [Amblyomma sculptum] beta-spectrin, partial [Amblyomma sculptum]	232933	57.6618	61.9296	62.3488	70.5418	1.11121
AEO35769.1;AEO35770.1	hypothetical protein [Amblyomma maculatum] protein [Amblyomma maculatum]	13315.09;13215.95	21.0832	24.0631	22.8444	27.3061	1.11084
AEO34612.1	hypothetical protein [Amblyomma maculatum] protein [Amblyomma maculatum]	48085.5	5065.94	5994.21	6471.1	5810.22	1.11041
AEO36510.1;JAU03202.1	hypothetical;putative protein [Amblyomma maculatum];ribosomal protein s25, partial [Amblyomma sculptum] protein [Amblyomma maculatum];ribosomal protein s25, partial [Amblyomma sculptum]	13033.33;13759.22	892.387	924.714	870.54	1147.18	1.11041
JAU02739.1	putative troponin t skeletal muscle-like isoform x5 [Amblyomma sculptum] troponin t skeletal muscle-like isoform x5 [Amblyomma sculptum]	46789.1	195.428	237.727	276.231	204.534	1.10991
AEO34451.1	hypothetical protein [Amblyomma maculatum] protein [Amblyomma maculatum]	46302.9	153.931	146.896	168.299	165.532	1.10971
XP_029851106.1	beta-galactosidase [Ixodes scapularis] [Ixodes scapularis]	72544.8	122.592	179.848	154.861	180.568	1.10907
JAV99301.1;JAW06652.1	Uncharacterized protein, partial [Ornithodoros moubata];protein, partial [Ornithodoros moubata] protein, partial [Ornithodoros moubata];protein, partial [Ornithodoros moubata]	56104.87;25462.36	19.4568	35.284	23.7288	36.9655	1.10876
BBE15154.1	glutathione S-transferase [Haemaphysalis longicornis] S-transferase [Haemaphysalis longicornis]	26329.3	2581.73	2300.55	2392.83	3018.17	1.1083
JAT95936.1;JAU00217.1	putative sorting nexin [Amblyomma aureolatum];sorting nexin [Amblyomma sculptum] sorting nexin [Amblyomma aureolatum];sorting nexin [Amblyomma sculptum]	56121.55;56262.63	108.432	140.937	149.11	127.244	1.10821
AEO34594.1	hypothetical protein [Amblyomma maculatum] protein [Amblyomma maculatum]	66350	76.8341	58.3794	86.5304	63.2559	1.10778
JAT94882.1	putative titin, partial [Amblyomma aureolatum] titin, partial [Amblyomma aureolatum]	492636	250.774	273.563	292.163	288.417	1.10726
JAG92424.1	putative secreted protein 54 [Amblyomma americanum] secreted protein 54 [Amblyomma americanum]	19372.2	16.3706	0	18.122	0	1.10698
AEO32815.1;AEO34745.1	hypothetical protein, partial [Amblyomma maculatum];protein [Amblyomma maculatum] protein, partial [Amblyomma maculatum];protein [Amblyomma maculatum]	21280.13;20812.6	53.3407	73.2558	74.1402	65.987	1.10688
AEO35571.1;JAP66807.1;JAP71301.1;JAP77223.1;JAP80858.1;JAT98214.1;JAW02916.1;XP_029829426.1;XP_029829427.1	hypothetical;putative;putative;14-3-3;14-3-3;putative;PH;14-3-3;14-3-3 protein [Amblyomma maculatum];14-3-3 protein zeta multifunctional 14-3-3 family chaperone [Hyalomma excavatum];multifunctional chaperone 14-3-3 family [Ixodes ricinus];protein beta/theta/zeta [Rhipicephalus appendiculatus];protein beta/theta/zeta [Rhipicephalus appendiculatus];14-3-3 protein zeta multifunctional 14-3-3 family …	27904.28;28075.39;28075.39;27904.28;28075.39;28075.39;28075.39;28075.39;28075.39	7216.2	7790.57	7876.6	8721.96	1.10607
JAP81171.1	very-long-chain (3R)-3-hydroxyacyl-CoA dehydratase [Rhipicephalus appendiculatus] (3R)-3-hydroxyacyl-CoA dehydratase [Rhipicephalus appendiculatus]	44532.6	113.364	81.079	101.829	113.193	1.10584
JAU00045.1	putative histone acetyltransferase type b catalytic subunit, partial [Amblyomma sculptum] histone acetyltransferase type b catalytic subunit, partial [Amblyomma sculptum]	47350.9	91.0316	110.238	127.252	95.2774	1.10563
JAU00014.1	putative rhoa gtpase effector dia/diaphanous [Amblyomma sculptum] rhoa gtpase effector dia/diaphanous [Amblyomma sculptum]	116381	285.914	332.563	381.943	301.805	1.10554
JAP66985.1	putative dna topoisomerase type ii, partial [Hyalomma excavatum] dna topoisomerase type ii, partial [Hyalomma excavatum]	186150	91.6338	103.265	114.702	100.758	1.10549
JAU02811.1	putative adaptor protein pacsin [Amblyomma sculptum] adaptor protein pacsin [Amblyomma sculptum]	52913.4	152.062	152.628	173.736	163.058	1.10537
AEO34749.1;JAT92570.1	hypothetical;putative protein [Amblyomma maculatum];reverse transcriptase [Amblyomma aureolatum] protein [Amblyomma maculatum];reverse transcriptase [Amblyomma aureolatum]	22402.73;22502.85	97.6719	100.69	107.38	111.845	1.10518
JAT98165.1	putative enoyl-coa hydratase, partial [Amblyomma aureolatum] enoyl-coa hydratase, partial [Amblyomma aureolatum]	32696.8	676.571	688.057	768.338	739.699	1.10509
JAP83248.1	cysteine proteinase [Rhipicephalus appendiculatus] proteinase [Rhipicephalus appendiculatus]	55539.4	130.762	145.756	156.023	149.519	1.10496
JAU00945.1	putative 15-hydroxyprostaglandin dehydrogenase, partial [Amblyomma sculptum] 15-hydroxyprostaglandin dehydrogenase, partial [Amblyomma sculptum]	27480.6	309.721	425.605	394.931	417.437	1.10477
JAT92187.1	putative amby-am-758 programmed cell death protein [Amblyomma aureolatum] amby-am-758 programmed cell death protein [Amblyomma aureolatum]	14180.1	33.7387	30.1169	46.5147	24.0278	1.10472
JAT91959.1	putative regulatory subunit of protein phosphatase 1 ppz1p and subunit of ppcdc [Amblyomma aureolatum] regulatory subunit of protein phosphatase 1 ppz1p and subunit of ppcdc [Amblyomma aureolatum]	12612.7	20.8291	22.0332	26.8549	20.4556	1.10378
XP_029830016.1	probable methylmalonate-semialdehyde dehydrogenase [acylating], mitochondrial [Ixodes scapularis] methylmalonate-semialdehyde dehydrogenase [acylating], mitochondrial [Ixodes scapularis]	56718.4	115.995	103.223	123.507	118.426	1.10361
JAT99736.1	hypothetical protein, partial [Amblyomma sculptum] protein, partial [Amblyomma sculptum]	57505.1	147.932	149.08	162.506	165.208	1.10337
JAT96594.1	putative vesicle trafficking protein sly1 sec1 family [Amblyomma aureolatum] vesicle trafficking protein sly1 sec1 family [Amblyomma aureolatum]	70777.1	156.629	167.177	179.241	177.912	1.10298
JAP86389.1	protein LSM14 [Rhipicephalus appendiculatus] LSM14 [Rhipicephalus appendiculatus]	45989.4	242.877	167.613	159.702	292.927	1.10266
JAT98995.1	hypothetical protein, partial [Amblyomma aureolatum] protein, partial [Amblyomma aureolatum]	23012.2	14.0085	17.7439	18.1177	16.8883	1.10247
AEO35761.1	hypothetical protein [Amblyomma maculatum] protein [Amblyomma maculatum]	30797.1	1621.42	1498.86	1788.79	1651.12	1.10243
JAT93602.1	putative proteasome beta type-1 subunit [Amblyomma aureolatum] proteasome beta type-1 subunit [Amblyomma aureolatum]	26086.8	672.894	687.231	797.623	701.618	1.10228
JAP78622.1;JAP87096.1;XP_029850341.1;XP_029850342.1	semaphorin;semaphorin,;semaphorin-2A;semaphorin-2A [Rhipicephalus appendiculatus];partial [Rhipicephalus appendiculatus];isoform X1 [Ixodes scapularis];isoform X2 [Ixodes scapularis] [Rhipicephalus appendiculatus];partial [Rhipicephalus appendiculatus];isoform X1 [Ixodes scapularis];isoform X2 [Ixodes scapularis]	79588.83;47947.82;80648.08;79621.88	125.43	134.34	161.784	124.32	1.10137
JAT96358.1	putative phenylalanyl-trna synthetase beta subunit [Amblyomma aureolatum] phenylalanyl-trna synthetase beta subunit [Amblyomma aureolatum]	65883.8	468.879	528.076	530.38	567.508	1.10124
EEC02656.1;JAP67354.1;JAP72017.1;JAP76995.1;JAT92628.1;JAU00601.1;QKX46000.1;XP_002399568.1;XP_029825549.1	Core;putative;putative;histone;putative;putative;H3;histone;histone histone H2A/H2B/H3/H4 [Ixodes scapularis];histone H3.3b cg8989-pa isoform 2 [Hyalomma excavatum];histones h3 and h4 [Ixodes ricinus];H3 [Rhipicephalus appendiculatus];histone H3.3-like isoform x2 [Amblyomma aureolatum];histone h3.3-like isoform x2 [Amblyomma sculptum];histone family 3A [Ixodes ricinus];H3.3 [Ixodes scapularis];H3…	15327.91;15327.91;15327.91;15327.91;15327.91;NaN;15327.91;15327.91;15327.91	2332.6	2517.64	2725.17	2613.76	1.10076
EEC17982.1;XP_002399849.1	arp2/3,;actin-related putative [Ixodes scapularis];protein 2/3 complex subunit 2 [Ixodes scapularis] putative [Ixodes scapularis];protein 2/3 complex subunit 2 [Ixodes scapularis]	34853.74;34853.74	179.744	183.617	210.807	189.143	1.10069
JAP64566.1;JAP81588.1;JAT95937.1;JAW02516.1	putative;oxysterol;putative;Uncharacterized oxysterol-binding protein, partial [Hyalomma excavatum];binding protein [Rhipicephalus appendiculatus];oxysterol-binding protein 1 [Amblyomma aureolatum];protein GLEAN 07628, partial [Ornithodoros moubata] oxysterol-binding protein, partial [Hyalomma excavatum];binding protein [Rhipicephalus appendiculatus];oxysterol-binding protein 1 [Amblyomma aureola…	88943.75;86653.31;84447.81;94663	69.9837	78.0896	81.26	81.7223	1.10069
AEO34714.1;AEO34715.1;EEC18744.1;JAP63949.1;JAP71967.1;JAP81871.1;JAT94664.1;JAT96292.1;JAU02842.1;XP_002415079.1	hypothetical;hypothetical;casein;putative;putative;casein;putative;putative;putative;casein protein [Amblyomma maculatum];protein [Amblyomma maculatum];kinase II, beta subunit, putative [Ixodes scapularis];casein kinase ii beta subunit [Hyalomma excavatum];casein kinase ii beta subunit [Ixodes ricinus];kinase II subunit beta [Rhipicephalus appendiculatus];casein kinase ii beta subunit [Amblyomma …	25449.92;25453.87;25534.97;25423.84;25534.97;25423.84;25453.87;25449.92;25453.87;25534.97	103.952	97.7682	108.2	113.756	1.10032
JAT95141.1	putative sodium/potassium-transporting atpase subunit alpha, partial [Amblyomma aureolatum] sodium/potassium-transporting atpase subunit alpha, partial [Amblyomma aureolatum]	114017	426.791	455.662	526.299	444.217	1.09979
JAP79885.1	aldehyde dehydrogenase (NAD+) [Rhipicephalus appendiculatus] dehydrogenase (NAD+) [Rhipicephalus appendiculatus]	53414.9	944.882	926.001	1188.89	867.74	1.09928
JAP64724.1;JAP76932.1;JAP80150.1;JAT93131.1;JAU01399.1	putative;chromobox;chromobox;putative;putative heterochromatin-associated protein hp1 [Hyalomma excavatum];protein 1 [Rhipicephalus appendiculatus];protein 1 [Rhipicephalus appendiculatus];heterochromatin-associated protein hp1 [Amblyomma aureolatum];heterochromatin-associated protein hp1 [Amblyomma sculptum] heterochromatin-associated protein hp1 [Hyalomma excavatum];protein 1 [Rhipicephalus app…	21307.58;20426.63;21123.39;20445.63;21366.66	212.336	226.062	294.549	187.314	1.09915
JAT99730.1	putative eukaryotic translation initiation factor 4 gamma, partial [Amblyomma sculptum] eukaryotic translation initiation factor 4 gamma, partial [Amblyomma sculptum]	91882	264.37	272.732	298.178	292.11	1.09902
JAU00480.1	hypothetical protein [Amblyomma sculptum] protein [Amblyomma sculptum]	40306	62.6819	64.6564	71.4635	68.3799	1.0982
JAP66499.1;JAP79077.1	putative;sorting sorting nexin [Hyalomma excavatum];nexin [Rhipicephalus appendiculatus] sorting nexin [Hyalomma excavatum];nexin [Rhipicephalus appendiculatus]	63563.62;63515.68	207.368	141.134	247.86	134.856	1.09817
AEO34108.1	hypothetical protein [Amblyomma maculatum] protein [Amblyomma maculatum]	20328.9	190.607	214.236	245.122	199.432	1.09809
JAT95299.1	putative succinate dehydrogenase flavoprotein subunit [Amblyomma aureolatum] succinate dehydrogenase flavoprotein subunit [Amblyomma aureolatum]	71995.8	158.469	200.453	181.499	212.493	1.09771
JAT96061.1	putative dna repair protein xp-e, partial [Amblyomma aureolatum] dna repair protein xp-e, partial [Amblyomma aureolatum]	127485	287.773	290.885	315.661	319.097	1.09695
JAT96346.1	putative ubiquilin-4 danio rerio ataxin-1 ubiquitin-like protein [Amblyomma aureolatum] ubiquilin-4 danio rerio ataxin-1 ubiquitin-like protein [Amblyomma aureolatum]	61771.5	83.3743	121.539	113.675	111.05	1.09668
JAP65101.1;JAT99069.1;JAU02917.1	hipothetical protein [Hyalomma excavatum];protein [Amblyomma aureolatum];protein [Amblyomma sculptum] protein [Hyalomma excavatum];protein [Amblyomma aureolatum];protein [Amblyomma sculptum]	50447.56;52178.3;51597.65	43.1968	40.7565	40.8323	51.2327	1.09662
JAT94787.1	putative heat shock protein 14, partial [Amblyomma aureolatum] heat shock protein 14, partial [Amblyomma aureolatum]	34303.7	119.662	122.827	133.71	132.153	1.09639
AEO34830.1	hypothetical protein [Amblyomma maculatum] protein [Amblyomma maculatum]	15564.8	62.3678	74.34	69.7334	80.085	1.0959
JAU01823.1	putative ca2+-binding actin-bundling protein, partial [Amblyomma sculptum] ca2+-binding actin-bundling protein, partial [Amblyomma sculptum]	102898	41.4129	0	0	45.3822	1.09585
JAT98720.1	putative rna-binding protein elav/hu rrm superfamily [Amblyomma aureolatum] rna-binding protein elav/hu rrm superfamily [Amblyomma aureolatum]	34300.9	547.299	534.456	535.123	649.949	1.09551
JAT95770.1	putative chaperonin subunit [Amblyomma aureolatum] chaperonin subunit [Amblyomma aureolatum]	60991.1	4399.19	4491.26	4858.56	4878.21	1.0952
AEO36245.1	hypothetical protein [Amblyomma maculatum] protein [Amblyomma maculatum]	25883.4	371.06	354.471	443.691	350.813	1.09507
JAU02895.1	putative myosin alkali light chain protein [Amblyomma sculptum] myosin alkali light chain protein [Amblyomma sculptum]	17860.3	97.0818	100.909	124.302	92.5027	1.09502
JAU00335.1	putative nucleolar protein 12 [Amblyomma sculptum] nucleolar protein 12 [Amblyomma sculptum]	49328.4	626.573	631.294	687.378	689.156	1.09434
JAT96423.1	putative beta tubulin [Amblyomma aureolatum] beta tubulin [Amblyomma aureolatum]	49869	3302.12	3493.2	3966.39	3467.86	1.09403
JAT95213.1	putative zinc-binding oxidoreductase, partial [Amblyomma aureolatum] zinc-binding oxidoreductase, partial [Amblyomma aureolatum]	33242.9	365.439	374.212	428.712	380.376	1.09388
JAT95670.1	putative vacuolar atp synthase subunit e [Amblyomma aureolatum] vacuolar atp synthase subunit e [Amblyomma aureolatum]	25809.9	556.992	595.471	586.218	673.952	1.09346
EEC20008.1	transaldolase, putative [Ixodes scapularis] putative [Ixodes scapularis]	24279.1	1027.41	923.084	1098.41	1034.16	1.09335
JAW02825.1	Uncharacterized protein, partial [Ornithodoros moubata] protein, partial [Ornithodoros moubata]	20552.5	393.001	417.513	436.421	449.527	1.09307
JAU01760.1	putative dynein light intermediate chain, partial [Amblyomma sculptum] dynein light intermediate chain, partial [Amblyomma sculptum]	52706.7	132.101	138.931	144.873	151.226	1.09249
JAP68429.1;JAP77032.1	putative;dna dna-bridging protein baf [Hyalomma excavatum];bridging protein baf [Rhipicephalus appendiculatus] dna-bridging protein baf [Hyalomma excavatum];bridging protein baf [Rhipicephalus appendiculatus]	10258.78;10258.78	482.988	537.778	547.875	566.735	1.09193
JAP85672.1	glyoxylate/hydroxypyruvate reductase [Rhipicephalus appendiculatus] reductase [Rhipicephalus appendiculatus]	39324.8	107.403	84.1105	103.462	105.64	1.09184
JAT96488.1	putative translation initiation factor 4f ribosome/mrna-bridging subunit eif-4g [Amblyomma aureolatum] translation initiation factor 4f ribosome/mrna-bridging subunit eif-4g [Amblyomma aureolatum]	44422.9	60.8747	94.4497	99.8413	69.6309	1.09108
JAP77803.1	4-hydroxyphenylpyruvate dioxygenase [Rhipicephalus appendiculatus] dioxygenase [Rhipicephalus appendiculatus]	43558.3	93.5771	105.847	123.022	94.439	1.09044
JAT99380.1	putative cilium assembly, partial [Amblyomma sculptum] cilium assembly, partial [Amblyomma sculptum]	34516.3	44.8761	43.3054	51.0885	44.9933	1.08959
JAU01845.1	putative the pb1 domain found in tfg protein, partial [Amblyomma sculptum] the pb1 domain found in tfg protein, partial [Amblyomma sculptum]	45699.6	218.472	187.378	231.653	210.49	1.08942
AEO36455.1;JAT98291.1	hypothetical protein [Amblyomma maculatum];protein [Amblyomma aureolatum] protein [Amblyomma maculatum];protein [Amblyomma aureolatum]	31401.88;31498.95	72.4124	65.0061	93.7973	55.8776	1.08919
JAT96600.1;JAU01289.1	putative apoptosis inhibitor 5/fibroblast growth factor 2-interacting factor 2 [Amblyomma aureolatum];apoptosis inhibitor 5/fibroblast growth factor 2-interacting factor 2 [Amblyomma sculptum] apoptosis inhibitor 5/fibroblast growth factor 2-interacting factor 2 [Amblyomma aureolatum];apoptosis inhibitor 5/fibroblast growth factor 2-interacting factor 2 [Amblyomma sculptum]	60285.3;60254.1	112.49	125.586	126.992	132.191	1.08866
JAP78872.1	hydroxysteroid dehydrogenase like protein 2 [Rhipicephalus appendiculatus] dehydrogenase like protein 2 [Rhipicephalus appendiculatus]	45321.4	282.049	274.166	284.448	321.047	1.0886
JAU02745.1	putative calponin [Amblyomma sculptum] calponin [Amblyomma sculptum]	20830.8	513.547	677.943	782.215	514.745	1.08852
JAU02074.1	putative vacuolar sorting protein/ubiquitin receptor vps23, partial [Amblyomma sculptum] vacuolar sorting protein/ubiquitin receptor vps23, partial [Amblyomma sculptum]	47173.8	67.5477	64.894	65.3303	78.7892	1.08817
AEO35504.1	hypothetical protein [Amblyomma maculatum] protein [Amblyomma maculatum]	60780.7	288.094	311.77	302.938	349.654	1.0879
AEO33139.1	hypothetical protein, partial [Amblyomma maculatum] protein, partial [Amblyomma maculatum]	14818	237.86	217.617	264.408	231.098	1.08788
JAT95792.1	putative rab-9 and [Amblyomma aureolatum] rab-9 and [Amblyomma aureolatum]	22925.1	216.9	202.994	234.367	222.278	1.08753
AEO34416.1	hypothetical protein [Amblyomma maculatum] protein [Amblyomma maculatum]	33108.9	60.2746	51.5176	47.4015	74.174	1.08751
JAT91705.1	hypothetical protein, partial [Amblyomma aureolatum] protein, partial [Amblyomma aureolatum]	20988.5	144.333	135.1	138.217	165.522	1.08698
AEO32530.1;JAT95972.1	hypothetical;putative protein, partial [Amblyomma maculatum];secreted peptide precursor, partial [Amblyomma aureolatum] protein, partial [Amblyomma maculatum];secreted peptide precursor, partial [Amblyomma aureolatum]	NaN;24229.07	179.654	180.074	196.222	194.598	1.08643
AEO35188.1	hypothetical protein [Amblyomma maculatum] protein [Amblyomma maculatum]	52277	1102.74	1243.98	1313.03	1235.78	1.08611
JAT96318.1	putative coiled-coil domain-containing protein [Amblyomma aureolatum] coiled-coil domain-containing protein [Amblyomma aureolatum]	24585.9	114.967	108.206	145.69	96.6984	1.0861
JAP83940.1	prolyl oligopeptidase [Rhipicephalus appendiculatus] oligopeptidase [Rhipicephalus appendiculatus]	80307	75.9966	53.3825	80.1615	60.348	1.08603
JAT93080.1	putative hsp90 co-chaperone p23 [Amblyomma aureolatum] hsp90 co-chaperone p23 [Amblyomma aureolatum]	19062.2	446.951	414.825	523.376	412.379	1.08584
AEO35979.1;JAP64546.1;JAP81848.1;JAT92333.1;JAU02780.1	hypothetical;putative;small;putative;putative protein [Amblyomma maculatum];small nuclear ribonucleoprotein sm d3 [Hyalomma excavatum];nuclear ribonucleoprotein D3 [Rhipicephalus appendiculatus];small nuclear ribonucleoprotein sm d3 [Amblyomma aureolatum];small nuclear ribonucleoprotein sm d3 [Amblyomma sculptum] protein [Amblyomma maculatum];small nuclear ribonucleoprotein sm d3 [Hyalomma excava…	13421.64;13467.72;13467.72;13435.66;13435.66	775.579	678.895	856.951	721.504	1.08524
JAU00754.1	putative quinolinate phosphoribosyl transferase, partial [Amblyomma sculptum] quinolinate phosphoribosyl transferase, partial [Amblyomma sculptum]	31003.8	121.18	120.657	150.45	111.985	1.08517
AEO35484.1;JAU02918.1	hypothetical;putative protein [Amblyomma maculatum];conserved secreted protein precursor, partial [Amblyomma sculptum] protein [Amblyomma maculatum];conserved secreted protein precursor, partial [Amblyomma sculptum]	22578.23;22446.91	1396.39	1523.77	1508.15	1659.51	1.08476
EEC14539.1;JAP67545.1;JAP73211.1;JAP86722.1;JAR90166.1;XP_029848615.1	spliceosome;putative;putative;splicing;putative;splicing associated protein, putative [Ixodes scapularis];splicing factor 3b subunit 4 [Hyalomma excavatum];splicing factor 3b subunit 4, partial [Ixodes ricinus];factor 3B subunit 4 [Rhipicephalus appendiculatus];splicing factor 3b subunit 4, partial [Ixodes ricinus];factor 3B subunit 4 [Ixodes scapularis] associated protein, putative [Ixodes scapu…	42669.29;45427.72;41054.55;44199.39;42924.68;43180.02	43.1126	44.0317	40.8301	53.641	1.08408
XP_029833002.1;XP_029843894.1	uncharacterized protein LOC115317495 [Ixodes scapularis];protein LOC115327102 [Ixodes scapularis] protein LOC115317495 [Ixodes scapularis];protein LOC115327102 [Ixodes scapularis]	42512.46;42542.49	53.0365	49.582	57.5749	53.631	1.08368
JAT98681.1	putative annexin, partial [Amblyomma aureolatum] annexin, partial [Amblyomma aureolatum]	52136.2	315.438	384.954	365.41	393.571	1.08365
JAV99425.1	Adenylosuccinate synthetase, partial [Ornithodoros moubata] synthetase, partial [Ornithodoros moubata]	47775.2	97.5303	123.797	117.756	122.068	1.08357
JAT95551.1	putative galectin [Amblyomma aureolatum] galectin [Amblyomma aureolatum]	54493.1	285.791	259.734	325.959	264.827	1.08297
JAT95603.1;QCT84046.1	putative;serine secreted salivary gland peptide, partial [Amblyomma aureolatum];protease [Haemaphysalis flava] secreted salivary gland peptide, partial [Amblyomma aureolatum];protease [Haemaphysalis flava]	45969.36;44159.21	98.6372	64.8192	91.3291	85.6646	1.08282
JAT97982.1	putative multifunctional pyrimidine synthesis protein cad includes carbamoyl-phosphate synthetase, partial [Amblyomma aureolatum] multifunctional pyrimidine synthesis protein cad includes carbamoyl-phosphate synthetase, partial [Amblyomma aureolatum]	210538	310.557	338.237	353.07	349.441	1.0828
JAT97706.1	putative microtubule-actin cross-linking factor 1-like protein, partial [Amblyomma aureolatum] microtubule-actin cross-linking factor 1-like protein, partial [Amblyomma aureolatum]	223603	195.923	182.507	194.508	215.234	1.08274
JAT97140.1	putative ubiquitin fusion-degradation protein, partial [Amblyomma aureolatum] ubiquitin fusion-degradation protein, partial [Amblyomma aureolatum]	34433.2	224.868	235.868	262.074	236.766	1.0827
AEO35476.1;JAT95706.1	hypothetical;putative protein [Amblyomma maculatum];phosphomannomutase [Amblyomma aureolatum] protein [Amblyomma maculatum];phosphomannomutase [Amblyomma aureolatum]	28436.27;28334.21	283.662	253.473	308.005	273.489	1.08258
JAT95535.1	putative spectrin beta chain [Amblyomma aureolatum] spectrin beta chain [Amblyomma aureolatum]	267074	1148.39	1179.38	1295.74	1223.75	1.08236
JAT95845.1	putative manganese superoxide dismutase [Amblyomma aureolatum] manganese superoxide dismutase [Amblyomma aureolatum]	24331.5	253.873	234.941	191.139	337.727	1.08194
JAP82779.1;JAT94649.1	p21-activated;putative kinase 1 [Rhipicephalus appendiculatus];serine/threonine-protein kinase pak 1 [Amblyomma aureolatum] kinase 1 [Rhipicephalus appendiculatus];serine/threonine-protein kinase pak 1 [Amblyomma aureolatum]	51252.78;32810.07	22.4908	23.9145	21.7607	28.4443	1.08188
JAU03280.1	putative structural maintenance of chromosome protein 4 chromosome condensation complex condensin, partial [Amblyomma sculptum] structural maintenance of chromosome protein 4 chromosome condensation complex condensin, partial [Amblyomma sculptum]	35074.4	33.4277	26.9629	39.5056	25.8289	1.08187
JAT92144.1;JAU02978.1	putative endoribonuclease l-psp [Amblyomma aureolatum];endoribonuclease l-psp, partial [Amblyomma sculptum] endoribonuclease l-psp [Amblyomma aureolatum];endoribonuclease l-psp, partial [Amblyomma sculptum]	14066.03;13670.55	195.336	200.718	227.377	201.018	1.08166
JAT95359.1	putative prohibitin-like protein [Amblyomma aureolatum] prohibitin-like protein [Amblyomma aureolatum]	33210.4	112.013	96.9121	115.36	110.625	1.08165
JAT93452.1	putative tgc transglutaminase/protease-like domain-containing protein involved in cytokinesis, partial [Amblyomma aureolatum] tgc transglutaminase/protease-like domain-containing protein involved in cytokinesis, partial [Amblyomma aureolatum]	91994.4	59.8829	75.9022	68.8995	77.942	1.08143
JAP64597.1;JAT93323.1;XP_029822301.1;XP_029822303.1	putative;putative;ras-related;ras-related rab subfamily protein of small gtpase [Hyalomma excavatum];rab subfamily protein of small gtpase [Amblyomma aureolatum];protein Rab-5B [Ixodes scapularis];protein Rab-5B [Ixodes scapularis] rab subfamily protein of small gtpase [Hyalomma excavatum];rab subfamily protein of small gtpase [Amblyomma aureolatum];protein Rab-5B [Ixodes scapularis];protein Rab-…	23406.52;23406.52;23564.72;23564.72	311.398	325.195	343.756	344.58	1.08128
AEO35399.1	hypothetical protein [Amblyomma maculatum] protein [Amblyomma maculatum]	17286.5	78.39	59.1424	70.4084	78.253	1.08092
JAT93030.1	putative ribosomal protein l31 [Amblyomma aureolatum] ribosomal protein l31 [Amblyomma aureolatum]	15058.4	708.782	742.461	676.666	891.619	1.08065
JAP66930.1;JAP78929.1	putative;DNA-directed rna polymerase i large subunit [Hyalomma excavatum];RNA polymerase II subunit RPB1 [Rhipicephalus appendiculatus] rna polymerase i large subunit [Hyalomma excavatum];RNA polymerase II subunit RPB1 [Rhipicephalus appendiculatus]	213604.77;213608.82	126.717	115.662	120.909	140.981	1.0805
EEC19479.1;JAP66981.1;JAP70899.1;JAP76393.1;JAP83352.1;JAP83353.1;JAP83354.1;JAP86933.1;JAR89371.1;JAT95562.1;JAU01135.1;JAV99147.1;JAV99148.1;XP_029840463.1;XP_029840464.1;XP_029840465.1;XP_029840466.1;XP_029840467.1;XP_029840468.1;XP_029840469.1;XP_029840470.1;XP_029840471.1;XP_029840472.1;XP_029840473.1;XP_029840474.1;XP_029840475.1;XP_029840477.1;XP_029840478.1;XP_029840479.1;XP_029840480.1;X…	map/microtubule;putative;putative;MAP/microtubule;MAP/microtubule;MAP/microtubule;MAP/microtubule;MAP/microtubule;putative;putative;putative;Map-microtubule;Map-microtubule;serine/threonine-protein;serine/threonine-protein;serine/threonine-protein;serine/threonine-protein;MAP/microtubule;serine/threonine-protein;MAP/microtubule;MAP/microtubule;MAP/microtubule;MAP/microtubule;MAP/microtubule;MAP/m…	92172.92;88757.07;87640.67;83694.2;84162.71;89024.17;90572.86;73131.96;91292.54;88102.31;89005.35;84820.13;88162.04;99576.32;99489.24;99082.76;99004.69;98427.91;97505.85;97418.77;97141.56;96410.54;96323.46;95916.97;95829.9;95430.89;94900.96;94937.32;94850.25;93360.42;93273.34;92265.11;92178.03;91771.54;91552;91684.46;91116.69;89830.35;88681.94;93701.83;91693.47;96569.93	52.5755	53.8125	62.9173	52.034	1.08049
JAT96270.1	putative 26s proteasome regulatory complex subunit [Amblyomma aureolatum] 26s proteasome regulatory complex subunit [Amblyomma aureolatum]	43046.7	291.041	275.628	308.577	303.304	1.07979
ACX53973.1;JAT99213.1	cytochrome;putative c oxidase polypeptide Vb [Rhipicephalus sanguineus];cytochrome c oxidase polypeptide vb, partial [Amblyomma sculptum] c oxidase polypeptide Vb [Rhipicephalus sanguineus];cytochrome c oxidase polypeptide vb, partial [Amblyomma sculptum]	14316.56;13828.9	678.232	626.619	696.914	710.951	1.07895
JAT97013.1	putative proteasome inhibitor, partial [Amblyomma aureolatum] proteasome inhibitor, partial [Amblyomma aureolatum]	31952.8	74.2392	53.5699	78.9067	58.988	1.07891
AEO34592.1	hypothetical protein [Amblyomma maculatum] protein [Amblyomma maculatum]	81927.9	1439.43	1430.31	1532.27	1562.43	1.07839
EEC11387.1	chaperonin complex component, TCP-1 eta subunit, putative [Ixodes scapularis] complex component, TCP-1 eta subunit, putative [Ixodes scapularis]	58397.5	233.962	204.536	314.672	158.066	1.07808
JAU01833.1	putative hspa heat shock 70kda binding protein cytoplasmic cochaperone 1, partial [Amblyomma sculptum] hspa heat shock 70kda binding protein cytoplasmic cochaperone 1, partial [Amblyomma sculptum]	35409	45.0653	56.7062	59.833	49.8826	1.07806
EEC18843.1;JAP71932.1;XP_002415178.2	chaperonin;putative;T-complex complex component, TCP-1 eta subunit, putative [Ixodes scapularis];chaperonin complex component tcp-1 eta subunit cct7 [Ixodes ricinus];protein 1 subunit eta [Ixodes scapularis] complex component, TCP-1 eta subunit, putative [Ixodes scapularis];chaperonin complex component tcp-1 eta subunit cct7 [Ixodes ricinus];protein 1 subunit eta [Ixodes scapularis]	58035.81;58036.75;58034.83	962.13	922.974	1077.62	954.467	1.07797
JAP66665.1;JAP85707.1	putative;signal signal transducing adaptor protein stam/stam2 [Hyalomma excavatum];transducing adaptor molecule [Rhipicephalus appendiculatus] signal transducing adaptor protein stam/stam2 [Hyalomma excavatum];transducing adaptor molecule [Rhipicephalus appendiculatus]	49029.23;48960.25	37.4246	39.7617	38.3157	44.8796	1.07785
JAT95975.1	putative actin-related protein 2-like isoform 1 [Amblyomma aureolatum] actin-related protein 2-like isoform 1 [Amblyomma aureolatum]	45166.6	219.334	227.365	233.386	247.85	1.07732
JAP64506.1;JAT96514.1;JAU00259.1	putative serine/threonine protein kinase [Hyalomma excavatum];serine/threonine protein kinase [Amblyomma aureolatum];serine/threonine protein kinase [Amblyomma sculptum] serine/threonine protein kinase [Hyalomma excavatum];serine/threonine protein kinase [Amblyomma aureolatum];serine/threonine protein kinase [Amblyomma sculptum]	57839.05;57813.03;57799	25.3814	23.4943	33.8209	18.824	1.07712
JAU02750.1	putative dehydrogenase [Amblyomma sculptum] dehydrogenase [Amblyomma sculptum]	29739.8	445.895	459.256	483.635	491.244	1.07703
AEO34268.1;JAP68240.1;JAP81787.1;JAT95613.1;JAU02091.1	hypothetical;putative;guanine;putative;putative protein [Amblyomma maculatum];g-protein beta subunit [Hyalomma excavatum];nucleotide-binding protein G(I)/G(S)/G(T) subunit beta-1 [Rhipicephalus appendiculatus];g-protein beta subunit [Amblyomma aureolatum];g-protein beta subunit [Amblyomma sculptum] protein [Amblyomma maculatum];g-protein beta subunit [Hyalomma excavatum];nucleotide-binding protei…	37289.99;37289.99;37289.99;37289.99;37289.99	62.1443	72.3669	77.7751	66.9887	1.07622
JAP64372.1;JAT96334.1;JAU01307.1	putative splicing factor 3b subunit 1 [Hyalomma excavatum];splicing factor 3b subunit 1, partial [Amblyomma aureolatum];splicing factor 3b subunit 1, partial [Amblyomma sculptum] splicing factor 3b subunit 1 [Hyalomma excavatum];splicing factor 3b subunit 1, partial [Amblyomma aureolatum];splicing factor 3b subunit 1, partial [Amblyomma sculptum]	148224.09;140977.24;145172.6	84.5552	91.207	92.2664	96.8827	1.07617
JAT95532.1	putative dna replication licensing factor mcm5 component, partial [Amblyomma aureolatum] dna replication licensing factor mcm5 component, partial [Amblyomma aureolatum]	91833.7	147.107	154.456	181.66	142.715	1.07565
JAU02581.1	putative vamp vesicle-associated membrane protein-associated protein a [Amblyomma sculptum] vamp vesicle-associated membrane protein-associated protein a [Amblyomma sculptum]	NaN	216.373	210.767	222.942	236.365	1.07531
JAT98690.1	putative serine protease, partial [Amblyomma aureolatum] serine protease, partial [Amblyomma aureolatum]	48582.1	27.7396	28.6972	29.6302	31.0311	1.07485
JAT98722.1	putative rna-binding protein musashi/mrna cleavage and polyadenylation factor i complex, partial [Amblyomma aureolatum] rna-binding protein musashi/mrna cleavage and polyadenylation factor i complex, partial [Amblyomma aureolatum]	32755.4	312.402	322.334	353.907	328.234	1.07468
JAT95612.1	putative ubiquitin carboxy-terminal hydrolase, partial [Amblyomma aureolatum] ubiquitin carboxy-terminal hydrolase, partial [Amblyomma aureolatum]	103566	71.9826	77.0448	95.5758	64.5661	1.07458
JAP63964.1;JAP77951.1	putative;proliferating dna polymerase delta processivity factor proliferating cell nuclear antigen [Hyalomma excavatum];cell nuclear antigen [Rhipicephalus appendiculatus] dna polymerase delta processivity factor proliferating cell nuclear antigen [Hyalomma excavatum];cell nuclear antigen [Rhipicephalus appendiculatus]	28917.83;28933.83	198.478	213.525	140.46	302.244	1.07452
JAT95166.1	hypothetical protein [Amblyomma aureolatum] protein [Amblyomma aureolatum]	133003	18.517	17.0426	17.7437	20.4577	1.07429
AEO33267.1;AEO33866.1;JAT97760.1	hypothetical;hypothetical;putative protein, partial [Amblyomma maculatum];protein [Amblyomma maculatum];legumain-like protease precursor, partial [Amblyomma aureolatum] protein, partial [Amblyomma maculatum];protein [Amblyomma maculatum];legumain-like protease precursor, partial [Amblyomma aureolatum]	43005.94;NaN;48392.05	604.538	574.749	746.905	519.4	1.07379
EEC08586.1;JAP67329.1;JAP84745.1;JAT93200.1;JAU01546.1;XP_029829471.1;XP_029829472.1;XP_029829473.1;XP_029829474.1;XP_029829475.1	RSZp22;putative;splicing;putative;putative;serine/arginine-rich;serine/arginine-rich;serine/arginine-rich;serine/arginine-rich;serine/arginine-rich protein, putative [Ixodes scapularis];alternative splicing factor [Hyalomma excavatum];factor, arginine/serine-rich 7 [Rhipicephalus appendiculatus];alternative splicing factor [Amblyomma aureolatum];alternative splicing factor [Amblyomma sculptum];sp…	22276.68;22245.71;23134.66;17566.75;22003.47;24007.5;22405.79;21354.63;21354.63;19623.8	390.995	424.19	443.039	432.181	1.07365
JAW03508.1	RNA recognition motif-containing protein, partial [Ornithodoros moubata] recognition motif-containing protein, partial [Ornithodoros moubata]	48363.9	106.846	71.472	93.0057	98.4238	1.07353
JAT96336.1	putative nucleoporin, partial [Amblyomma aureolatum] nucleoporin, partial [Amblyomma aureolatum]	207940	90.1869	106.501	113.643	97.4607	1.07329
JAV98857.1;JAW05124.1	Hydroxyacyl-CoA;Uncharacterized dehydrogenase, partial [Ornithodoros moubata];protein, partial [Ornithodoros moubata] dehydrogenase, partial [Ornithodoros moubata];protein, partial [Ornithodoros moubata]	83061.77;32986.67	192.001	168.71	218.701	168.413	1.0732
EEC18089.1;JAP65041.1;JAP81461.1;JAT96371.1;JAV99873.1;XP_029850952.1;XP_029850953.1	armadillo,;putative;catenin;putative;Beta-catenin,;armadillo;armadillo putative, partial [Ixodes scapularis];armadillo/beta-catenin/plakoglobin [Hyalomma excavatum];beta 1 [Rhipicephalus appendiculatus];armadillo/beta-catenin/plakoglobin [Amblyomma aureolatum];partial [Ornithodoros moubata];segment polarity protein [Ixodes scapularis];segment polarity protein [Ixodes scapularis] putative, partial…	87036.76;87742.53;88292.17;87925.78;88379.25;88354.22;88354.22	60.6216	58.0012	71.522	55.779	1.07316
JAU03397.1	putative ca2+-binding actin-bundling protein, partial [Amblyomma sculptum] ca2+-binding actin-bundling protein, partial [Amblyomma sculptum]	106767	63.5074	92.7166	76.0847	91.5367	1.07296
AAX11193.1;ABV71392.1;AEO34395.1;JAT93677.1;JAW06360.1;XP_029833158.1;XP_029850485.1	actin,;actin,;hypothetical;putative;Actin;actin-5C;actin, partial [Ixodes ricinus];partial [Haemaphysalis longicornis];protein [Amblyomma maculatum];actin related protein 1 [Amblyomma aureolatum];Actin 1, partial [Ornithodoros moubata];[Ixodes scapularis];clone 403 [Ixodes scapularis] partial [Ixodes ricinus];partial [Haemaphysalis longicornis];protein [Amblyomma maculatum];actin related protein …	41562.61;41692.62;41793.78;41823.81;41823.81;41793.78;41823.81	13979.2	14010.7	16189.4	13838.3	1.07281
JAP63425.1;JAT94251.1	putative na+/h+ exchange regulatory cofactor nhe-rf1-like protein [Hyalomma excavatum];na+/h+ exchange regulatory cofactor nhe-rf1-like protein [Amblyomma aureolatum] na+/h+ exchange regulatory cofactor nhe-rf1-like protein [Hyalomma excavatum];na+/h+ exchange regulatory cofactor nhe-rf1-like protein [Amblyomma aureolatum]	49040.06;49408.35	23.9694	34.5314	43.099	19.64	1.07245
JAT99073.1	putative vacuolar h+-atpase v1 sector subunit c, partial [Amblyomma aureolatum] vacuolar h+-atpase v1 sector subunit c, partial [Amblyomma aureolatum]	43790.4	102.644	101.154	108.953	109.593	1.07236
JAU01947.1	putative nidogen, partial [Amblyomma sculptum] nidogen, partial [Amblyomma sculptum]	134312	415.981	409.699	429.101	456.185	1.07219
JAP88056.1	ubiquitin-like 1-activating enzyme E1 B, partial [Rhipicephalus appendiculatus] 1-activating enzyme E1 B, partial [Rhipicephalus appendiculatus]	33537.2	61.7309	86.9003	85.2588	74.1021	1.07219
XP_029836751.1;XP_029836752.1;XP_029837037.1;XP_029837038.1	spondin-1 isoform X1 [Ixodes scapularis];isoform X2 [Ixodes scapularis];isoform X1 [Ixodes scapularis];isoform X2 [Ixodes scapularis] isoform X1 [Ixodes scapularis];isoform X2 [Ixodes scapularis];isoform X1 [Ixodes scapularis];isoform X2 [Ixodes scapularis]	95429.86;95357.84;95459.88;95387.86	228.975	257.247	255.334	265.885	1.07198
JAP63825.1;JAP84406.1	putative;RuvB-like dna helicase tip49 tbp-interacting protein, partial [Hyalomma excavatum];protein 1 (pontin 52) [Rhipicephalus appendiculatus] dna helicase tip49 tbp-interacting protein, partial [Hyalomma excavatum];protein 1 (pontin 52) [Rhipicephalus appendiculatus]	50783.59;50361.06	316.804	355.202	373.405	346.883	1.07185
JAU02238.1	putative ubiquitin carboxyl-terminal hydrolase 5 isoform 2, partial [Amblyomma sculptum] ubiquitin carboxyl-terminal hydrolase 5 isoform 2, partial [Amblyomma sculptum]	88805.5	352.239	383.93	432.005	356.809	1.07151
JAG92644.1	putative cathepsin l-associated protein, partial [Amblyomma americanum] cathepsin l-associated protein, partial [Amblyomma americanum]	29677.2	82.4316	91.4819	83.7326	102.596	1.07139
JAP66170.1;JAP82196.1	putative;vacuolar spindle pole body protein [Hyalomma excavatum];protein sorting-associated protein IST1 [Rhipicephalus appendiculatus] spindle pole body protein [Hyalomma excavatum];protein sorting-associated protein IST1 [Rhipicephalus appendiculatus]	37041.55;37396.03	107.722	94.6973	104.962	111.885	1.07128
EEC11711.1;XP_029834284.1	fatty acid synthase, putative [Ixodes scapularis];acid synthase [Ixodes scapularis] acid synthase, putative [Ixodes scapularis];acid synthase [Ixodes scapularis]	265805.3;273008.45	339.221	295.413	365.762	314.099	1.07127
JAT97713.1	putative host cell transcription factor hcfc1, partial [Amblyomma aureolatum] host cell transcription factor hcfc1, partial [Amblyomma aureolatum]	179120	113.778	116.758	122.091	124.794	1.07092
JAT98700.1	putative rnase l inhibitor abc superfamily protein, partial [Amblyomma aureolatum] rnase l inhibitor abc superfamily protein, partial [Amblyomma aureolatum]	NaN	248.997	228.188	274.592	236.395	1.07084
AEO34962.1;JAP68101.1;JAP77583.1;JAT93287.1	hypothetical;putative;small;putative protein [Amblyomma maculatum];ribosomal protein s21 [Hyalomma excavatum];subunit ribosomal protein S21e [Rhipicephalus appendiculatus];ribosomal protein s21e [Amblyomma aureolatum] protein [Amblyomma maculatum];ribosomal protein s21 [Hyalomma excavatum];subunit ribosomal protein S21e [Rhipicephalus appendiculatus];ribosomal protein s21e [Amblyomma aureolatum]	9208.31;9222.34;9222.34;9208.31	395.453	429.345	397.519	485.107	1.07011
JAT93168.1	putative cathepsin l-like cysteine proteinase a, partial [Amblyomma aureolatum] cathepsin l-like cysteine proteinase a, partial [Amblyomma aureolatum]	13249.1	1010.8	1061.18	1164.72	1052.24	1.06997
JAU01258.1	hypothetical protein, partial [Amblyomma sculptum] protein, partial [Amblyomma sculptum]	171003	48.5914	43.691	52.0645	46.6625	1.06984
XP_002399659.2	T-complex protein 1 subunit delta [Ixodes scapularis] protein 1 subunit delta [Ixodes scapularis]	57372.4	95.6067	87.3319	86.0431	109.663	1.06979
JAT99013.1	putative translation factor [Amblyomma aureolatum] translation factor [Amblyomma aureolatum]	47737.9	242.762	346.905	323.876	306.74	1.06944
AEO34136.1;JAT96344.1	hypothetical;putative protein [Amblyomma maculatum];ribosomal protein s8, partial [Amblyomma aureolatum] protein [Amblyomma maculatum];ribosomal protein s8, partial [Amblyomma aureolatum]	23904.13;23715.89	1189.97	1359.94	1389.23	1337.22	1.06924
AEO34048.1	hypothetical protein [Amblyomma maculatum] protein [Amblyomma maculatum]	47688.1	1118.1	1167.4	1193.81	1249.13	1.06888
JAT95518.1	putative cell division cycle and apoptosis regulator protein 1, partial [Amblyomma aureolatum] cell division cycle and apoptosis regulator protein 1, partial [Amblyomma aureolatum]	141490	83.4584	89.7096	78.9612	106.119	1.06879
JAP66927.1	putative chaperonin [Hyalomma excavatum] chaperonin [Hyalomma excavatum]	60999.9	411.62	406.753	441.404	432.913	1.06836
JAU01131.1	putative cdc42-interacting protein cip4, partial [Amblyomma sculptum] cdc42-interacting protein cip4, partial [Amblyomma sculptum]	63933.8	137.721	146.677	161.626	142.16	1.06817
JAP83563.1	golgi transport complex 1 protein [Rhipicephalus appendiculatus] transport complex 1 protein [Rhipicephalus appendiculatus]	88235.9	54.7622	63.4363	52.9256	73.3164	1.06805
JAP68095.1	putative l-kynurenine hydrolase [Hyalomma excavatum] l-kynurenine hydrolase [Hyalomma excavatum]	53150.3	124.848	129.573	178.909	92.7841	1.06789
ALQ43545.1;JAP84428.1	cathepsin L [Rhipicephalus haemaphysaloides haemaphysaloides];L [Rhipicephalus appendiculatus] L [Rhipicephalus haemaphysaloides haemaphysaloides];L [Rhipicephalus appendiculatus]	37594.86;37605	50.7697	57.5777	57.8891	57.7922	1.06769
JAU00300.1	putative mrna cleavage and polyadenylation factor i complex subunit rna14, partial [Amblyomma sculptum] mrna cleavage and polyadenylation factor i complex subunit rna14, partial [Amblyomma sculptum]	83751	161.616	162.688	174.632	171.455	1.06717
JAP64217.1;JAP72839.1;JAP79119.1;JAP87116.1;JAP87117.1;JAT96969.1;XP_029825443.1;XP_029825444.1;XP_029825445.1	putative;putative;SWI/SNF;SWI/SNF;SWI/SNF;putative;SWI/SNF;SWI/SNF;SWI/SNF chromatin remodeling factor subunit, partial [Hyalomma excavatum];chromatin remodeling factor subunit, partial [Ixodes ricinus];related-matrix-associated actin-dependent regulator of chromatin subfamily C [Rhipicephalus appendiculatus];related-matrix-associated actin-dependent regulator of chromatin subfamily C, partial [R…	125644.6;116114.07;131079.94;127119.37;127493.79;120639.07;125821.27;125750.19;119070.62	47.495	57.4836	53.6232	58.338	1.06651
JAT92047.1	putative head-elevated expression protein [Amblyomma aureolatum] head-elevated expression protein [Amblyomma aureolatum]	18396.8	37.6912	35.3156	41.776	36.0844	1.06648
JAT95058.1	putative phosphatidylinositol transfer protein [Amblyomma aureolatum] phosphatidylinositol transfer protein [Amblyomma aureolatum]	40853.4	20.4516	14.9455	18.8441	18.8948	1.06616
AEO35451.1;JAP68275.1;JAP83371.1;JAT92350.1;JAU02830.1	hypothetical;hypothetical;N-acetyltransferase;hypothetical;hypothetical protein [Amblyomma maculatum];protein [Hyalomma excavatum];[Rhipicephalus appendiculatus];protein, partial [Amblyomma aureolatum];protein [Amblyomma sculptum] protein [Amblyomma maculatum];protein [Hyalomma excavatum];[Rhipicephalus appendiculatus];protein, partial [Amblyomma aureolatum];protein [Amblyomma sculptum]	20056.03;20083.1;20837;19608.48;20056.03	72.4488	79.3243	74.6165	87.1721	1.06599
JAP79975.1	DNA replication licensing factor MCM6 [Rhipicephalus appendiculatus] replication licensing factor MCM6 [Rhipicephalus appendiculatus]	95816.4	126.852	133.77	135.482	142.268	1.06572
AEO32627.1	hypothetical protein, partial [Amblyomma maculatum] protein, partial [Amblyomma maculatum]	25376.6	110.699	95.1445	106.125	113.237	1.06568
JAP79566.1	calcyclin binding protein [Rhipicephalus appendiculatus] binding protein [Rhipicephalus appendiculatus]	25705	207.307	172.596	185.754	218.999	1.06541
AEO33171.1;JAT97781.1	hypothetical;putative protein, partial [Amblyomma maculatum];cysteine protease required for autophagy, partial [Amblyomma aureolatum] protein, partial [Amblyomma maculatum];cysteine protease required for autophagy, partial [Amblyomma aureolatum]	45536.9;43328.18	126.343	119.869	128.6	133.701	1.06535
JAP80393.1	talin [Rhipicephalus appendiculatus] [Rhipicephalus appendiculatus]	274427	106.549	103.77	111.14	112.898	1.06523
JAT93557.1;JAU02170.1	hypothetical protein [Amblyomma aureolatum];protein [Amblyomma sculptum] protein [Amblyomma aureolatum];protein [Amblyomma sculptum]	57049.41;57020.4	305.249	276.002	292.25	326.912	1.06522
JAT95328.1	putative isocitrate dehydrogenase gamma subunit [Amblyomma aureolatum] isocitrate dehydrogenase gamma subunit [Amblyomma aureolatum]	39495.5	382.301	371.507	413.042	389.869	1.06514
JAT98845.1	putative ribulose kinase, partial [Amblyomma aureolatum] ribulose kinase, partial [Amblyomma aureolatum]	61951.7	164.049	122.637	173.389	131.862	1.06476
JAT98469.1	putative tryptophan 23-dioxygenase, partial [Amblyomma aureolatum] tryptophan 23-dioxygenase, partial [Amblyomma aureolatum]	50058.2	100.76	121.335	131.487	104.978	1.0647
AEO35146.1;JAP68271.1;JAP81986.1;JAT98347.1	hypothetical;putative;translation;putative protein [Amblyomma maculatum];translation initiation factor 2 gamma subunit, partial [Hyalomma excavatum];initiation factor 2 subunit 3 [Rhipicephalus appendiculatus];translation initiation factor 2 gamma subunit, partial [Amblyomma aureolatum] protein [Amblyomma maculatum];translation initiation factor 2 gamma subunit, partial [Hyalomma excavatum];initi…	51549.32;51446.14;51577.33;51347.04	506.483	597.581	598.315	576.648	1.06422
AXP34689.1	vitellogenin-3 [Haemaphysalis flava] [Haemaphysalis flava]	NaN	132.238	121.443	145.312	124.613	1.06403
JAU02131.1	putative molecular chaperone distantly, partial [Amblyomma sculptum] molecular chaperone distantly, partial [Amblyomma sculptum]	40966.9	105.433	114.03	115.202	118.272	1.06384
AEO35772.1	hypothetical protein [Amblyomma maculatum] protein [Amblyomma maculatum]	48930.7	40.716	29.3662	29.6819	44.8732	1.06382
JAT94465.1	putative monocyte differentiation [Amblyomma aureolatum] monocyte differentiation [Amblyomma aureolatum]	76248.9	40.2298	48.0097	43.4066	50.4231	1.06335
JAT96402.1	putative paramyosin [Amblyomma aureolatum] paramyosin [Amblyomma aureolatum]	133982	385.532	315.204	303.925	440.988	1.06304
JAT96689.1	protein phosphatase [Amblyomma aureolatum] phosphatase [Amblyomma aureolatum]	63402.2	164.88	173.526	159.885	199.642	1.06241
JAT94418.1	putative dipeptidyl aminopeptidase [Amblyomma aureolatum] dipeptidyl aminopeptidase [Amblyomma aureolatum]	88771.8	220.243	233.313	262.144	219.716	1.0624
JAU00004.1	putative secreted protein, partial [Amblyomma sculptum] secreted protein, partial [Amblyomma sculptum]	68791.5	74.009	84.5484	89.8247	78.5872	1.06215
JAT94494.1	putative nuclear mrna export factor receptor los1/exportin-t importin beta superfamily, partial [Amblyomma aureolatum] nuclear mrna export factor receptor los1/exportin-t importin beta superfamily, partial [Amblyomma aureolatum]	110206	62.0857	82.7089	77.0533	76.7315	1.06209
JAP63640.1	putative glycine/serine hydroxymethyltransferase, partial [Hyalomma excavatum] glycine/serine hydroxymethyltransferase, partial [Hyalomma excavatum]	51804.3	347.301	304.267	363.819	327.939	1.06168
JAP64322.1;JAP81812.1	putative;prohibitin prohibitin [Hyalomma excavatum];1 [Rhipicephalus appendiculatus] prohibitin [Hyalomma excavatum];1 [Rhipicephalus appendiculatus]	29985.3;29985.3	400.253	383.128	351.098	480.446	1.06148
JAT98088.1	putative glutamate decarboxylase/sphingosine phosphate lyase, partial [Amblyomma aureolatum] glutamate decarboxylase/sphingosine phosphate lyase, partial [Amblyomma aureolatum]	61985.3	85.0549	107.479	117.76	86.5939	1.06139
AEO35610.1	hypothetical protein [Amblyomma maculatum] protein [Amblyomma maculatum]	32262.9	187.156	157.888	218.09	148.086	1.06124
JAT98286.1	putative eukaryotic translation initiation factor 2d-like protein [Amblyomma aureolatum] eukaryotic translation initiation factor 2d-like protein [Amblyomma aureolatum]	62273.9	56.9158	39.6948	56.4624	46.0603	1.06119
JAP64901.1;JAP79199.1;JAT98898.1	putative;elongation;putative mitochondrial translation elongation factor ef-tsmt [Hyalomma excavatum];factor Ts [Rhipicephalus appendiculatus];mitochondrial translation elongation factor ef-tsmt [Amblyomma aureolatum] mitochondrial translation elongation factor ef-tsmt [Hyalomma excavatum];factor Ts [Rhipicephalus appendiculatus];mitochondrial translation elongation factor ef-tsmt [Amblyomma aure…	39581.88;40214.38;39802.85	154.492	175.331	177.685	172.178	1.06076
JAP86266.1	n myristoyl transferase [Rhipicephalus appendiculatus] myristoyl transferase [Rhipicephalus appendiculatus]	56608.4	111.492	134.461	153.72	107.154	1.06067
JAP63845.1;JAU01272.1	putative catalytic domain of c-terminal src kinase-like protein tyrosine kinase [Hyalomma excavatum];catalytic domain of c-terminal src kinase-like protein tyrosine kinase [Amblyomma sculptum] catalytic domain of c-terminal src kinase-like protein tyrosine kinase [Hyalomma excavatum];catalytic domain of c-terminal src kinase-like protein tyrosine kinase [Amblyomma sculptum]	50132.37;50164.42	116.221	125.093	134.936	120.909	1.06022
[truncated: 1,980 more rows]

## Sheet: 924SG-Ttest
924-PRE-SG1	924-PRE-SG2	924-VACC-SG1	924-VACC-SG2	C: Student's T-test Significant 924-PRE-SG_924-VACC-SG	Fold-change (normalized data)	C: Student's T-test significant	N: -Log Student's T-test p-value 924-PRE-SG_924-VACC-SG	N: Student's T-test Difference 924-PRE-SG_924-VACC-SG	N: Student's T-test Test statistic 924-PRE-SG_924-VACC-SG	T: PG.ProteinGroups	T: PG.ProteinNames
[truncated: 821 more rows]

[truncated: 10 more sheets: 924 SG, 930MG-Ttest, 930 MG, 930SG-Ttest, 930 SG, 934MG-Ttest, 934 MG, 934SG-Ttest, 934 SG, All proteins, all samples]
