# Supplementary material for: Identification of Potential Amblyomma americanum Antigens After Vaccination with Tick Extracellular Vesicles in White-Tailed Deer
Source: Vaccines (Basel). 2025 Mar 27;13(4):355. doi: 10.3390/vaccines13040355 (PMC12031118; doi:10.3390/vaccines13040355)
Supplement: Supplementary file 1 [file vaccines-13-00355-s001.zip › Supplementary File S8. IP-DIA-929_MG_SG_pre & vacc_proteins identified.xlsx]

## Sheet: DIA-929_MG
PG.ProteinGroups	PG.Genes	PG.ProteinDescriptions	PG.ProteinNames	PG.MolecularWeight	Fold-Change	[1] 929-PREvacc-MG1_2362.d.PG.MS2Quantity	[2] 929-PREvacc-MG2_2363.d.PG.MS2Quantity	[3] 929-PREvacc-MG3_2364.d.PG.MS2Quantity	[4] 929-VACC-MG1_2353.d.PG.MS2Quantity	[5] 929-VACC-MG2_2354.d.PG.MS2Quantity	[6] 929-VACC-MG3_2355.d.PG.MS2Quantity	[1] 929-PREvacc-MG1_2362.d.PG.NrOfStrippedSequencesIdentified	[2] 929-PREvacc-MG2_2363.d.PG.NrOfStrippedSequencesIdentified	[3] 929-PREvacc-MG3_2364.d.PG.NrOfStrippedSequencesIdentified	[4] 929-VACC-MG1_2353.d.PG.NrOfStrippedSequencesIdentified	[5] 929-VACC-MG2_2354.d.PG.NrOfStrippedSequencesIdentified	[6] 929-VACC-MG3_2355.d.PG.NrOfStrippedSequencesIdentified
AAT92148.1;EEC15526.1;XP_002406055.1	putative;CDGSH;CDGSH	salivary secreted peptide [Ixodes pacificus];iron sulfur domain-containing protein, putative [Ixodes scapularis];iron-sulfur domain-containing protein 1 [Ixodes scapularis]		10945.67;10977.63;10977.63	#DIV/0!	0	0	0	872.605	0	0	0	0	0	1	0	0
AEO33990.1	hypothetical	protein [Amblyomma maculatum]		33432.7	#DIV/0!	0	0	0	676.415	0	212.442	0	0	0	1	0	1
AEO34217.1;AEO34218.1;JAI08620.1;JAI08659.1;JAI08830.1;JAI08856.1;JAI08884.1;JAI08902.1;JAI08944.1;JAI08965.1;JAT95375.1;QHU78941.1	hypothetical;hypothetical;Serine;Serine;Serine;Serine;Serine;Serine;Serine;Serine;putative;serpin	protein [Amblyomma maculatum];protein [Amblyomma maculatum];protease inhibitor [Amblyomma americanum];protease inhibitor [Amblyomma americanum];protease inhibitor [Amblyomma americanum];protease inhibitor, partial [Amblyomma americanum];protease inhibitor, partial [Amblyomma americanum];protease inhibitor, partial [Amblyomma americanum];protease inhibitor, partial [Amblyomma americanum];protease …		44663.67;44703.7;46638.69;46625.65;46639.68;32317.7;15622.62;46637.64;47697.92;46639.68;43174.75;44616.59	#DIV/0!	0	0	0	297.127	0	137.586	0	0	0	1	0	1
AIR95099.1;AIR95100.1	glycosyl	hydrolase 18-like chitinase short isoform [Amblyomma americanum];hydrolase 18-like chitinase long isoform [Amblyomma americanum]		41314.79;48816.04	#DIV/0!	0	0	0	480.262	0	306.505	0	0	0	1	0	1
EEC04795.1;EEC16799.1;JAP73240.1;JAT95172.1;XP_029845047.1;XP_029845054.1	chitinase,;chitinase,;putative;putative;uncharacterized;chitinase-3-like	putative [Ixodes scapularis];putative [Ixodes scapularis];catalytically inactive chitinase-like lectin, partial [Ixodes ricinus];catalytically inactive chitinase-like lectin, partial [Amblyomma aureolatum];protein LOC8051405 [Ixodes scapularis];protein 1 [Ixodes scapularis]		39280.68;42747.21;41016.35;55810.84;265256.98;56411.96	#DIV/0!	0	0	0	1270.68	0	79.8358	0	0	0	1	0	1
EEC18716.1;XP_002415051.2	4SNc-Tudor;staphylococcal	domain protein, putative [Ixodes scapularis];nuclease domain-containing protein 1 [Ixodes scapularis]		98360.57;99875.29	#DIV/0!	0	0	0	1532.58	0	0	0	0	0	1	0	0
JAP66808.1;JAP78390.1	putative;dystroglycan	dystroglycan, partial [Hyalomma excavatum];1 [Rhipicephalus appendiculatus]		112070.88;112018.58	#DIV/0!	0	0	0	363.076	0	125.343	0	0	0	1	0	1
JAP78162.1;QEL09189.1	Vitellogenin;vitellogenin-3,	3 [Rhipicephalus appendiculatus];partial [Rhipicephalus haemaphysaloides]		173647.93;172726.72	#DIV/0!	0	0	0	945.385	0	165.006	0	0	0	1	0	1
EEC13578.1;EEC18682.1;XP_029826446.1	hemelipoglycoprotein;hemelipoglycoprotein;vitellogenin-6	precursor, putative [Ixodes scapularis];precursor, putative, partial [Ixodes scapularis];[Ixodes scapularis]		177654.69;172443.31;175606.28	2320.44	9.63483	9.41701	0	276.085	43443.3	489.374	1	1	0	1	1	1
AJR36491.1;XP_029826419.1;XP_029826420.1	hemelipoglyco-carrier;vitellogenin-6;vitellogenin-6	protein CP3 [Ixodes ricinus];[Ixodes scapularis];[Ixodes scapularis]		175839.92;175501.55;176107.1	711.575	0	52.6276	20.2372	40341.4	0	11507.4	0	2	2	1	0	1
AXP34688.1	vitellogenin-2	[Haemaphysalis flava]		177732	59.683	223.63	107.596	152.195	12220.4	11188.8	5442.91	4	3	6	7	3	7
EEC07383.1;JAP71415.1;JAR93443.1;XP_029843262.1;XP_029843263.1	alpha-actinin,;putative;putative;MICAL-like;MICAL-like	putative, partial [Ixodes scapularis];beta-spectrin [Ixodes ricinus];beta-spectrin [Ixodes ricinus];protein 1 isoform X1 [Ixodes scapularis];protein 1 isoform X2 [Ixodes scapularis]		15265.49;16048.34;103532.73;108116.93;107099.87	38.9326	23.5973	34.82	63.681	3188.93	0	1564.68	1	1	1	1	0	1
AEO32449.1;AEO34782.1;AEO34783.1	hypothetical	protein, partial [Amblyomma maculatum];protein [Amblyomma maculatum];protein [Amblyomma maculatum]		15513.64;18102.19;18143.25	37.7514	0	0	11.7943	321.546	0	123.706	0	0	1	1	0	1
ACF35055.1	hemelipoglycoprotein	precursor 2, partial [Dermacentor variabilis]		170804	36.8491	111.834	78.5068	75.3104	4820.18	1276.62	3692.22	3	3	3	5	2	6
JAP64732.1;JAP76009.1;JAP82540.1;JAP82541.1	putative;polypeptide;polypeptide;polypeptide	polypeptide n-acetylgalactosaminyltransferase, partial [Hyalomma excavatum];N-acetylgalactosaminyltransferase [Rhipicephalus appendiculatus];N-acetylgalactosaminyltransferase [Rhipicephalus appendiculatus];N-acetylgalactosaminyltransferase [Rhipicephalus appendiculatus]		72903.39;66988.55;72446.06;71027.33	34.2813	0	0	15.2549	467.699	0	55.2585	0	0	1	1	0	1
AEO36365.1;AEO36410.1;JAP68002.1;JAT97577.1;QFS22426.1	hypothetical;hypothetical;putative;putative;glutathione	protein [Amblyomma maculatum];protein [Amblyomma maculatum];glutathione s-transferase [Hyalomma excavatum];glutathione s-transferase [Amblyomma aureolatum];S-transferase [Rhipicephalus microplus]		26324.13;26303.19;26128.8;26212.9;26102.78	29.8611	21.5107	18.3193	13.7203	272.622	1271.88	54.5674	1	1	1	1	1	1
EEC14097.1;JAP72012.1;JAV99963.1;JAW05085.1	small;putative;Uncharacterized;Small	nuclear ribonucleoprotein Sm D3, putative [Ixodes scapularis];small nuclear ribonucleoprotein sm d3 [Ixodes ricinus];protein, partial [Ornithodoros moubata];nuclear ribonucleoprotein Sm D3, partial [Ornithodoros moubata]		13461.68;13461.68;13460.66;9685.31	28.3781	0	0	10.0071	39.4486	0	244.534	0	0	1	1	0	1
AEO32580.1;JAT97762.1	hypothetical;putative	protein, partial [Amblyomma maculatum];trypsin, partial [Amblyomma aureolatum]		NaN;35416.02	24.9306	0	5.68465	0	81.3936	0	60.3282	0	1	0	2	0	2
JAT92528.1	putative	secreted protein, partial [Amblyomma aureolatum]		17550.9	24.1634	2928.39	1942.29	2293.09	35866.1	126919	10315.9	11	12	11	13	4	13
AEO36507.1	hypothetical	protein [Amblyomma maculatum]		42593.5	22.8617	167.87	108.621	122.443	2889.62	3724.14	2506.54	8	7	11	12	1	12
EEC11251.1;JAP71854.1;JAW02463.1;XP_002400178.2;XP_029847773.1;XP_029847774.1;XP_029848990.1	ATPase,;putative;RNA-binding;fidgetin-like;fidgetin-like;fidgetin-like;fidgetin-like	putative, partial [Ixodes scapularis];aaa+-type atpase, partial [Ixodes ricinus];protein 25, partial [Ornithodoros moubata];protein 1 isoform X2 [Ixodes scapularis];protein 1 isoform X1 [Ixodes scapularis];protein 1 isoform X2 [Ixodes scapularis];protein 1, partial [Ixodes scapularis]		37149.44;36842.13;56415.06;50273.31;65842.29;50273.31;22849.14	21.8367	51.9496	133.853	119.52	516.685	5947.42	203.122	1	1	1	2	1	2
JAP80007.1	beta-galactosidase	[Rhipicephalus appendiculatus]		72498.8	21.5136	0	0	34.5615	390.259	0	353.283	0	0	1	1	0	1
JAP82754.1	tick	thioester protein [Rhipicephalus appendiculatus]		170295	21.2169	0	11.6484	15.7396	404.789	0	176.3	0	1	1	3	0	2
AEO32209.1	hypothetical	protein, partial [Amblyomma maculatum]		34051.1	19.6553	0	16.7785	0	200.32	0	129.465	0	1	0	1	0	1
JAP88475.1	lipoprotein	amino terminal region, partial [Rhipicephalus appendiculatus]		115230	15.366	60.3693	19.1546	17.928	949.326	0	548.119	2	2	2	2	0	2
JAP78503.1	pre-mRNA	splicing factor (Prp24) [Rhipicephalus appendiculatus]		71943.3	15.0655	46.9706	19.0425	12.5096	381.729	682.462	118.792	1	1	1	1	1	1
JAP80170.1	reductase	[Rhipicephalus appendiculatus]		27597.8	13.1297	26.8598	52.8862	0	1047.04	0	0	1	1	0	1	0	0
AXP34687.1	vitellogenin-1	[Haemaphysalis flava]		196764	13.0279	65.7927	48.785	42.2908	693.502	951.037	399.127	1	3	7	7	1	7
AEO36253.1;JAT98288.1	hypothetical;putative	protein [Amblyomma maculatum];actin regulatory protein, partial [Amblyomma aureolatum]		31711.66;31758.65	12.7837	0	0	33.2019	341.666	0	82.7758	0	0	1	1	0	1
AAY66917.1;EEC09865.1;spQ4PM47.1RS29_IXOSC	ribosomal;ribosomal;RecName:	protein S29 [Ixodes scapularis];protein, putative [Ixodes scapularis];Full=40S ribosomal protein S29		6657.7;17336.15;6657.7	11.9339	889.764	776.928	696.437	1293.33	25476.8	1431.22	9	9	9	7	1	9
AEO33922.1	hypothetical	protein [Amblyomma maculatum]		NaN	11.0968	0	0	38.9875	432.635	0	0	0	0	1	1	0	0
EEC13429.1;JAP72957.1;XP_029831371.1	triosephosphate;putative;triosephosphate	isomerase, putative [Ixodes scapularis];triosephosphate isomerase [Ixodes ricinus];isomerase [Ixodes scapularis]		26928.93;27083.15;27057.06	10.2172	0	17.292	19.5464	220.62	0	155.764	0	1	1	1	0	1
JAP78528.1	Zinc	finger CCCH domain-containing protein 11A [Rhipicephalus appendiculatus]		17640.2	9.65923	35.0437	74.2288	53.6152	1473.95	0	99.4207	1	2	2	1	0	2
JAP80714.1;JAP87782.1	hypothetical	protein [Rhipicephalus appendiculatus];protein, partial [Rhipicephalus appendiculatus]		90918.82;56756.5	9.5853	28.7314	49.7833	68.4123	921.879	0	486.46	3	3	3	3	0	3
AEO36445.1;JAG92679.1;JAP68281.1;JAP85825.1;JAR89969.1;XP_029843550.1;XP_029845162.1;XP_029845198.1	hypothetical;putative;putative;chitinase;putative;probable;probable;endochitinase-like	protein [Amblyomma maculatum];catalytically inactive chitinase-like lectin, partial [Amblyomma americanum];catalytically inactive chitinase-like lectin, partial [Hyalomma excavatum];[Rhipicephalus appendiculatus];catalytically inactive chitinase-like lectin [Ixodes ricinus];chitinase 10 [Ixodes scapularis];chitinase 10 [Ixodes scapularis];[Ixodes scapularis]		45961.35;35459.81;41677.53;45754.21;45768.29;290748.16;187017.4;45726.25	9.35841	80.9462	52.1734	48.5045	1235.22	0	464.495	1	1	1	1	0	1
JAT91881.1;JAU03418.1	putative	glycosyl hydralase sucrase-isomaltase, partial [Amblyomma aureolatum];glycosyl hydralase sucrase-isomaltase, partial [Amblyomma sculptum]		26637.12;31886.89	9.31023	0	78.3356	138.213	1643.22	0	372.895	0	1	1	1	0	1
AEO34520.1;JAP86146.1	hypothetical;FUS-interacting	protein [Amblyomma maculatum];serine-arginine-rich protein 1 [Rhipicephalus appendiculatus]		24462.98;24907.47	8.95386	0	38.907	30.8906	476.186	0	148.771	0	1	1	1	0	1
ADN23513.1;JAP67658.1	glutathione;putative	S-transferase [Hyalomma rufipes];glutathione s-transferase [Hyalomma excavatum]		25642.27;25642.27	8.91645	0	63.2568	88.2577	1127.62	0	223.348	0	1	2	2	0	2
EEC11639.1;XP_002403070.2	heat	shock protein, putative [Ixodes scapularis];shock protein 68 [Ixodes scapularis]		67754.16;67699.08	8.81443	0	32.1285	51.9192	623.776	0	117.056	0	1	1	1	0	1
AEO35384.1	hypothetical	protein [Amblyomma maculatum]		47771.5	8.7525	1712.41	1261.61	1119.43	2155.7	32726.8	945.505	36	36	37	30	1	36
JAP77099.1	fructose-bisphosphate	aldolase, class I [Rhipicephalus appendiculatus]		39907.8	8.71853	650.796	486.45	331.039	8943.71	0	3857.58	1	1	1	1	0	1
JAP77430.1	3'-phosphoadenosine	5'-phosphosulfate synthase [Rhipicephalus appendiculatus]		68706	8.64744	0	0	16.4742	142.459	0	0	0	0	1	1	0	0
JAT94005.1	putative	secreted mucin muc17, partial [Amblyomma aureolatum]		128200	8.55197	32.6953	15.6179	14.0523	302.273	0	231.076	2	1	1	2	0	2
JAP80906.1	lysosomal	acid phosphatase [Rhipicephalus appendiculatus]		42234.1	8.4775	23.1608	6.59528	12.3643	177.872	0	179.204	2	2	2	4	0	4
AEO35645.1	hypothetical	protein [Amblyomma maculatum]		38049.6	8.25347	1419.62	1156.05	1205.5	16750.6	4542.99	9914.21	26	28	29	34	9	33
JAP80819.1	amidophosphoribosyltransferase	[Rhipicephalus appendiculatus]		55177.3	8.05718	471.783	414.456	339.136	509.242	9038.95	324.877	15	15	17	14	1	14
JAT94946.1	putative	formyltetrahydrofolate dehydrogenase [Amblyomma aureolatum]		53741.5	8.01129	2425.25	2213.89	2469.46	7438.94	45376.3	4133.82	5	5	6	6	2	5
AEO33068.1	hypothetical	protein, partial [Amblyomma maculatum]		55664.2	7.71161	510.979	452.002	327.005	414.113	9319.91	213.85	5	5	6	5	1	5
JAP77781.1;JAP87583.1	creatine	kinase [Rhipicephalus appendiculatus];kinase, partial [Rhipicephalus appendiculatus]		43704.72;45506.82	7.43051	25.5799	35.8108	31.3494	443.272	0	245.833	1	2	2	1	0	1
EEC08842.1;JAR89746.1;XP_029828259.1	hemolectin,;putative;hemocytin	putative, partial [Ixodes scapularis];hemolectin, partial [Ixodes ricinus];[Ixodes scapularis]		115877.07;263014.35;429096.67	7.24236	0	61.642	47.6879	559.099	0	232.706	0	1	1	1	0	1
JAT93800.1	putative	alpha-macroglobulin, partial [Amblyomma aureolatum]		143825	7.24235	5.11703	0	1.13369	24.956	0	20.3139	1	1	1	4	0	4
JAT93667.1	putative	conserved secreted protein precursor [Amblyomma aureolatum]		109888	7.18825	48.954	41.1972	40.2775	538.384	0	399.17	12	12	13	14	0	13
AEO35065.1	hypothetical	protein [Amblyomma maculatum]		20553.6	7.10974	50.8112	0	32.9464	493.562	0	101.933	1	0	1	1	0	1
JAP83809.1	hypothetical	protein [Rhipicephalus appendiculatus]		51631.5	6.82357	53.7363	62.7015	0	495.461	0	299.06	1	1	0	1	0	1
AEO34674.1	hypothetical	protein [Amblyomma maculatum]		30739.2	6.73513	2.71119	34.2395	6.3687	0	0	291.762	1	1	1	0	0	1
AEO33077.1;JAG92564.1;JAG92719.1	hypothetical;putative;putative	protein, partial [Amblyomma maculatum];secreted protein [Amblyomma americanum];secreted protein [Amblyomma americanum]		43048.28;NaN;43089.34	6.67066	24.5752	50.0417	51.0719	629.409	0	209.019	1	1	1	1	0	1
AEO33091.1;JAP83952.1	hypothetical;adp	protein, partial [Amblyomma maculatum];ribosylglycohydrolase posttranslational modification [Rhipicephalus appendiculatus]		34450.18;38346.61	6.31229	0	18.3573	13.1984	149.442	0	49.7474	0	1	1	1	0	1
JAP86302.1	phosphoribosylamine-glycine	ligase / phosphoribosylglycinamide formyltransferase [Rhipicephalus appendiculatus]		106717	6.24999	739.137	826.734	1053.1	1402.14	14290	676.415	7	6	9	7	1	6
AAY66957.1;ABR23364.1;AEO34869.1;EEC11434.1;JAP68471.1;JAP86477.1;JAT91647.1;JAU02998.1;JAW02975.1;XP_002401964.2	ribosomal;ubiquitin/60s;hypothetical;ribosomal;putative;large;putative;putative;Uncharacterized;ubiquitin-60S	protein L40 [Ixodes scapularis];ribosomal protein L40 [Ornithodoros parkeri];protein [Amblyomma maculatum];protein L40, putative [Ixodes scapularis];ribosomal protein l40, partial [Hyalomma excavatum];subunit ribosomal protein L40e [Rhipicephalus appendiculatus];ribosomal protein l40, partial [Amblyomma aureolatum];ribosomal protein l40, partial [Amblyomma sculptum];protein, partial [Ornithodoros…		13779.16;14280.8;14211.77;13779.16;13629.09;14348.84;9935.53;13621.06;14079.55;13749.14	6.10551	0	14.0024	21.2471	123.886	0	91.3306	0	1	1	1	0	1
JAP86906.1	tick	thioester protein, partial [Rhipicephalus appendiculatus]		147298	6.05053	25.4942	19.2533	16.3886	200.411	0	169.494	2	2	3	4	0	4
JAI08657.1;JAI08679.1;JAI08786.1;JAI08790.1	Serine	protease inhibitor [Amblyomma americanum];protease inhibitor [Amblyomma americanum];protease inhibitor [Amblyomma americanum];protease inhibitor, partial [Amblyomma americanum]		24101.49;36841.85;43005.07;18470.08	5.93764	16.0285	4.85932	8.74806	98.6197	0	77.3474	1	1	1	1	0	1
ACX53918.1;JAP63278.1;JAP86631.1	ribosomal;putative;large	protein L12 [Rhipicephalus sanguineus];ribosomal protein l12 [Hyalomma excavatum];subunit ribosomal protein L12e [Rhipicephalus appendiculatus]		17641.56;17655.58;17627.53	5.65888	638.115	834.918	790.567	1461.31	10784.8	563.354	5	6	6	6	1	6
AEO32586.1	hypothetical	protein, partial [Amblyomma maculatum]		NaN	5.57378	165.98	45.7059	52.4486	1131.67	0	340.562	1	2	2	2	0	2
JAT95230.1	putative	saposin [Amblyomma aureolatum]		149716	5.50353	61.3604	59.5468	67.4159	390.848	414.44	231.155	4	5	5	4	1	5
AEO34279.1;AHC98655.1;JAI08821.1;JAI08839.1;JAI08887.1;JAI08897.1;JAI08934.1;JAI08954.1;JAT99084.1;JAT99085.1	hypothetical;serine;Serine;Serine;Serine;Serine;Serine;Serine;putative;putative	protein [Amblyomma maculatum];protease inhibitor 4 RmS4 [Rhipicephalus microplus];protease inhibitor [Amblyomma americanum];protease inhibitor [Amblyomma americanum];protease inhibitor, partial [Amblyomma americanum];protease inhibitor, partial [Amblyomma americanum];protease inhibitor, partial [Amblyomma americanum];protease inhibitor, partial [Amblyomma americanum];serine proteinase inhibitor, …		43103.41;43823.48;28387.97;43058.56;3877.46;6566.52;NaN;43129.64;40807.84;32780.66	5.34784	0	37.0294	37.7095	310.155	0	89.5367	0	1	1	1	0	1
JAP83135.1	transketolase	[Rhipicephalus appendiculatus]		68286.2	5.34444	793.789	873.116	688.856	6489.78	0	6100.44	1	1	1	1	0	1
AEO32878.1	hypothetical	protein, partial [Amblyomma maculatum]		39943.7	5.23241	134.639	87.1607	85.312	866.821	0	740.116	1	1	1	1	0	1
JAP64447.1	putative	the tubulin superfamily includes five distinct family, partial [Hyalomma excavatum]		50681.5	5.12575	15.5294	10.7725	17.5187	43.8087	0	180.805	1	1	1	1	0	1
AEO35504.1	hypothetical	protein [Amblyomma maculatum]		60780.7	5.08775	0	103.491	258.953	1424.46	0	419.566	0	1	1	1	0	1
JAP82294.1	Vitellogenin	B [Rhipicephalus appendiculatus]		353151	4.9906	265.004	159.727	192.444	1928.86	0	1151.21	12	15	19	17	0	17
EEC20235.1	ATP-dependent	RNA helicase, putative, partial [Ixodes scapularis]		70692	4.94548	213.474	124.386	154.73	1480.46	0	955.631	1	1	1	1	0	1
JAP71591.1;JAR88383.1;XP_029826000.1;XP_029834972.1	putative;putative;lysosomal;LOW	glucosidase ii catalytic alpha subunit, partial [Ixodes ricinus];glucosidase ii catalytic alpha subunit, partial [Ixodes ricinus];alpha-glucosidase [Ixodes scapularis];QUALITY PROTEIN: lysosomal alpha-glucosidase-like, partial [Ixodes scapularis]		96391.78;96358.67;102674.65;NaN	4.94189	25.8734	39.8826	0	216.48	0	108.479	1	1	0	1	0	1
JAP67996.1	putative	pyruvate kinase [Hyalomma excavatum]		59289.8	4.87229	0	47.4414	55.9436	311.157	0	192.565	0	1	2	2	0	2
JAP79411.1	acetyl-CoA	synthetase [Rhipicephalus appendiculatus]		77293.1	4.81264	0	0	13.3167	52.9304	0	11.1578	0	0	1	1	0	1
JAT95170.1	putative	aldehyde dehydrogenase, partial [Amblyomma aureolatum]		58183.6	4.76822	647.925	518.41	480.994	870.034	6247.36	737.436	20	27	27	24	1	25
AEO34610.1;JAT94310.1;JAU02132.1	hypothetical;putative;putative	protein [Amblyomma maculatum];phosphate acyltransferase [Amblyomma aureolatum];phosphate acyltransferase, partial [Amblyomma sculptum]		52512.21;52563.25;51046.42	4.75979	64.739	42.709	59.1201	712.762	0	80.0659	3	3	3	1	0	3
EEC11333.1	conserved	hypothetical protein, partial [Ixodes scapularis]		15829.2	4.70059	77.9556	158.526	175.398	0	0	1936.08	1	1	1	0	0	1
JAP68060.1;JAP86221.1	hypothetical;nitric	protein [Hyalomma excavatum];oxide synthase-interacting protein [Rhipicephalus appendiculatus]		31787.87;31916.98	4.6865	751.307	297.07	368.953	2104.12	0	4538.2	1	1	1	1	0	1
ACY45807.1	pyrimidine	biosynthesis, partial [Amblyomma sp. 'Amb2']		21716.8	4.67602	2.97692	3.21413	3.9573	37.4049	0	10.0489	1	1	1	1	0	1
AEO34612.1	hypothetical	protein [Amblyomma maculatum]		48085.5	4.55919	477.096	437.854	457.654	2588.46	2875.56	793.932	16	18	19	19	3	17
JAP78033.1	fed	tick salivary protein 8 [Rhipicephalus appendiculatus]		26615.4	4.50316	0	23.5051	25.8921	185.508	0	36.9353	0	1	1	1	0	1
JAP82730.1	phospholipase	D3/4 [Rhipicephalus appendiculatus]		56368	4.45667	91.014	108.162	79.8893	691.922	0	551.782	1	2	2	2	0	2
JAP78161.1	TIL	domain containing protein [Rhipicephalus appendiculatus]		441990	4.1565	61.0511	44.554	37.7225	396.916	0	198.826	3	3	5	6	0	6
JAP67457.1;JAP87318.1	putative;CD109	alpha-macroglobulin posttranslational modification protein [Hyalomma excavatum];antigen (Gov platelet alloantigens), partial [Rhipicephalus appendiculatus]		52591.75;191958.55	4.11017	0	34.8538	18.8451	220.711	0	0	0	1	1	1	0	0
AEO34866.1;AEO34868.1;JAP65155.1;JAP80700.1;JAT93078.1;JAU02900.1	hypothetical;hypothetical;putative;U4/U6;putative;putative	protein [Amblyomma maculatum];protein [Amblyomma maculatum];ribosomal protein [Hyalomma excavatum];small nuclear ribonucleoprotein SNU13 [Rhipicephalus appendiculatus];60s ribosomal protein [Amblyomma aureolatum];ribosomal protein [Amblyomma sculptum]		13902.26;13902.26;13860.18;13860.18;13902.26;14030.4	4.10573	0	241.557	389.267	902.344	1363.95	323.698	0	1	1	1	1	1
JAG92495.1	putative	lysosomal-associated membrane protein [Amblyomma americanum]		21893.4	4.07893	52.8403	143.179	201.885	1243.78	0	379.242	1	1	1	1	0	1
JAR86955.1	isoform	c, partial [Carios mimon]		67409.7	3.97344	294.827	287.038	295.798	2201.47	0	1285.87	5	6	6	5	0	6
JAP85571.1	F-type	H+-transporting ATPase subunit alpha [Rhipicephalus appendiculatus]		59939.1	3.94403	42.5933	37.2458	48.9788	365.667	0	142.394	1	1	1	1	0	1
JAP80677.1;JAP80679.1;JAW06356.1	tropomyosin;tropomyosin;Uncharacterized	1 [Rhipicephalus appendiculatus];1 [Rhipicephalus appendiculatus];protein, partial [Ornithodoros moubata]		29030.39;29339.86;29106.43	3.89533	4.29171	4.65806	2.90802	34.9689	0	11.2211	1	1	1	1	0	1
AEO32802.1	hypothetical	protein, partial [Amblyomma maculatum]		38660.7	3.83418	0	32.2731	33.5434	137.736	0	114.616	0	1	1	1	0	1
JAP76350.1;JAP83275.1	Arf-GAP	with coiled-coil, ANK repeat and PH domain-containing protein [Rhipicephalus appendiculatus];with coiled-coil, ANK repeat and PH domain-containing protein [Rhipicephalus appendiculatus]		96269.64;98193	3.80559	0	0	141.931	434.407	0	105.724	0	0	1	1	0	1
JAP83891.1;JAP87586.1	laminin,;laminin,	gamma 1 [Rhipicephalus appendiculatus];gamma 1, partial [Rhipicephalus appendiculatus]		173748.79;183719.77	3.79164	80.8556	62.6665	80.0269	497.926	0	349.692	1	1	1	1	0	1
EEC13929.1	myosin	IB, putative [Ixodes scapularis]		76082.3	3.74806	37.7171	112.574	206.348	1081.19	0	255.513	1	2	2	1	0	1
JAP82836.1	ATP-dependent	RNA helicase DDX1 [Rhipicephalus appendiculatus]		81785.2	3.71769	35.7133	28.0107	42.342	275.01	0	119.31	1	1	1	1	0	1
AEO35497.1	hypothetical	protein [Amblyomma maculatum]		34979.4	3.67107	17.2965	18.8868	23.4823	103.135	0	115.901	1	1	1	1	0	1
JAP80794.1;JAP88390.1	Basic	tail secreted protein [Rhipicephalus appendiculatus];tail secreted protein, partial [Rhipicephalus appendiculatus]		35794.47;28663.97	3.5925	86.6047	260.777	233.641	1273.49	0	813.828	2	2	3	3	0	3
JAP65824.1;JAU02626.1	hypothetical	protein, partial [Hyalomma excavatum];protein, partial [Amblyomma sculptum]		66846.46;56007.21	3.575	40.9494	85.51	51.9126	498.331	0	139.349	1	2	2	2	0	2
JAP67549.1;JAT98043.1	putative	actin-related protein 10 [Hyalomma excavatum];actin-related protein 10 [Amblyomma aureolatum]		45447.46;45170.14	3.45882	0	23.9635	21.7961	115.568	0	42.706	0	2	2	1	0	1
ACG76247.1;AEO34267.1;JAP63768.1;JAP85187.1;JAT96671.1	general;hypothetical;putative;transcription;putative	transcription factor IIE polypeptide 2 beta 34kDa-like protein, partial [Amblyomma americanum];protein [Amblyomma maculatum];transcription initiation factor iie beta subunit [Hyalomma excavatum];initiation factor TFIIE subunit beta [Rhipicephalus appendiculatus];transcription initiation factor iie beta subunit [Amblyomma aureolatum]		21154.26;32130.8;32209.86;32266.91;32288.97	3.41287	0	42.4911	21.9843	141.588	0	78.4575	0	1	1	1	0	1
JAT93369.1	putative	myosin class i heavy chain [Amblyomma aureolatum]		NaN	3.39215	512.49	439.921	516.853	1682.24	2079.04	1222.68	88	89	99	91	3	99
JAP82974.1;JAW02362.1	lysosomal;Uncharacterized	alpha-mannosidase [Rhipicephalus appendiculatus];protein, partial [Ornithodoros moubata]		48484.63;90142.83	3.38414	219.229	181.697	187.242	845.584	628.273	516.587	1	1	1	1	1	1
JAP78193.1	neurexin	iii alpha [Rhipicephalus appendiculatus]		400244	3.33142	118.367	72.7943	54.4007	528.648	0	289.424	3	4	4	4	0	4
JAP77805.1	large	subunit ribosomal protein L3e [Rhipicephalus appendiculatus]		46158.5	3.24101	1302.82	1310.89	1115.74	642.689	10445.6	998.89	24	24	24	17	1	21
JAT95190.1	putative	secreted protein precursor, partial [Amblyomma aureolatum]		27553.2	3.19593	58.5197	42.9686	34.6479	228.137	0	206.945	1	1	1	1	0	1
JAT92299.1	putative	secreted protein, partial [Amblyomma aureolatum]		20202	3.16487	62.2854	33.2328	30.5453	248.553	0	150.422	2	3	3	3	0	3
AEO32725.1;JAP64244.1;JAP76422.1;JAP79152.1	hypothetical;putative;dna;dna	protein, partial [Amblyomma maculatum];dna polymerase subunit cdc27, partial [Hyalomma excavatum];polymerase subunit cdc27 [Rhipicephalus appendiculatus];polymerase subunit cdc27 [Rhipicephalus appendiculatus]		52664.44;40606.41;30672.42;44943.98	3.13455	0	16.7542	24.6251	85.6773	0	44.028	0	1	1	1	0	1
JAT91683.1	putative	receptor expression-enhancing protein 5-like isoform 1, partial [Amblyomma aureolatum]		19599.7	3.08578	20.0894	19.2436	14.5582	139.754	0	26.5423	3	3	3	1	0	2
AEO34606.1	hypothetical	protein [Amblyomma maculatum]		53463.3	3.05633	1292.44	1398.47	1395.6	1750.17	9439.21	1300.34	25	28	28	22	1	28
ACG76195.1	alpha-2-macroglobulin,	partial [Amblyomma americanum]		19026.3	3.01496	59.7504	68.8063	70.0671	418.185	0	180.657	1	2	2	2	0	2
AEO35522.1	hypothetical	protein [Amblyomma maculatum]		17110.7	2.98423	90.374	50.4865	50.8759	328.78	0	243.406	7	8	8	9	0	9
AEO32567.1;JAU02417.1	hypothetical;putative	protein, partial [Amblyomma maculatum];molecular chaperone dnaj superfamily, partial [Amblyomma sculptum]		NaN;23926.87	2.95868	0	11.9153	24.2839	76.2932	0	30.8087	0	1	1	1	0	1
JAP85058.1	COP9	signalosome complex subunit 3 [Rhipicephalus appendiculatus]		48588.9	2.90699	129.243	199.272	206.06	208.44	1195.72	149.851	7	9	9	8	1	8
AEO34696.1;AEO34697.1;JAT99107.1	hypothetical;hypothetical;putative	protein [Amblyomma maculatum];protein [Amblyomma maculatum];20s proteasome regulatory subunit alpha type psma2/pre8 [Amblyomma aureolatum]		25852.57;25852.57;25852.57	2.90413	254.776	188.815	195.477	614.437	778.465	463.036	8	8	8	7	1	8
JAT93788.1	putative	catalase [Amblyomma aureolatum]		57046.3	2.89033	179.34	137.206	139.075	882.301	0	434.593	12	13	13	13	0	13
JAP79289.1	sulfotransferase	[Rhipicephalus appendiculatus]		36558	2.8415	11.4127	44.512	63.7482	276.806	0	63.2447	1	1	1	1	0	1
AEO35679.1;EEC02008.1;JAP71764.1;JAP78870.1;JAT95538.1;XP_002408098.2	hypothetical;thioredoxin;putative;glutathione;putative;glutathione	protein [Amblyomma maculatum];reductase, putative, partial [Ixodes scapularis];dihydrolipoamide dehydrogenase, partial [Ixodes ricinus];reductase (NADPH) [Rhipicephalus appendiculatus];dihydrolipoamide dehydrogenase [Amblyomma aureolatum];reductase, mitochondrial [Ixodes scapularis]		49577.7;52119.2;52212.38;49739.64;49388.43;48118.52	2.83897	0	106.68	55.6942	236.005	0	224.973	0	1	1	1	0	1
JAP63846.1	putative	formyltetrahydrofolate dehydrogenase [Hyalomma excavatum]		53684.3	2.82782	16.6443	14.202	18.0907	103.947	0	34.4378	1	1	1	1	0	1
EEC01698.1;JAP72675.1;XP_029837096.1	reductase,;putative;uncharacterized	putative [Ixodes scapularis];dehydrogenase [Ixodes ricinus];protein LOC8024730 [Ixodes scapularis]		24915.87;27496.8;27487.74	2.82425	0	238.22	186.925	765.224	0	435.49	0	1	1	1	0	1
JAG92577.1	putative	tetraspanin [Amblyomma americanum]		24632.1	2.70562	381.01	356.614	359.423	1329.66	530.921	1107.61	3	2	3	3	1	3
JAP66925.1	putative	gdp-mannose 46 dehydratase [Hyalomma excavatum]		40661.3	2.63406	0	41.162	35.3089	79.8702	0	121.559	0	1	1	1	0	1
JAP66901.1	putative	karyopherin importin beta 3 [Hyalomma excavatum]		122856	2.62842	105.373	153.713	206.586	1042.06	0	181.918	2	2	2	1	0	1
JAT92846.1	putative	transcriptional regulator dj-1, partial [Amblyomma aureolatum]		19141.2	2.62801	150.567	163.762	158.019	168.457	914.636	158.24	13	15	15	10	1	13
AEO34844.1;AHN53414.1;JAP67274.1;JAP74793.1;JAT91388.1;JAW03322.1;XP_029837585.1	hypothetical;histone;putative;putative;putative;histone;histone	protein [Amblyomma maculatum];H3C [Nuttalliella namaqua];histones h3 and h4, partial [Hyalomma excavatum];histones h3 and h4, partial [Ixodes ricinus];histone H3, partial [Amblyomma aureolatum];H3, partial [Ornithodoros moubata];H3 [Ixodes scapularis]		15388.02;15388.02;15914.57;17190.12;15574.19;15388.02;15388.02	2.60012	33.8173	42.3515	47.007	226.245	0	94.0274	2	2	2	2	0	2
AEO33079.1	hypothetical	protein, partial [Amblyomma maculatum]		31910.2	2.57237	23.6963	59.3175	51.6034	255.475	0	90.8095	1	2	2	1	0	2
JAP67396.1;JAP86864.1	putative;TIL	hemolectin, partial [Hyalomma excavatum];domain containing protein, partial [Rhipicephalus appendiculatus]		75286.54;204976.75	2.55526	77.0902	54.5071	66.0533	505.048	0	0	1	1	1	1	0	0
JAT93729.1	putative	netrin axonal chemotropic factor, partial [Amblyomma aureolatum]		397518	2.47658	67.8154	78.9575	78.9013	351.378	0	207.522	8	10	10	9	0	9
AEO35591.1	hypothetical	protein [Amblyomma maculatum]		36902.6	2.46879	26.9973	34.9694	44.3389	224.626	0	37.8202	2	3	3	3	0	2
AEO32633.1	hypothetical	protein, partial [Amblyomma maculatum]		92858.4	2.42939	931.391	1154.38	1295.11	1829.72	5196.74	1187.03	67	72	72	64	2	69
JAP71128.1	putative	basement membrane-specific heparan sulfate proteoglycan core protein isoform x6, partial [Ixodes ricinus]		340608	2.4176	57.5146	193.128	175.365	527.008	0	502.907	5	5	5	4	0	5
EEC07189.1;JAP75352.1;XP_029826174.1	coiled-coil;putative;THO	protein, putative, partial [Ixodes scapularis];monocyte differentiation, partial [Ixodes ricinus];complex subunit 5 homolog [Ixodes scapularis]		59348.99;68459.15;76799.68	2.38007	0	32.994	31.6678	89.8722	0	64.027	0	1	1	1	0	1
EEC10354.1;JAP71820.1;JAP76972.1;JAT92396.1;JAT96991.1;JAU01804.1;XP_002406742.1;XP_029833252.1	cell;putative;cell;putative;putative;putative;MOB-like;MOB-like	cycle-associated protein, putative [Ixodes scapularis];cell cycle-associated protein [Ixodes ricinus];cycle associated protein [Rhipicephalus appendiculatus];cell cycle-associated protein, partial [Amblyomma aureolatum];cell cycle-associated protein [Amblyomma aureolatum];cell cycle-associated protein [Amblyomma sculptum];protein phocein isoform X2 [Ixodes scapularis];protein phocein isoform X1 […		25319.71;25651.1;25609.02;20308.03;26483.94;25306.63;25319.71;25651.1	2.34726	0	212.09	14.2865	189.659	0	341.704	0	1	1	1	0	1
JAP86660.1;JAT95435.1	myosin;putative	regulatory light chain 12 [Rhipicephalus appendiculatus];myosin regulatory light chain, partial [Amblyomma aureolatum]		19163.52;22277.05	2.31429	78.5158	100.889	111.79	517.184	0	156.727	3	3	3	1	0	3
AEO32669.1;JAP68009.1;JAP79866.1;JAV99942.1	hypothetical;putative;tubulin;Tubulin	protein, partial [Amblyomma maculatum];the tubulin superfamily includes five distinct family [Hyalomma excavatum];alpha [Rhipicephalus appendiculatus];alpha chain, partial [Ornithodoros moubata]		52870.74;49985.48;49985.48;49985.48	2.31259	2495.8	4391.04	4647.39	7320.87	14708.9	4644.17	35	35	36	32	2	30
JAP67878.1;JAP72912.1;JAP79418.1;JAT97996.1	putative;putative;17beta-estradiol;putative	mitochondrial/plastidial beta-ketoacyl-acp reductase [Hyalomma excavatum];mitochondrial/plastidial beta-ketoacyl-acp reductase [Ixodes ricinus];17-dehydrogenase / 3alpha(17beta)-hydroxysteroid dehydrogenase (NAD+) [Rhipicephalus appendiculatus];mitochondrial/plastidial beta-ketoacyl-acp reductase [Amblyomma aureolatum]		26322.46;26591.61;26275.43;26232.49	2.30229	39.1968	36.742	22.7947	162.488	0	64.825	1	1	2	1	0	1
JAP66118.1	putative	catalase [Hyalomma excavatum]		57255.7	2.26515	224.273	136.598	103.54	426.158	0	625.804	2	2	2	2	0	2
JAP82898.1	integrin	beta 1 [Rhipicephalus appendiculatus]		93095.7	2.24077	0	51.7043	42.7495	122.824	0	88.826	0	1	1	1	0	1
JAP68519.1;JAT91367.1;JAU03089.1	putative	mitochondrial import inner membrane translocase subunit tim8 [Hyalomma excavatum];mitochondrial import inner membrane translocase subunit tim8 [Amblyomma aureolatum];mitochondrial import inner membrane translocase subunit tim8 [Amblyomma sculptum]		7714.33;7714.33;7770.44	2.22791	85.163	108.108	114.018	362.106	0	322.505	3	3	3	3	0	3
JAP67051.1	putative	phosphatidylinositol 3-phosphate 3-phosphatase myotubularin mtm1 [Hyalomma excavatum]		73843.9	2.22096	0	8.04464	7.62594	0	0	34.8037	0	1	1	0	0	1
JAT93547.1	putative	20s proteasome regulatory subunit beta type, partial [Amblyomma aureolatum]		25884.3	2.20991	398.26	309.218	384.228	1451.53	0	961.046	5	4	5	4	0	4
AEO32930.1	hypothetical	protein, partial [Amblyomma maculatum]		70587.8	2.17001	2071.15	2133.38	2218.84	9692.45	0	4246.33	9	10	11	11	0	11
AEO36200.1;JAP68190.1;JAP87409.1;JAT98912.1	hypothetical;putative;hypothetical;putative	protein [Amblyomma maculatum];secreted peptide precursor, partial [Hyalomma excavatum];protein, partial [Rhipicephalus appendiculatus];secreted peptide precursor, partial [Amblyomma aureolatum]		32636.72;28067.45;33065.16;22736.2	2.16834	0	105.445	54.2481	193.46	0	152.809	0	1	1	1	0	1
AEO34260.1	hypothetical	protein [Amblyomma maculatum]		38533.9	2.14257	51.4389	51.8343	51.1231	172.737	0	158.068	3	3	3	3	0	3
JAP82568.1	uridine	monophosphate synthetase [Rhipicephalus appendiculatus]		50746.6	2.12906	30.3729	31.2646	65.9685	205.836	0	65.8455	1	1	1	1	0	1
JAP78622.1	semaphorin	[Rhipicephalus appendiculatus]		79588.8	2.08666	24.2071	58.8534	49.8969	156.322	0	121.115	1	2	2	2	0	2
JAI08957.1	Serine	protease inhibitor [Amblyomma americanum]		15918.4	2.07348	24.2029	13.1547	14.2817	83.9639	0	23.1088	1	1	1	1	0	1
JAP64313.1;JAP86318.1;JAT96319.1	putative;ATP-dependent;putative	atp-dependent rna helicase [Hyalomma excavatum];RNA helicase [Rhipicephalus appendiculatus];atp-dependent rna helicase, partial [Amblyomma aureolatum]		45880.86;45910.88;44727.44	2.06727	57.6973	40.6546	31.2397	234.093	0	33.8073	1	1	1	1	0	1
AEO35046.1;EEC13186.1;JAP64590.1;JAP82773.1;JAT94669.1;JAW00177.1;XP_002411061.2;XP_029845712.1	hypothetical;RAS-related;putative;Ras-related;putative;Uncharacterized;ras-related;ras-related	protein [Amblyomma maculatum];protein, putative, partial [Ixodes scapularis];rab subfamily protein of small gtpase [Hyalomma excavatum];protein Rab-4B [Rhipicephalus appendiculatus];rab subfamily protein of small gtpase, partial [Amblyomma aureolatum];protein, partial [Ornithodoros moubata];protein Rab-4B isoform X2 [Ixodes scapularis];protein Rab-4B isoform X1 [Ixodes scapularis]		23596.63;24112.32;23636.7;23636.7;23013.02;23551.68;23634.73;23659.91	2.05082	102.693	43.9322	53.3879	356.106	0	54.0835	2	2	2	1	0	2
ACX53865.1;AEO34814.1;JAP63253.1;JAP86697.1;JAT92280.1	40S;hypothetical;putative;small;putative	ribosomal protein S13 [Rhipicephalus sanguineus];protein [Amblyomma maculatum];40s ribosomal protein s13 [Hyalomma excavatum];subunit ribosomal protein S13e [Rhipicephalus appendiculatus];40s ribosomal protein s13 [Amblyomma aureolatum]		17267.36;17267.36;17267.36;17267.36;17267.36	2.01487	3127.1	2764.25	2309.34	2266.26	11848.4	2408.66	15	15	15	13	1	13
AEO34136.1;JAT96344.1	hypothetical;putative	protein [Amblyomma maculatum];ribosomal protein s8, partial [Amblyomma aureolatum]		23904.13;23715.89	2.00831	1246.32	1571.83	1968.24	2139.93	6014.71	1457.91	21	21	21	21	1	21
JAT92227.1;JAU00920.1	hypothetical	protein, partial [Amblyomma aureolatum];protein, partial [Amblyomma sculptum]		13407.9;13477.92	1.98254	20.2862	12.0525	14.552	71.1986	0	21.7643	2	2	2	1	0	2
JAT93938.1	putative	spliceosome rna helicase ddx39b-like protein [Amblyomma aureolatum]		48300.5	1.98171	357.238	198.801	206.13	271.752	1049.3	189.347	26	28	30	20	1	24
AEO32901.1	hypothetical	protein, partial [Amblyomma maculatum]		59167.9	1.97744	595.711	729.637	839.859	1201.58	2309.93	770.058	31	31	31	30	3	31
AEO35201.1;JAP67734.1;JAP76979.1;JAT91629.1;JAU02870.1	hypothetical;putative;trafficking;putative;putative	protein [Amblyomma maculatum];transport protein particle trapp complex subunit [Hyalomma excavatum];protein particle complex subunit [Rhipicephalus appendiculatus];transport protein particle trapp complex subunit [Amblyomma aureolatum];transport protein particle trapp complex subunit [Amblyomma sculptum]		20235;20292.07;20207.96;20216.97;20202.94	1.97721	116.82	28.3422	75.369	381.453	0	54.5846	1	2	2	1	0	2
JAT92323.1;JAU02805.1	protein	involved in membrane traffic yop1/tb2/dp1/hva22 family [Amblyomma aureolatum];involved in membrane traffic yop1/tb2/dp1/hva22 family [Amblyomma sculptum]		20252.61;20244.59	1.96586	294.73	178.037	227.477	865.099	0	511.485	4	4	4	4	0	4
ABI74752.1	amercin	[Amblyomma americanum]		7894.15	1.95588	9.57186	12.8743	3.22754	33.0324	0	17.1824	1	1	1	1	0	1
JAP79566.1	calcyclin	binding protein [Rhipicephalus appendiculatus]		25705	1.94162	28.414	101.192	117.53	273.579	0	206.265	1	1	1	1	0	1
JAP81583.1;JAP87207.1;JAR94706.1;XP_029825533.1;XP_029825534.1;XP_029825535.1;XP_029825536.1;XP_029825537.1	tick;factor;putative;phenoloxidase-activating;phenoloxidase-activating;phenoloxidase-activating;phenoloxidase-activating;phenoloxidase-activating	serine protease [Rhipicephalus appendiculatus];D-like protein, partial [Rhipicephalus appendiculatus];trypsin-like serine protease, partial [Ixodes ricinus];factor 2 isoform X1 [Ixodes scapularis];factor 2 isoform X1 [Ixodes scapularis];factor 2 isoform X1 [Ixodes scapularis];factor 2 isoform X2 [Ixodes scapularis];factor 2 isoform X2 [Ixodes scapularis]		44901.07;48349.02;22469.14;48840.13;48840.13;48840.13;44578.35;44578.35	1.93625	17.6683	27.65	29.5125	120.188	0	24.7033	1	1	1	1	0	1
JAP81009.1	chorion	peroxidase like protein [Rhipicephalus appendiculatus]		90256.7	1.93365	25.3586	12.1517	22.7096	107.252	0	9.19212	2	2	2	2	0	2
JAP84501.1	cullin	2 [Rhipicephalus appendiculatus]		87632.8	1.92606	34.3376	36.8527	50.7104	178.661	0	56.1271	1	2	2	1	0	1
JAP68511.1;JAP86233.1	hypothetical;comm	protein [Hyalomma excavatum];domain-containing protein [Rhipicephalus appendiculatus]		24372.09;24442.18	1.92532	24.1439	87.4493	17.1709	204.05	0	43.8624	1	1	1	1	0	1
JAG92535.1	putative	tetraspanin-like protein, partial [Amblyomma americanum]		23180.3	1.92124	103.146	133.575	131.716	362.428	0	345.429	2	2	2	2	0	2
JAP78700.1;JAP78701.1	ubiquitin-conjugating	enzyme E2 O [Rhipicephalus appendiculatus]		139509.12;140338.02	1.9152	70.776	67.1579	77.1618	260.336	0	151.615	1	1	1	1	0	1
JAT94286.1	putative	phosphatidylinositol 3-phosphate 3-phosphatase myotubularin mtm1 [Amblyomma aureolatum]		74795.9	1.91386	64.5358	51.6818	44.4061	275.076	0	32.3346	6	7	7	1	0	4
JAP82312.1	Secernin-2	[Rhipicephalus appendiculatus]		46792.9	1.90486	253.43	98.5894	91.7954	715.042	0	130.362	2	3	3	1	0	3
JAP81248.1	DNA	topoisomerase I [Rhipicephalus appendiculatus]		111032	1.90092	0	28.1239	54.1859	84.6579	0	71.8067	0	1	1	1	0	1
AEO35885.1	hypothetical	protein [Amblyomma maculatum]		53424.9	1.90041	139.146	71.6748	98.2535	432.779	0	154.589	2	2	2	2	0	2
AEO34877.1;AEO34879.1;AHN53413.1;AMJ39611.1;EEC09557.1;JAP67348.1;JAP77712.1;JAR86735.1;JAT92478.1;JAV99926.1;JAW02920.1;XP_002402622.1;XP_029837581.1;XP_029837582.1	hypothetical;hypothetical;histone;histone;histone;putative;histone;histone;putative;Histone;Glucose-6-phosphate;histone;histone;histone	protein [Amblyomma maculatum];protein [Amblyomma maculatum];2A [Nuttalliella namaqua];H2A [Rhipicephalus annulatus];2A [Ixodes scapularis];histone h2a [Hyalomma excavatum];H2A [Rhipicephalus appendiculatus];h2a, partial [Carios mimon];histone 2a [Amblyomma aureolatum];H2A, partial [Ornithodoros moubata];isomerase, partial [Ornithodoros moubata];H2A [Ixodes scapularis];H2A-like [Ixodes scapularis]…		13363.65;13319.6;13319.6;13363.65;13363.65;13363.65;13363.65;17456.38;13363.65;13363.65;13319.6;13363.65;13319.6;13319.6	1.89006	1208.94	1427.58	1154.72	2119.76	3893.65	1152.27	8	8	8	8	2	8
JAG92625.1	putative	secreted salivary gland peptide [Amblyomma americanum]		27909.6	1.8845	79.4778	62.8996	60.8122	232.302	0	150.609	3	4	3	4	0	4
JAP66146.1	putative	long chain acyl-coa dehydrogenase, partial [Hyalomma excavatum]		45765.8	1.87917	110.383	156.622	96.0415	416.225	0	266.001	1	1	1	1	0	1
AEO32985.1	hypothetical	protein, partial [Amblyomma maculatum]		33924.8	1.86002	3346.85	2629.62	2992.14	6831.92	5129.01	4720.9	25	26	25	24	2	28
JAP66599.1	putative	ca2+-binding actin-bundling protein [Hyalomma excavatum]		265376	1.82825	109.822	55.9343	61.5777	339.909	0	75.7137	1	2	2	1	0	1
AEO35756.1	hypothetical	protein [Amblyomma maculatum]		19870.3	1.82773	70.9224	41.9697	65.0418	200.385	0	124.83	5	5	5	4	0	5
JAT94255.1	putative	sugar kinase, partial [Amblyomma aureolatum]		27952.2	1.81609	137.141	168.57	160.303	590.472	0	255.85	3	5	5	5	0	5
AEO36471.1	hypothetical	protein [Amblyomma maculatum]		28175.2	1.81546	152.741	317.962	386.928	935.185	0	621.81	5	5	6	6	0	6
AEO34176.1	hypothetical	protein [Amblyomma maculatum]		43829.1	1.76023	89.9589	101.904	110.16	434.976	0	96.6534	3	3	3	1	0	3
AEO32368.1	hypothetical	protein, partial [Amblyomma maculatum]		24552.2	1.7509	263.02	219.212	236.934	744.914	0	514.272	8	9	9	10	0	10
JAP66352.1	putative	malate dehydrogenase, partial [Hyalomma excavatum]		36957.5	1.75088	153.533	153.019	195.131	715.476	0	162.912	3	3	3	1	0	3
ALQ43545.1;JAP84428.1	cathepsin	L [Rhipicephalus haemaphysaloides haemaphysaloides];L [Rhipicephalus appendiculatus]		37594.86;37605	1.72184	45.2832	24.8888	35.2167	110.6	0	70.8618	3	4	4	4	0	3
JAP68572.1	hypothetical	protein [Hyalomma excavatum]		22270.8	1.71699	122.76	153.688	245.235	446.876	0	448.849	1	1	1	1	0	1
EEC08114.1	cysteinyl-tRNA	synthetase, putative [Ixodes scapularis]		91296.8	1.71139	171.017	291.102	237.585	983.465	0	213.998	1	1	1	1	0	1
JAP66688.1;JAT95740.1	putative	imp dehydrogenase/gmp reductase [Hyalomma excavatum];imp dehydrogenase/gmp reductase [Amblyomma aureolatum]		37825.28;37794.46	1.70866	70.6161	44.307	49.5782	191.73	0	89.3466	4	5	5	3	0	5
AEO33859.1;JAG92636.1;JAT96434.1	hypothetical;putative;putative	protein [Amblyomma maculatum];short-chain alcohol dehydrogenase/3-hydroxyacyl-coa dehydrogenase, partial [Amblyomma americanum];short-chain alcohol dehydrogenase/3-hydroxyacyl-coa dehydrogenase, partial [Amblyomma aureolatum]		NaN;27341.63;27358.61	1.70209	87.8414	69.3289	75.4156	290.161	0	105.721	2	2	2	1	0	2
AEO34453.1;AEO34454.1;JAP80028.1	hypothetical;hypothetical;Derlin-1	protein [Amblyomma maculatum];protein [Amblyomma maculatum];[Rhipicephalus appendiculatus]		28898.91;27631.41;28900.92	1.6909	57.1934	144.99	93.2849	251.016	0	248.593	2	2	2	2	0	1
JAP79597.1;JAP79598.1;JAP87136.1	alternative;splicing;splicing	splicing factor [Rhipicephalus appendiculatus];factor, arginine/serine-rich 4/5/6 [Rhipicephalus appendiculatus];factor, arginine/serine-rich 4/5/6, partial [Rhipicephalus appendiculatus]		25059.52;21310.62;27423.59	1.68977	0	38.6642	45.7488	99.2633	0	43.3756	0	1	1	1	0	1
JAT94411.1	putative	myosin-i-binding protein [Amblyomma aureolatum]		134099	1.68625	128.037	138.026	143.062	540.737	0	149.151	13	13	13	2	0	11
JAP83855.1	cathepsin	C [Rhipicephalus appendiculatus]		51069.1	1.68485	83.686	94.7471	105.981	273.262	0	205.933	2	2	2	2	0	2
JAP67999.1	putative	vesicle amine transport protein [Hyalomma excavatum]		47364.3	1.66842	1011.83	894.691	903.997	1033.25	2676.47	979.422	26	28	28	23	1	27
AEO33713.1	hypothetical	protein, partial [Amblyomma maculatum]		21832	1.66621	388.341	1228.9	1308.05	2093.06	0	2781.08	1	1	1	1	0	1
JAT91671.1;JAU01758.1	hypothetical	protein [Amblyomma aureolatum];protein [Amblyomma sculptum]		21665.34;22673.63	1.66596	36.5195	85.5883	92.5974	216.109	0	141.58	2	3	3	3	0	3
AEO32884.1	hypothetical	protein, partial [Amblyomma maculatum]		18180.8	1.66313	548.113	250.841	199.963	818.237	319.564	523.529	13	13	13	12	1	13
AEO33115.1	hypothetical	protein, partial [Amblyomma maculatum]		14919.5	1.66149	198.163	187.527	140.06	724.781	0	148.748	2	2	2	1	0	2
JAP67956.1	putative	leucine aminopeptidase, partial [Hyalomma excavatum]		56241.8	1.65136	31.3786	45.8066	47.9526	114.798	0	91.8492	1	1	1	1	0	1
AEO33219.1	hypothetical	protein, partial [Amblyomma maculatum]		25695.4	1.64565	67.1939	58.3595	55.397	149.798	0	147.984	2	3	3	3	0	2
JAG92610.1	putative	secreted protein [Amblyomma americanum]		27369.5	1.64437	738.252	878.846	864.586	1378.41	1713.88	988.518	15	15	15	14	1	15
JAP79884.1	tripeptidyl-peptidase	II [Rhipicephalus appendiculatus]		139911	1.64285	152.159	98.9175	74.2673	534.49	0	0	1	1	1	1	0	0
EEC18843.1;JAP71932.1;XP_002415178.2	chaperonin;putative;T-complex	complex component, TCP-1 eta subunit, putative [Ixodes scapularis];chaperonin complex component tcp-1 eta subunit cct7 [Ixodes ricinus];protein 1 subunit eta [Ixodes scapularis]		58035.81;58036.75;58034.83	1.63313	113.317	160.46	195.001	516.34	0	249.235	1	1	1	1	0	1
JAP82102.1;JAT92706.1	ubiquitin-conjugating;putative	enzyme E2 D/E [Rhipicephalus appendiculatus];ubiquitin-protein ligase [Amblyomma aureolatum]		16608.12;16608.12	1.63258	160.106	340.627	244.276	550.07	0	666.218	4	4	4	4	0	3
JAP85373.1	THO	complex subunit 4 [Rhipicephalus appendiculatus]		26701.1	1.61942	84.2805	62.3202	61.0756	240.123	0	96.1933	3	3	3	3	0	3
JAP64770.1;JAP81414.1;JAT91673.1	putative;prefoldin;putative	molecular chaperone prefoldin subunit 2 [Hyalomma excavatum];subunit 2 [Rhipicephalus appendiculatus];molecular chaperone prefoldin subunit 2, partial [Amblyomma aureolatum]		17629.06;17548.89;17184.48	1.6119	47.5787	34.4834	29.137	134.703	0	44.5388	2	2	2	1	0	2
JAP65341.1;JAP71405.1;JAP83558.1;JAW05175.1;XP_002413210.2	putative;putative;ATP-dependent;Uncharacterized;probable	atp-dependent rna helicase, partial [Hyalomma excavatum];atp-dependent rna helicase, partial [Ixodes ricinus];RNA helicase DDX27 [Rhipicephalus appendiculatus];protein, partial [Ornithodoros moubata];ATP-dependent RNA helicase DDX27 [Ixodes scapularis]		78953.24;77917.21;64170.02;53280.99;79206.51	1.61131	0	93.3843	82.6646	168.35	0	115.32	0	1	1	1	0	1
AEO33222.1	hypothetical	protein, partial [Amblyomma maculatum]		37027.5	1.60578	386.641	380.421	445.058	1206.96	0	739.441	11	11	11	12	0	11
AEO36740.1	hypothetical	protein [Amblyomma maculatum]		20995.5	1.59999	44.4548	24.1003	28.3635	100.489	0	54.5794	1	1	1	1	0	1
JAP66747.1	putative	fatty acid oxidation complex [Hyalomma excavatum]		83153.8	1.59915	152.843	263.252	224.697	512.902	0	511.824	1	1	1	1	0	1
JAP65616.1;JAP78123.1;JAT95867.1	putative;low;putative	ldl receptor adaptor protein [Hyalomma excavatum];density lipoprotein receptor adapter protein 1 [Rhipicephalus appendiculatus];ldl receptor adaptor protein [Amblyomma aureolatum]		28585.31;28613.33;28695.47	1.59779	23.7935	53.5437	24.3829	72.8013	0	89.7256	1	2	2	2	0	1
EEC08328.1;XP_029824064.1;XP_029824065.1	neuromusculin,;hemicentin-2;hemicentin-2	putative, partial [Ixodes scapularis];isoform X1 [Ixodes scapularis];isoform X2 [Ixodes scapularis]		103937.15;126356.81;121340.43	1.59106	49.9922	35.4438	50.9834	129.468	0	87.5835	2	2	2	2	0	2
JAP66896.1;JAP85193.1;JAT93742.1	putative;atrophin-1;putative	e3 ubiquitin-protein ligase suppressor of deltex, partial [Hyalomma excavatum];interacting protein 5 (WW domain containing E3 ubiquitin protein ligase 1) [Rhipicephalus appendiculatus];e3 ubiquitin-protein ligase suppressor of deltex, partial [Amblyomma aureolatum]		106935.65;106196.63;106637.34	1.58486	26.5908	31.0106	24.6587	80.8054	0	49.5654	3	3	3	1	0	2
JAP66465.1;JAP76677.1;JAP76679.1;JAP83997.1;JAP83998.1	putative;protein;protein;protein;protein	leucine rich domain-containing protein [Hyalomma excavatum];scribble [Rhipicephalus appendiculatus];scribble [Rhipicephalus appendiculatus];scribble [Rhipicephalus appendiculatus];scribble [Rhipicephalus appendiculatus]		205705.07;145902.07;135912.7;181008.1;178720.68	1.58232	45.633	90.0206	34.7099	79.7729	0	189.796	1	1	1	1	0	1
AEO34517.1;JAT97962.1	hypothetical;putative	protein [Amblyomma maculatum];20s proteasome regulatory subunit beta type psmb3/pup3 [Amblyomma aureolatum]		22764.27;22735.28	1.5737	167.276	181.83	209.376	564.001	0	314.88	8	9	7	7	0	8
JAP67501.1	putative	basement membrane-specific heparan sulfate proteoglycan core protein, partial [Hyalomma excavatum]		426572	1.56813	821.837	894.68	805.498	2314.4	0	1640.45	38	40	43	38	0	43
JAT91296.1	putative	low-density lipoprotein receptor-related protein 1b, partial [Amblyomma aureolatum]		167403	1.56803	34.5286	28.4705	20.3956	52.7198	0	78.0459	5	5	6	4	0	5
JAT93796.1	putative	20s proteasome regulatory subunit alpha type psma5/pup2 [Amblyomma aureolatum]		26496	1.56346	317.591	221.101	291.972	741.194	0	557.515	13	14	15	13	0	14
JAP73006.1;XP_029845983.1;XP_029845984.1;XP_029845985.1	putative;arginine;arginine;arginine	creatine kinase, partial [Ixodes ricinus];kinase isoform X1 [Ixodes scapularis];kinase isoform X2 [Ixodes scapularis];kinase isoform X2 [Ixodes scapularis]		39910.48;42980.93;40027.64;40027.64	1.56055	43.5042	50.8053	67.2311	173.135	0	78.9573	1	1	1	1	0	1
JAP71861.1;XP_029822481.1	putative;aldehyde	aldehyde dehydrogenase, partial [Ixodes ricinus];dehydrogenase, mitochondrial [Ixodes scapularis]		41132.12;56253.27	1.55935	37.8587	91.8288	56.513	192.716	0	97.6354	1	1	1	1	0	1
AEO34430.1	hypothetical	protein [Amblyomma maculatum]		37668.3	1.55341	9.20661	10.1572	7.81402	26.0799	0	16.1383	2	2	2	2	0	1
AEO35979.1;JAP64546.1;JAP81848.1;JAT92333.1;JAU02780.1	hypothetical;putative;small;putative;putative	protein [Amblyomma maculatum];small nuclear ribonucleoprotein sm d3 [Hyalomma excavatum];nuclear ribonucleoprotein D3 [Rhipicephalus appendiculatus];small nuclear ribonucleoprotein sm d3 [Amblyomma aureolatum];small nuclear ribonucleoprotein sm d3 [Amblyomma sculptum]		13421.64;13467.72;13467.72;13435.66;13435.66	1.55304	191.837	373.645	279.065	823.489	0	488.125	1	1	1	1	0	1
JAT93400.1	putative	vesicle coat complex copii subunit sec24/subunit sfb2 [Amblyomma aureolatum]		117660	1.54979	143.74	228.373	118.471	516.786	0	243.514	1	1	1	1	0	1
AEO34683.1	hypothetical	protein [Amblyomma maculatum]		28129.7	1.54836	298.804	369.129	391.452	0	0	1640.31	1	1	1	0	0	1
JAP67971.1	putative	ribosomal protein l35a [Hyalomma excavatum]		16227	1.5475	134.622	149.412	172.033	415.573	0	290.191	1	1	1	1	0	1
JAP75471.1	putative	histones h3 and h4, partial [Ixodes ricinus]		14594.2	1.54167	30.1766	173.765	103.792	419.522	0	54.9005	1	1	1	1	0	1
AEO34253.1;JAP65683.1;JAP84619.1;JAT98138.1;JAU02405.1	hypothetical;putative;golgi;putative;putative	protein [Amblyomma maculatum];golgi transport complex subunit [Hyalomma excavatum];transport complex subunit [Rhipicephalus appendiculatus];golgi transport complex subunit, partial [Amblyomma aureolatum];golgi transport complex subunit, partial [Amblyomma sculptum]		70404.11;72842.47;73442.14;70877.29;68942.26	1.54095	0	47.0903	44.9058	0	0	141.761	0	1	1	0	0	1
JAP80674.1	valyl-tRNA	synthetase [Rhipicephalus appendiculatus]		114259	1.53249	64.1708	88.0144	62.991	216.486	0	113.269	1	1	1	1	0	1
JAP83053.1	adipocyte	plasma membrane-associated protein [Rhipicephalus appendiculatus]		45029.2	1.5218	431.285	339.252	242.843	818.484	0	723.677	1	1	1	1	0	1
JAP67835.1;JAP82948.1;JAT92723.1;JAU01746.1	putative;hypothetical;putative;putative	members of chemokine-like factor super family [Hyalomma excavatum];protein [Rhipicephalus appendiculatus];members of chemokine-like factor super family [Amblyomma aureolatum];members of chemokine-like factor super family [Amblyomma sculptum]		18396.65;18430.64;18445.63;18327.61	1.51752	142.569	201.217	219.01	535.37	0	318.684	1	1	1	1	0	1
AEO35722.1;JAP63974.1;JAP82472.1;JAT94258.1;JAU02380.1	hypothetical;putative;synapse;putative;putative	protein [Amblyomma maculatum];synapse-associated protein [Hyalomma excavatum];associated protein [Rhipicephalus appendiculatus];synapse-associated protein [Amblyomma aureolatum];synapse-associated protein [Amblyomma sculptum]		41076.02;40808.61;40945.79;41123.03;41047.93	1.51586	24.2981	20.9567	19.6949	50.2681	0	48.1867	1	1	1	1	0	1
JAT93970.1	putative	cytoplasmic exosomal rna helicase ski2 dead-box superfamily protein, partial [Amblyomma aureolatum]		114508	1.49289	0	17.1958	19.906	55.3888	0	0	0	1	1	1	0	0
ACX53895.1	cyclophilin	A [Rhipicephalus sanguineus]		NaN	1.49286	849.994	1712.68	2227.15	4834.13	0	2316.39	2	2	2	2	0	2
AEO35334.1;JAP63575.1;JAP80112.1;JAT96246.1	hypothetical;putative;ribosome;putative	protein [Amblyomma maculatum];microtubule binding protein ytm1 [Hyalomma excavatum];biogenesis protein YTM1 [Rhipicephalus appendiculatus];microtubule binding protein ytm1, partial [Amblyomma aureolatum]		47117.79;47513.2;47583.1;45898.46	1.49217	0	77.6563	43.1036	180.194	0	0	0	1	1	1	0	0
AEO34289.1	hypothetical	protein [Amblyomma maculatum]		61369	1.49038	158.036	147.46	154.021	382.264	0	302.593	3	3	3	3	0	3
AEO35250.1;JAU02384.1	hypothetical;hipothetical	protein [Amblyomma maculatum];protein, partial [Amblyomma sculptum]		26405.99;26247.73	1.48777	14.2336	43.9542	47.2472	82.836	0	74.0266	1	1	1	1	0	1
AEO34825.1;JAT91407.1;JAU01453.1	hypothetical;putative;putative	protein [Amblyomma maculatum];small nuclear ribonucleoprotein snrnp [Amblyomma aureolatum];small nuclear ribonucleoprotein snrnp [Amblyomma sculptum]		15281.28;15307.32;15295.31	1.48295	252.668	154.225	213.061	520.604	0	398.756	5	5	4	3	0	4
JAP79292.1;JAT94336.1	exosome;putative	complex component RRP45 [Rhipicephalus appendiculatus];exosomal 3'-5' exoribonuclease complex subunit rrp43, partial [Amblyomma aureolatum]		47176.53;48409.34	1.46693	236.464	111.654	132.966	525.843	0	179.875	1	1	1	1	0	1
JAP75082.1;JAR94036.1	putative	splicing factor 3b subunit 4 [Ixodes ricinus]		NaN;NaN	1.45615	76.6817	780.385	1055.16	1884.29	0	900.198	1	1	1	1	0	1
AEO32530.1	hypothetical	protein, partial [Amblyomma maculatum]		NaN	1.45446	125.466	106.504	119.742	271.394	0	240.158	7	7	7	6	0	7
AEO34540.1;EEC19698.1;JAP72505.1;JAU01932.1;XP_029844207.1	hypothetical;phosphoglucose;putative;putative;glucose-6-phosphate	protein [Amblyomma maculatum];isomerase, putative [Ixodes scapularis];glucose-6-phosphate isomerase [Ixodes ricinus];glucose-6-phosphate isomerase, partial [Amblyomma sculptum];isomerase [Ixodes scapularis]		62683.9;60665.09;62873.95;61704.83;62887.94	1.45415	10.5021	3.77724	5.15526	16.2461	0	12.0148	1	1	1	1	0	1
AAY66991.1;ABR23476.1;EEC20154.1	ribosomal;60s;ribosomal	protein L39 [Ixodes scapularis];ribosomal protein L39 [Ornithodoros parkeri];protein L39, putative [Ixodes scapularis]		6368.71;6368.71;9396.34	1.45057	297.871	312.054	236.088	785.222	0	441.982	2	2	2	2	0	2
AEO33867.1;AEO34078.1	hypothetical	protein [Amblyomma maculatum]		NaN;34559.08	1.44533	1736.57	2226.81	2061.84	1843.17	5670.62	1194.66	14	15	16	17	3	15
AEO34395.1;XP_029833158.1	hypothetical;actin-5C	protein [Amblyomma maculatum];[Ixodes scapularis]		41793.78;41793.78	1.43981	3646.94	3488.48	4013.23	6257.73	5201.54	4592.67	41	42	44	40	8	39
JAP68470.1	putative	elongation factor 2-like isoform 1, partial [Hyalomma excavatum]		93588.9	1.43759	907.632	1128.18	1258.75	2386.54	940.095	1409.61	5	5	5	5	1	5
JAP67120.1;JAP80563.1	putative;lysosome	plasma membrane glycoprotein cd36 [Hyalomma excavatum];membrane protein 2 [Rhipicephalus appendiculatus]		56960;56949.83	1.43717	70.3027	65.8066	40.6421	119.92	0	134.102	1	1	1	1	0	1
AEO34496.1;EEC13201.1;JAP68130.1;JAP71850.1;JAP85858.1;JAT96761.1;JAU01784.1;XP_029845489.1;XP_029845491.1	hypothetical;WD-repeat;putative;putative;transducin;putative;putative;F-box-like/WD;F-box-like/WD	protein [Amblyomma maculatum];protein, putative [Ixodes scapularis];beta-transducin family wd-40 repeat protein [Hyalomma excavatum];beta-transducin family wd-40 repeat protein [Ixodes ricinus];(beta)-like 1 [Rhipicephalus appendiculatus];beta-transducin family wd-40 repeat protein [Amblyomma aureolatum];beta-transducin family wd-40 repeat protein [Amblyomma sculptum];repeat-containing protein TB…		53847.97;53619.96;53878;53763.98;53862;53847.97;53847.97;53763.98;53763.98	1.43634	85.6194	75.0547	79.734	225.067	0	120.241	2	2	2	1	0	1
JAP72004.1;XP_029846996.1	putative;3'(2'),5'-bisphosphate	bisphosphate 3'-nucleotidase bpnt1/inositol polyphosphate 1-phosphatase [Ixodes ricinus];nucleotidase 1 isoform X1 [Ixodes scapularis]		34659.67;34659.67	1.43567	251.115	237.93	269.849	679.087	0	410.431	9	10	10	7	0	10
JAP76175.1;JAP82916.1	Mucin	[Rhipicephalus appendiculatus]		148122.21;156748.77	1.43174	281.979	112.433	104.211	640.266	0	73.6341	4	4	4	1	0	2
AEO35313.1;JAP66664.1;JAT96205.1	hypothetical;putative;putative	protein [Amblyomma maculatum];alpha-ketoacid-coa transferase [Hyalomma excavatum];alpha-ketoacid-coa transferase [Amblyomma aureolatum]		55376.97;55383.1;55156.65	1.42902	46.1385	59.8532	58.2721	174.458	0	60.2788	7	9	9	5	0	8
AEO32681.1	hypothetical	protein, partial [Amblyomma maculatum]		64891.4	1.42732	60.3547	46.1997	49.9843	152.945	0	70.4848	4	7	7	5	0	6
JAP80479.1	uridine	phosphorylase [Rhipicephalus appendiculatus]		43339.8	1.42051	53.8554	39.2212	46.2966	93.771	0	104.21	1	1	1	1	0	1
JAR86788.1	extracellular	domains containing protein cg31004 like, partial [Carios mimon]		32516.9	1.41767	116.055	42.6004	61.1807	179.417	0	132.239	1	1	1	1	0	1
JAT94513.1	putative	tumor-specific antigen, partial [Amblyomma aureolatum]		60611.3	1.4153	44.8054	39.0016	33.7739	119.559	0	46.853	2	2	2	1	0	1
AEO32807.1	hypothetical	protein, partial [Amblyomma maculatum]		32007.7	1.40772	166.512	414.835	196.598	596.17	0	498.96	2	2	2	2	0	2
AEO32272.1;AEO35643.1	hypothetical	protein, partial [Amblyomma maculatum];protein [Amblyomma maculatum]		31394.86;33119.64	1.40747	50.5757	50.9601	50.2869	152.425	0	61.2619	5	7	7	4	0	4
JAP64854.1;JAT98094.1	putative;hypothetical	sugar phosphatase of the had superfamily carbohydrate transport and metabolism [Hyalomma excavatum];protein [Amblyomma aureolatum]		28710.02;29047.49	1.39671	172.594	148.041	140.841	428.884	0	215.664	1	1	1	1	0	1
ACG76209.1	heat	shock protein 10, partial [Amblyomma americanum]		7330.68	1.38871	38.7218	63.3483	84.2152	181.641	0	77.0549	1	2	2	2	0	2
JAP78414.1	heterogeneous	nuclear ribonucleoprotein L [Rhipicephalus appendiculatus]		51120.3	1.38665	132.177	182.314	203.714	417.704	0	300.863	2	2	2	1	0	1
EEC16362.1;XP_002413054.2	65-kDa;plastin-2	macrophage protein, putative, partial [Ixodes scapularis];[Ixodes scapularis]		69859.4;69514.92	1.38602	29.9548	16.5044	29.5378	54.7399	0	50.5935	1	1	1	1	0	1
AEO32281.1;EEC13094.1;JAP66535.1;JAP73084.1;JAP85093.1;JAR94564.1;JAT92328.1;JAW00002.1;JAW00003.1;spB7Q2M2.1RU1C_IXOSC;XP_029837967.1;XP_029837968.1;XP_029841080.1;XP_029841081.1	hypothetical;U1;putative;putative;U1;putative;putative;U1;U1;RecName:;U1;U1;U1;U1	protein, partial [Amblyomma maculatum];small nuclear ribonucleoprotein C, putative [Ixodes scapularis];u1 snrnp-specific protein c, partial [Hyalomma excavatum];u1 snrnp-specific protein c, partial [Ixodes ricinus];small nuclear ribonucleoprotein C [Rhipicephalus appendiculatus];u1 snrnp-specific protein c, partial [Ixodes ricinus];u1 snrnp-specific protein c, partial [Amblyomma aureolatum];small…		17179.47;16702.58;17517.83;17564.8;17718.12;17554.76;17589.85;18057.48;16772.94;16702.58;17889.18;17747.06;17907.21;17765.09	1.38553	21.1063	25.143	21.2819	53.5836	0	39.9828	2	2	2	1	0	1
JAP85567.1	endoribonuclease	Dicer [Rhipicephalus appendiculatus]		235192	1.38543	116.341	106.115	120.876	349.004	0	126.661	13	15	15	4	0	13
JAP82623.1;JAP87341.1	small	subunit ribosomal protein S31 [Rhipicephalus appendiculatus];subunit ribosomal protein S31, partial [Rhipicephalus appendiculatus]		47426.54;48415.69	1.37898	0	23.0335	23.3416	30.9232	0	33.0271	0	1	1	1	0	1
JAP87017.1;JAU01661.1	heat;putative	shock 70kDa protein 1/8, partial [Rhipicephalus appendiculatus];heat shock protein, partial [Amblyomma sculptum]		40840.44;42812.59	1.37805	291.131	251.07	299.838	608.241	0	552.134	2	3	3	3	0	1
JAP85082.1	glutathione	S-transferase [Rhipicephalus appendiculatus]		24195.3	1.37402	262.066	325.337	262.165	729.916	0	437.406	1	1	1	1	0	1
JAP76438.1;JAP79172.1	spermine	oxidase [Rhipicephalus appendiculatus]		122131.96;122219.04	1.36761	50.6253	55.2748	52.9169	144.035	0	73.1651	6	5	7	1	0	1
JAP78454.1	myosin	heavy chain [Rhipicephalus appendiculatus]		227774	1.36569	24.4274	30.1225	28.0647	54.7031	0	58.1233	2	2	2	1	0	1
AEO35028.1;JAU03083.1	hypothetical	protein [Amblyomma maculatum];protein [Amblyomma sculptum]		34364.55;28227.49	1.35808	0	17.6843	17.1736	29.0133	0	18.3264	0	1	1	1	0	1
JAG92697.1	putative	oligosaccharyltransferase gamma subunit [Amblyomma americanum]		37977.3	1.35688	94.3005	99.8246	122.337	245.118	0	184.283	2	3	3	1	0	2
JAP64410.1;JAP81623.1	putative;aubergine	translation initiation factor 2c eif-2c [Hyalomma excavatum];[Rhipicephalus appendiculatus]		107989.96;106501.47	1.35176	29.7338	42.4052	45.3484	95.1295	0	63.6848	1	1	1	1	0	1
JAT91213.1	hypothetical	protein [Amblyomma aureolatum]		20059.2	1.34709	33.8245	73.7734	43.2906	141.951	0	61.3087	1	1	1	1	0	1
JAG92605.1	putative	m20 peptidase aminoacylase 1-like protein 2 [Amblyomma americanum]		24851	1.3464	14.749	49.1166	56.475	148.614	0	13.4124	1	1	1	1	0	1
AEO35176.1	hypothetical	protein [Amblyomma maculatum]		22766.1	1.34556	413.611	800.846	582.155	1176.25	0	1241.2	1	1	1	1	0	1
JAT94893.1	putative	sulfotransferase [Amblyomma aureolatum]		36995.4	1.34037	56.5502	66.8709	44.0755	160.913	0	63.5939	2	2	2	1	0	1
JAP64844.1;JAT95333.1;JAU00371.1	putative;hypothetical;hypothetical	mrna cleavage and polyadenylation factor i complex subunit rna15 [Hyalomma excavatum];protein, partial [Amblyomma aureolatum];protein, partial [Amblyomma sculptum]		31019.42;38553.93;16282.93	1.33398	193.006	220.111	300.975	597.41	0	355.174	7	8	9	7	0	7
AEO32095.1	hypothetical	protein [Amblyomma maculatum]		72571.2	1.33015	1879.29	2119.23	2168.12	3129.69	2542.02	2530.86	37	40	43	35	3	37
JAT92001.1	putative	heat shock protein, partial [Amblyomma aureolatum]		22084.2	1.32483	66.1553	101.715	121.252	243.478	0	139.56	4	4	4	2	0	4
AEO33811.1	hypothetical	protein [Amblyomma maculatum]		NaN	1.32084	96.6268	87.7616	88.4237	227.5	0	132.841	4	4	4	3	0	4
ACG76255.1	par-6	gamma, partial [Amblyomma americanum]		20194.3	1.31821	42.9179	88.1519	63.0108	140.67	0	115.168	1	1	1	1	0	1
AEO34450.1;JAT93406.1	hypothetical;putative	protein [Amblyomma maculatum];20s proteasome regulatory subunit alpha type psma4/pre9 [Amblyomma aureolatum]		29946.2;29952.21	1.31791	351.46	277.994	254.115	526.447	0	638.013	12	13	13	11	0	12
JAP79437.1	2-oxoglutarate	dehydrogenase E2 component (dihydrolipoamide succinyltransferase) [Rhipicephalus appendiculatus]		61463.7	1.31594	21.2583	40.8704	28.6658	85.7648	0	33.715	2	2	2	1	0	2
AEO34769.1	hypothetical	protein [Amblyomma maculatum]		20637.5	1.30873	28.9079	23.0029	21.9393	87.2999	0	9.34986	2	3	2	1	0	2
JAP63746.1;JAP83759.1;JAT95329.1;JAT99660.1	putative;lipid;putative;putative	start domain-containing involved in steroidoproteinis/phosphatidylcholine transfer [Hyalomma excavatum];binding start domain of mammalian stard10 [Rhipicephalus appendiculatus];start domain-containing involved in steroidoproteinis/phosphatidylcholine transfer [Amblyomma aureolatum];start domain-containing involved in steroidoproteinis/phosphatidylcholine transfer [Amblyomma sculptum]		31066.47;31039.44;30717.02;30703.04	1.30606	23.8538	33.7318	62.3076	103.587	0	53.0003	1	1	1	1	0	1
AEO32782.1;JAT98211.1	hypothetical;putative	protein, partial [Amblyomma maculatum];transcriptional coactivator caper rrm superfamily, partial [Amblyomma aureolatum]		62418.11;54928.36	1.30567	94.6005	103.015	83.0129	291.022	0	75.3878	6	6	6	1	0	6
AEO32883.1	hypothetical	protein, partial [Amblyomma maculatum]		33389.4	1.30213	167.873	213.411	185.459	312.586	0	425.387	4	4	4	4	0	4
JAP85440.1	endoplasmic	reticulum resident protein 44 [Rhipicephalus appendiculatus]		46199.8	1.29973	73.676	112.47	79.1691	254.581	0	90.2582	6	7	7	4	0	5
JAP88056.1	ubiquitin-like	1-activating enzyme E1 B, partial [Rhipicephalus appendiculatus]		33537.2	1.29818	14.6414	42.3765	24.6195	53.5147	0	52.4653	1	1	1	1	0	1
JAP88355.1	transglutaminase/protease	like logues, partial [Rhipicephalus appendiculatus]		28474.2	1.29648	0	32.6447	44.7723	100.37	0	0	0	1	1	1	0	0
AEO34363.1	hypothetical	protein [Amblyomma maculatum]		53489.4	1.29302	30.1097	76.5552	77.5663	135.316	0	102.899	1	2	2	1	0	1
JAP72438.1;JAP73023.1	putative	fad-dependent oxidoreductase [Ixodes ricinus];fad-dependent oxidoreductase, partial [Ixodes ricinus]		52031.88;51474.13	1.29214	0	21.7932	26.6137	0	0	62.5485	0	1	1	0	0	1
JAP83625.1	vinculin	[Rhipicephalus appendiculatus]		110619	1.29055	136.22	165.439	191.551	486.061	0	150.449	1	1	1	1	0	1
JAT94280.1	putative	ribose-phosphate pyrophosphokinase, partial [Amblyomma aureolatum]		38951.1	1.2902	645.283	535.882	638.88	1359.94	0	988.283	1	1	1	1	0	1
AEO35023.1;JAT99009.1	hypothetical;putative	protein [Amblyomma maculatum];20s proteasome regulatory subunit alpha type psma1/pre5 [Amblyomma aureolatum]		30853.84;30689.68	1.28677	381.837	293.599	271.418	680.949	0	537.438	15	17	18	19	0	19
JAP72961.1	putative	endoplasmic reticulum glucose-regulated protein grp94/endoplasmin hsp90 family [Ixodes ricinus]		91212.9	1.28355	299.157	278.323	290.354	729.691	0	384.216	8	8	8	6	0	6
JAP67690.1	putative	vacuolar h+-atpase v0 sector subunit a [Hyalomma excavatum]		95538.6	1.28351	50.9297	58.4161	57.6264	119.852	0	94.4576	7	8	7	3	0	6
AEO35297.1;JAT96569.1	hypothetical;putative	protein [Amblyomma maculatum];exocyst complex subunit sec15, partial [Amblyomma aureolatum]		88041.5;83586.26	1.28014	49.4087	66.1094	51.5942	123.139	0	90.7886	9	10	10	2	0	5
AEO35008.1	hypothetical	protein [Amblyomma maculatum]		42926.9	1.27918	114.323	114.222	118.333	293.231	0	150.489	11	12	12	7	0	10
JAP76543.1	malate	dehydrogenase [Rhipicephalus appendiculatus]		36137.6	1.27721	50.2003	76.0877	88.5415	188.864	0	85.5185	3	3	3	3	0	3
JAP78422.1	guanine	nucleotide bionding protein beta subunit [Rhipicephalus appendiculatus]		66368.6	1.27514	153.328	161.872	143.943	293.457	0	292.014	2	2	2	1	0	2
EEC03087.1;XP_002403525.2;XP_029835966.1;XP_029835967.1	dynein	light chain, putative [Ixodes scapularis];light chain roadblock-type 1 isoform X3 [Ixodes scapularis];light chain roadblock-type 1 isoform X1 [Ixodes scapularis];light chain roadblock-type 1 isoform X2 [Ixodes scapularis]		15159.47;10788.46;13491.7;11083.76	1.27502	53.4803	94.1978	85.0234	152.503	0	144.196	1	1	1	1	0	1
JAT91546.1	putative	cytochrome, partial [Amblyomma aureolatum]		22598	1.26719	63.7677	45.5957	40.4564	106.895	0	82.9545	1	1	1	1	0	1
AEO35868.1;EEC14668.1;JAP68953.1;JAP76362.1;JAP83283.1;JAU01776.1;XP_002412097.2	hypothetical;conserved;putative;nucleolar;nucleolar;putative;nucleolar	protein [Amblyomma maculatum];hypothetical protein [Ixodes scapularis];nucleolar complex protein 2 [Ixodes ricinus];complex protein 2 [Rhipicephalus appendiculatus];complex protein 2 [Rhipicephalus appendiculatus];nucleolar complex protein 2 log isoform x4, partial [Amblyomma sculptum];complex protein 2 homolog [Ixodes scapularis]		86272.38;89347.11;89423.96;86248.73;86506.02;89295.6;89395.15	1.26473	18.8102	25.6717	24.8403	87.6741	0	0	1	1	1	1	0	0
JAP81031.1;JAT96844.1	failed;putative	axon connections fax protein/glutathione s transferase like protein [Rhipicephalus appendiculatus];failed axon connections fax protein/glutathione s-transferase-like protein [Amblyomma aureolatum]		42592.43;42339.31	1.26352	86.1113	93.5692	80.4447	220.745	0	107.928	9	9	9	4	0	8
AEO32585.1;AEO36660.1	hypothetical	protein, partial [Amblyomma maculatum];protein [Amblyomma maculatum]		NaN;59999.25	1.25061	2103.01	1896.85	1938.79	2871.25	2864.68	1691.01	38	41	41	33	2	38
EEC11112.1;XP_029822355.1;XP_029822356.1	conserved;uncharacterized;uncharacterized	hypothetical protein [Ixodes scapularis];protein LOC8032597 isoform X1 [Ixodes scapularis];protein LOC8032597 isoform X2 [Ixodes scapularis]		21402.56;31055.36;28804.84	1.24908	0	86.0749	72.6102	99.6706	0	98.539	0	1	1	1	0	1
AEO33147.1	hypothetical	protein, partial [Amblyomma maculatum]		55122.2	1.24737	33.0373	47.5091	45.6215	89.5799	0	67.7986	4	4	4	3	0	4
AEO32745.1	hypothetical	protein, partial [Amblyomma maculatum]		34858.5	1.24621	446.158	353.078	386.061	468.83	597.663	410.639	15	16	16	14	1	13
JAP63814.1;JAP80733.1;JAU01131.1	putative;formin;putative	cdc42-interacting protein cip4, partial [Hyalomma excavatum];binding protein 1 [Rhipicephalus appendiculatus];cdc42-interacting protein cip4, partial [Amblyomma sculptum]		67719.2;65112.2;63933.79	1.24309	64.7662	46.3737	33.2736	119.015	0	60.5034	4	6	6	3	0	5
AEO33874.1	hypothetical	protein [Amblyomma maculatum]		NaN	1.24034	42.5487	58.9938	72.6389	187.503	0	28.5404	2	2	2	2	0	2
EEC08601.1;JAW03045.1;JAW03046.1;XP_029829450.1;XP_029829451.1;XP_029829452.1;XP_029829453.1;XP_029829454.1;XP_029829455.1;XP_029829456.1	cleavage;Cleavage;Alternative;cleavage;cleavage;cleavage;cleavage;cleavage;cleavage;cleavage	and polyadenylation specificity factor, putative [Ixodes scapularis];and polyadenylation specificity factor, partial [Ornithodoros moubata];splicing factor SRp20-9G8, partial [Ornithodoros moubata];and polyadenylation specificity factor subunit 6 isoform X1 [Ixodes scapularis];and polyadenylation specificity factor subunit 6 isoform X2 [Ixodes scapularis];and polyadenylation specificity factor su…		58771.14;48436.55;51942.29;69614.3;68994.62;68741.33;68121.65;67731.17;66858.2;55855.48	1.23777	11.9249	16.8141	13.9433	0	0	52.8308	1	1	1	0	0	1
JAP79300.1	ER	degradation enhancer, mannosidase alpha-like 2 [Rhipicephalus appendiculatus]		105442	1.23637	91.8219	104.856	186.415	225.187	0	248.458	1	1	1	1	0	1
JAP85942.1	protein	Njmu-R1 [Rhipicephalus appendiculatus]		45076.7	1.23572	85.7768	157.394	85.4006	220.382	0	185.641	2	2	2	2	0	2
EEC18665.1	quinone	oxidoreductase, putative, partial [Ixodes scapularis]		39698.5	1.23322	121.64	69.7281	86.2179	205.736	0	136.589	1	1	1	1	0	1
JAP81662.1	aldehyde	dehydrogenase (NAD+) [Rhipicephalus appendiculatus]		53683.2	1.23312	7066.63	6073.82	6328.49	11108.8	3834.25	9064.38	30	32	32	27	5	30
JAT93207.1;JAU02845.1	putative	mitochondrial import inner membrane translocase subunit tim8-like protein [Amblyomma aureolatum];mitochondrial import inner membrane translocase subunit tim8-like protein [Amblyomma sculptum]		10169.39;10139.36	1.22174	109.959	106.659	118.466	281.8	0	127.586	4	5	5	5	0	5
JAP84120.1	programmed	cell death 6-interacting protein [Rhipicephalus appendiculatus]		92930.3	1.22157	40.7942	116.474	121.38	216.268	0	124.121	1	1	1	1	0	1
AEO34741.1;JAP66493.1;JAP79951.1;JAT92176.1	hypothetical;putative;large;putative	protein [Amblyomma maculatum];ribosomal protein l11 [Hyalomma excavatum];subunit ribosomal protein L11 [Rhipicephalus appendiculatus];ribosomal protein l11 [Amblyomma aureolatum]		22286.33;22283.36;22093.24;22310.4	1.22131	62.5688	131.516	59.8996	149.401	0	160.793	1	1	1	1	0	1
JAT93602.1	putative	proteasome beta type-1 subunit [Amblyomma aureolatum]		26086.8	1.21805	406.972	328.432	340.98	793.166	0	517.93	9	10	10	7	0	8
AEO32650.1;JAP65098.1	hypothetical;putative	protein, partial [Amblyomma maculatum];the tubulin superfamily includes five distinct family, partial [Hyalomma excavatum]		52671.72;NaN	1.2174	267.318	303.416	378.392	496.616	363.337	295.509	9	9	9	8	1	8
AEO34050.1	hypothetical	protein [Amblyomma maculatum]		21513.3	1.2166	73.3518	34.8538	38.4784	99.4471	0	79.009	3	5	5	4	0	4
JAP82967.1	acyl-CoA	oxidase [Rhipicephalus appendiculatus]		78694.4	1.20976	102.423	124.609	84.1803	225.931	0	150.561	3	3	3	2	0	3
JAP84958.1	long-chain	acyl-CoA synthetase [Rhipicephalus appendiculatus]		76480.5	1.20707	55.5073	36.048	33.9005	86.6525	0	64.7813	2	2	2	1	0	2
JAT92794.1;JAU00916.1	putative	farnesoic acid o-methyltransferase, partial [Amblyomma aureolatum];farnesoic acid o-methyltransferase, partial [Amblyomma sculptum]		16281.23;16388.34	1.20512	431.775	493.833	433.034	1138.64	0	498.694	3	3	3	2	0	3
JAP87089.1	myosin	heavy chain 6/7, partial [Rhipicephalus appendiculatus]		224921	1.19666	179.643	131.644	106.244	270.354	0	229.289	3	3	3	3	0	3
AEO32146.1;AEO33769.1;EEC12950.1;XP_029821946.1;XP_029851055.1	hypothetical;hypothetical;glutathione;glutathione;glutathione	protein, partial [Amblyomma maculatum];protein [Amblyomma maculatum];S-transferase, putative [Ixodes scapularis];S-transferase 1 [Ixodes scapularis];S-transferase 1 [Ixodes scapularis]		NaN;NaN;24417.29;25337.33;24440.4	1.19431	233.521	132.295	107.411	473.374	0	91.8063	1	1	1	1	0	1
AEO34169.1;AEO34170.1	hypothetical	protein [Amblyomma maculatum]		19946.52;19946.52	1.19268	254.082	301.334	314.734	784.588	0	253.225	7	7	7	5	0	7
JAP79846.1	dehydrogenase/reductase	SDR family member 4 [Rhipicephalus appendiculatus]		31174.2	1.19203	101.809	152.6	129.426	287.155	0	170.389	1	1	1	1	0	1
AEO32365.1;JAP64042.1;JAP79117.1;JAT98454.1	hypothetical;putative;cleavage;putative	protein, partial [Amblyomma maculatum];mrna cleavage and polyadenylation factor ii complex subunit cft2 cpsf subunit [Hyalomma excavatum];and polyadenylation specificity factor subunit 2 [Rhipicephalus appendiculatus];mrna cleavage and polyadenylation factor ii complex subunit cft2 cpsf subunit [Amblyomma aureolatum]		72804.52;73236.89;83485.97;73059.88	1.19147	0	12.2095	11.0465	21.3802	0	6.32851	0	1	1	1	0	1
JAT79293.1;JAW04922.1	malate;Malate	mitochondrial like, partial [Ornithodoros brasiliensis];dehydrogenase, partial [Ornithodoros moubata]		36731.36;35742.26	1.19078	83.3834	177.876	187.99	180.002	0	354.955	1	1	1	1	0	1
JAP71494.1;JAR91958.1;XP_029831958.1;XP_029831959.1;XP_029831960.1;XP_029845597.1;XP_029845598.1;XP_029845599.1;XP_029845600.1	putative;putative;glycogen;glycogen;glycogen;glycogen;glycogen;glycogen;glycogen	alpha amylase, partial [Ixodes ricinus];alpha amylase, partial [Ixodes ricinus];debranching enzyme isoform X1 [Ixodes scapularis];debranching enzyme isoform X2 [Ixodes scapularis];debranching enzyme isoform X3 [Ixodes scapularis];debranching enzyme-like isoform X1 [Ixodes scapularis];debranching enzyme-like isoform X2 [Ixodes scapularis];debranching enzyme-like isoform X3 [Ixodes scapularis];debr…		173032.21;172195.31;184860.77;183250.66;177508.22;192655.78;191105.87;177367.15;175200.81	1.18941	42.2057	63.3444	47.5592	72.3281	0	109.781	1	1	1	1	0	1
AEO34887.1;JAT92304.1;JAU02877.1	hypothetical;putative;putative	protein [Amblyomma maculatum];ribosomal protein l34 [Amblyomma aureolatum];ribosomal protein l34 [Amblyomma sculptum]		13638.23;13655.3;13634.28	1.18259	58.7186	41.0195	54.1678	131.489	0	50.5183	1	1	1	1	0	1
AEO34534.1	hypothetical	protein [Amblyomma maculatum]		53919.3	1.17989	534.338	491.961	417.774	973.577	0	730.274	8	9	9	5	0	7
JAT94308.1	putative	ubiquitin specific protease [Amblyomma aureolatum]		124241	1.17561	113.732	135.865	142.263	347.431	0	113.245	5	5	5	1	0	5
EEC16360.1;JAP82420.1;JAT94628.1;XP_029839452.1	WD-repeat;WD;putative;DDB1-	protein, putative, partial [Ixodes scapularis];repeat-containing protein 68 [Rhipicephalus appendiculatus];conserved wd40 repeat-containing protein an11, partial [Amblyomma aureolatum];and CUL4-associated factor 7 [Ixodes scapularis]		39566.7;39564.77;39687.93;40231.38	1.17256	82.8549	87.9976	77.8325	148.851	0	142.748	2	2	2	1	0	1
EEC19701.1;JAP71075.1;XP_029844201.1	acyl-CoA;putative;acyl-CoA	synthetase, putative [Ixodes scapularis];acyl-coa synthetase [Ixodes ricinus];synthetase family member 3, mitochondrial [Ixodes scapularis]		65705.93;64689.8;64700.79	1.17166	38.7318	63.0948	70.6181	115.371	0	86.6762	1	1	1	1	0	1
AEO35948.1	hypothetical	protein [Amblyomma maculatum]		31159.5	1.17004	50.6962	28.6988	25.876	75.9145	0	47.2572	1	2	2	1	0	1
JAT94602.1	putative	hydroxyacylglutathione hydrolase [Amblyomma aureolatum]		29106.2	1.16972	150.073	136.525	133.583	328.439	0	163.054	7	8	7	6	0	8
JAP83853.1	L-fuconate	dehydratase [Rhipicephalus appendiculatus]		49229.4	1.16776	56.2503	28.9886	30.7611	80.587	0	54.8736	2	2	2	1	0	2
EEC06833.1;JAP73908.1;JAP83391.1;JAP83392.1;JAU02818.1;JAW01469.1;XP_002408411.2;XP_029828850.1	conserved;putative;regulation;regulation;putative;Cyclin-D-binding;uncharacterized;uncharacterized	hypothetical protein, partial [Ixodes scapularis];regulation of wnt receptor signaling pathway, partial [Ixodes ricinus];of wnt receptor signaling pathway [Rhipicephalus appendiculatus];of wnt receptor signaling pathway [Rhipicephalus appendiculatus];regulation of wnt receptor signaling pathway [Amblyomma sculptum];Myb-like transcription factor 1, partial [Ornithodoros moubata];protein C45G9.7 is…		13566.69;13594.7;12823.76;13243.33;13252.33;9707.03;13281.39;13867.31	1.16712	43.2213	98.9893	112.515	171.744	0	125.551	1	1	1	1	0	1
JAT94490.1	putative	proteasome beta type-2 subunit [Amblyomma aureolatum]		22697.2	1.16372	924.749	787.417	717.348	1393.22	0	1434.05	8	8	8	7	0	7
JAP66703.1;JAP79954.1	putative;sulfite	sulfite oxidase molybdopterin-binding component [Hyalomma excavatum];oxidase [Rhipicephalus appendiculatus]		61359.63;61670.99	1.16148	57.3772	54.4505	67.7829	93.536	0	115.079	5	5	5	3	0	3
JAT94272.1	putative	secreted protein [Amblyomma aureolatum]		35297.5	1.15736	309.856	252.308	298.467	699.346	0	296.713	9	9	9	8	0	9
AEO35571.1;JAP66807.1;JAP71301.1;JAP77223.1;JAP80858.1;JAT98214.1;JAW02916.1;XP_029829426.1;XP_029829427.1	hypothetical;putative;putative;14-3-3;14-3-3;putative;PH;14-3-3;14-3-3	protein [Amblyomma maculatum];14-3-3 protein zeta multifunctional 14-3-3 family chaperone [Hyalomma excavatum];multifunctional chaperone 14-3-3 family [Ixodes ricinus];protein beta/theta/zeta [Rhipicephalus appendiculatus];protein beta/theta/zeta [Rhipicephalus appendiculatus];14-3-3 protein zeta multifunctional 14-3-3 family chaperone [Amblyomma aureolatum];and SEC7 domain-containing protein 3, …		27904.28;28075.39;28075.39;27904.28;28075.39;28075.39;28075.39;28075.39;28075.39	1.1533	1223.64	985.037	1137.96	2199.29	0	1660.38	24	23	23	24	0	23
AEO34474.1;EEC04981.1;JAP64690.1;JAP72552.1;JAP82434.1;JAT98057.1;JAW03563.1;XP_029841377.1	hypothetical;cell;putative;putative;sam;putative;tRNA;LOW	protein [Amblyomma maculatum];division protein FtsJ, putative, partial [Ixodes scapularis];sam-dependent methyltransferase/cell division protein ftsj [Hyalomma excavatum];sam-dependent methyltransferase/cell division protein ftsj [Ixodes ricinus];dependent methyltransferase/cell division protein ftsj [Rhipicephalus appendiculatus];sam-dependent methyltransferase/cell division protein ftsj [Amblyo…		45822.82;30024.29;45744.09;34195.04;45786;44859.55;15509.67;34196.97	1.15273	97.2621	143.987	123.549	200.083	0	220.429	1	1	1	1	0	1
JAP63825.1;JAP84406.1	putative;RuvB-like	dna helicase tip49 tbp-interacting protein, partial [Hyalomma excavatum];protein 1 (pontin 52) [Rhipicephalus appendiculatus]		50783.59;50361.06	1.15216	584.292	554.256	610.998	1267.64	0	748.124	19	21	22	13	0	19
JAP68250.1	putative	3-ketoacyl-coa thiolase [Hyalomma excavatum]		50269.2	1.14596	180.102	106.475	112.497	192.875	0	264.448	1	1	1	1	0	1
JAP76852.1;JAP84460.1	c3h1	type zn finger protein [Rhipicephalus appendiculatus]		21767.83;32939.89	1.14311	61.89	25.8724	31.3471	93.0649	0	43.0906	2	2	2	2	0	2
AEO32464.1	hypothetical	protein, partial [Amblyomma maculatum]		20680.2	1.14148	230.708	400.132	258.783	587.318	0	428.174	3	4	4	4	0	4
AEO34343.1	hypothetical	protein [Amblyomma maculatum]		73177.6	1.14071	110.613	78.9635	74.4408	170.862	0	130.304	2	2	2	2	0	2
JAT94505.1	putative	aldo/keto reductase family [Amblyomma aureolatum]		35700.1	1.13768	239.65	264.692	220.12	428.657	0	395.549	4	5	5	3	0	4
JAP64742.1;JAP79419.1;JAP79420.1	putative;syntaxin-binding;syntaxin-binding	tomosyn [Hyalomma excavatum];protein 5 [Rhipicephalus appendiculatus];protein 5 [Rhipicephalus appendiculatus]		120138.66;125334.56;120199.74	1.13668	35.4391	33.9695	59.6378	146.684	0	0	3	4	5	1	0	0
AEO34048.1	hypothetical	protein [Amblyomma maculatum]		47688.1	1.1354	204.989	200.726	168.595	439.146	0	212.927	11	11	12	11	0	11
JAP68533.1;JAP78063.1	putative;small	ribosomal protein s17 [Hyalomma excavatum];subunit ribosomal protein S17e [Rhipicephalus appendiculatus]		14987.48;14987.48	1.13525	469.471	646.339	449.011	990.934	0	785.522	11	13	13	13	0	11
JAP84933.1	abc	transporter [Rhipicephalus appendiculatus]		31746.2	1.12526	130.204	98.4848	79.9035	172.82	0	174.426	2	2	2	1	0	2
JAP65339.1;JAP76036.1;JAP78412.1	putative;kinesin;kinesin	kinesin light chain, partial [Hyalomma excavatum];light chain [Rhipicephalus appendiculatus];light chain [Rhipicephalus appendiculatus]		61439.27;66983.56;71002.37	1.12261	23.2727	14.3677	26.2382	50.0118	0	21.6992	1	1	1	1	0	1
JAP86993.1	ribosome	binding protein 1, partial [Rhipicephalus appendiculatus]		75333.6	1.12183	24.4171	58.1383	100.015	120.968	0	83.845	1	1	1	1	0	1
JAG92729.1	hypothetical	protein, partial [Amblyomma americanum]		51917.3	1.11787	88.5608	63.1483	77.96	153.323	0	103.417	3	4	5	3	0	3
AEO32911.1	hypothetical	protein, partial [Amblyomma maculatum]		63646.1	1.11716	172.76	196.629	181.531	421.2	0	194.265	10	11	9	6	0	9
JAP76598.1;JAT92087.1	cuticular;putative	protein [Rhipicephalus appendiculatus];cuticular protein, partial [Amblyomma aureolatum]		19907.04;15941.5	1.11667	253.398	375.794	371.488	767.965	0	349.462	1	1	1	1	0	1
AAY66893.1;JAP73955.1;JAP86192.1;XP_029829483.1	SCF;putative;S-phase;S-phase	ubiquitin ligase complex [Ixodes scapularis];scf ubiquitin ligase complex [Ixodes ricinus];kinase-associated protein 1 [Rhipicephalus appendiculatus];kinase-associated protein 1 [Ixodes scapularis]		18496.74;18496.74;18496.74;18496.74	1.11615	40.8092	51.5947	33.8859	73.5863	0	67.3718	3	3	3	2	0	3
JAT93901.1	putative	bifunctional leukotriene a4 hydrolase/aminopeptidase lta4h, partial [Amblyomma aureolatum]		67453.5	1.11439	172.224	242.904	206.177	493.823	0	198.553	7	8	8	4	0	5
JAP85386.1	CDP-diacylglycerol-glycerol-3-phosphate	3-phosphatidyltransferase [Rhipicephalus appendiculatus]		53938.3	1.11289	38.2049	41.4555	19.3291	76.2429	0	33.9216	1	1	1	1	0	1
AEO35411.1	hypothetical	protein [Amblyomma maculatum]		22296.3	1.10987	185.129	180.199	171.25	313.206	0	282.326	3	3	3	2	0	3
JAT93075.1	putative	calponin similarity domain protein, partial [Amblyomma aureolatum]		20097	1.10755	287.353	501.284	344.138	653.147	0	601.46	1	1	1	1	0	1
JAG92684.1	protein	disulfide-isomerase a6, partial [Amblyomma americanum]		34279.8	1.10012	193.55	138.911	131.384	272.278	0	238.005	3	4	4	4	0	4
JAT93375.1	putative	ca2+-binding actin-bundling protein [Amblyomma aureolatum]		103143	1.09976	645.805	520.621	583.684	1149.59	0	775.114	45	47	48	43	0	44
JAI08796.1	Serine	protease inhibitor [Amblyomma americanum]		19734.9	1.09813	76.3394	45.4267	83.4177	149.655	0	75.6629	4	4	4	3	0	4
AEO35622.1;JAP68460.1;JAP82018.1;JAT96317.1	hypothetical;putative;20S;putative	protein [Amblyomma maculatum];20s proteasome regulatory subunit beta type [Hyalomma excavatum];proteasome subunit beta 5 [Rhipicephalus appendiculatus];20s proteasome regulatory subunit beta type [Amblyomma aureolatum]		30878.14;30867.18;30839.08;30763.03	1.09714	154.05	184.745	255.396	374.255	0	277.66	8	9	9	7	0	8
JAT93824.1	putative	cysteine synthase, partial [Amblyomma aureolatum]		61536.7	1.0952	358.926	386.025	360.255	776.264	0	434.154	13	15	15	13	0	15
AEO32377.1;JAT97890.1	hypothetical;putative	protein, partial [Amblyomma maculatum];mrna export factor tap/mex67, partial [Amblyomma aureolatum]		55143.49;49990.64	1.0913	48.7472	59.1583	45.6833	92.9117	0	74.6996	1	1	1	1	0	1
AEO35290.1;JAP66218.1;JAP82892.1;JAT94360.1;JAU01078.1	hypothetical;putative;arfaptin;putative;putative	protein [Amblyomma maculatum];arfaptin [Hyalomma excavatum];[Rhipicephalus appendiculatus];arfaptin [Amblyomma aureolatum];arfaptin, partial [Amblyomma sculptum]		40154.03;41558.53;40062.88;39310.03;39691.46	1.0896	203.905	121.363	174.529	365.614	0	178.964	4	4	4	2	0	4
JAP66602.1;JAP66720.1	putative	acyl-coa thioesterase, partial [Hyalomma excavatum];acyl-coa thioesterase, partial [Hyalomma excavatum]		53963.93;53053.89	1.08837	16.0181	20.8044	16.6603	32.6538	0	25.5554	2	2	2	1	0	1
JAP79783.1	transitional	endoplasmic reticulum ATPase [Rhipicephalus appendiculatus]		89145	1.08798	1345.77	2102.71	2149.68	2826.89	640.384	2623.43	1	1	1	1	1	1
JAP65315.1	putative	rb retinoblastoma tumor suppressor-related protein [Hyalomma excavatum]		113459	1.08781	54.5004	47.1326	39.0299	89.9836	0	63.0305	2	3	3	1	0	2
AEO34600.1	hypothetical	protein [Amblyomma maculatum]		58100.1	1.08679	1129.65	874.742	922.636	1220.02	843.326	1117.73	30	30	30	28	1	30
AEO34889.1;EEC04717.1;JAP63718.1;JAT92352.1;JAU02702.1;JAW06945.1;XP_002410989.2;XP_029845585.1	hypothetical;RNA;putative;putative;putative;RNA;elongin-B;elongin-B-like	protein [Amblyomma maculatum];polymerase II transcription elongation factor, putative [Ixodes scapularis];rna polymerase ii transcription elongation factor elongin/siii subunit elongin b [Hyalomma excavatum];rna polymerase ii transcription elongation factor elongin/siii subunit elongin b [Amblyomma aureolatum];rna polymerase ii transcription elongation factor elongin/siii subunit elongin b [Ambly…		13080.02;13121.06;13081.99;13051.96;13007.91;12994.83;13105.02;13105.02	1.08678	93.2367	118.888	25.2043	187.391	0	70.5337	1	1	1	1	0	1
JAP68308.1;JAT93074.1	putative	huntingtin-interacting protein [Hyalomma excavatum];huntingtin-interacting protein [Amblyomma aureolatum]		13053.7;13039.67	1.08605	7.17299	5.12477	7.66097	9.4222	0	12.2539	1	1	1	1	0	1
AEO33134.1;JAP68241.1;JAP86229.1;JAT92331.1	hypothetical;putative;myosin;putative	protein, partial [Amblyomma maculatum];nonmuscle myosin essential light chain [Hyalomma excavatum];light chain 6 [Rhipicephalus appendiculatus];nonmuscle myosin essential light chain [Amblyomma aureolatum]		20884.36;17171.09;16559.26;16559.26	1.0833	90.0144	123.534	118.168	207.955	0	151.395	5	6	6	4	0	5
JAT92803.1	putative	microtubule-actin cross-linking factor 1-like protein, partial [Amblyomma aureolatum]		161820	1.0823	456.249	614.098	558.277	1065.22	0	697.444	3	4	4	4	0	3
JAP76735.1	annexin	A7/11 [Rhipicephalus appendiculatus]		60453.3	1.07989	166.997	144.408	148.836	287.944	0	209.064	11	12	13	14	0	13
JAP66861.1	putative	ubiquitin-like domain of scythe protein, partial [Hyalomma excavatum]		140217	1.07837	87.0983	73.1042	77.5533	133.348	0	123.041	3	3	4	1	0	2
AEO33120.1	hypothetical	protein, partial [Amblyomma maculatum]		38221.3	1.07669	156.405	124.253	144.282	293.223	0	164.305	6	7	7	3	0	6
AEO35733.1;JAP66615.1;JAP81938.1;JAT96647.1;JAU01925.1	hypothetical;putative;septin;putative;putative	protein [Amblyomma maculatum];septins p-loop gtpase [Hyalomma excavatum];2 [Rhipicephalus appendiculatus];septins p-loop gtpase, partial [Amblyomma aureolatum];septins p-loop gtpase [Amblyomma sculptum]		41859.87;41793.78;41766.76;41094.03;37499.94	1.07455	148.747	135.841	165.011	292.5	0	190.618	11	12	12	6	0	7
AEO32949.1;JAP81915.1;JAT97140.1	hypothetical;ubiquitin;putative	protein, partial [Amblyomma maculatum];fusion degradation protein 1 [Rhipicephalus appendiculatus];ubiquitin fusion-degradation protein, partial [Amblyomma aureolatum]		36960.15;34034.77;34433.23	1.07419	157.307	168.377	165.264	307.29	0	220.082	3	4	4	4	0	4
JAP79413.1;JAT95760.1	calmodulin;putative	binding protein [Rhipicephalus appendiculatus];calmodulin-binding protein, partial [Amblyomma aureolatum]		96589.55;86628.28	1.07215	58.5657	72.0738	73.7685	144.237	0	74.9182	4	7	7	1	0	4
JAP63773.1	hypothetical	protein [Hyalomma excavatum]		24177.7	1.06952	98.4876	149.164	178.479	270.311	0	185.445	5	6	6	4	0	6
JAG92503.1	putative	secreted protein precursor [Amblyomma americanum]		23121.9	1.06731	37.1925	20.578	23.0004	69.2018	0	17.0055	1	1	1	1	0	1
JAP67913.1;JAP78665.1;JAP78666.1;JAP78667.1;JAT96996.1;JAU02666.1;XP_029822754.1;XP_029822755.1;XP_029822756.1;XP_029822757.1;XP_029822758.1;XP_029822759.1	putative;AMP;AMP;AMP;putative;putative;AMP;AMP;AMP;AMP;AMP;AMP	adenosine monophosphate deaminase, partial [Hyalomma excavatum];deaminase [Rhipicephalus appendiculatus];deaminase [Rhipicephalus appendiculatus];deaminase [Rhipicephalus appendiculatus];adenosine monophosphate deaminase, partial [Amblyomma aureolatum];adenosine monophosphate deaminase, partial [Amblyomma sculptum];deaminase 2 isoform X1 [Ixodes scapularis];deaminase 2 isoform X2 [Ixodes scapular…		91209.71;91619.18;83817.68;85295.42;88512.59;81761.19;94089.85;92668.06;92351.99;91423.03;90930.2;86910.2	1.06513	111.276	68.4823	107.204	227.887	0	77.7657	8	7	8	3	0	4
JAI08652.1	Serine	protease inhibitor, partial [Amblyomma americanum]		24602.7	1.06227	207.506	167.157	157.48	401.863	0	163.419	6	6	6	1	0	4
JAP64781.1;JAP82082.1	putative;20S	proteasome alpha type 7 [Hyalomma excavatum];proteasome subunit alpha 4 [Rhipicephalus appendiculatus]		27986.06;28004.1	1.05998	204.532	111.678	127.865	286.988	0	183.721	1	1	1	1	0	1
JAP65685.1	putative	cyclopropane fatty acid synthase, partial [Hyalomma excavatum]		33574.1	1.057	224.176	261.953	304.34	619.346	0	216.18	2	2	2	2	0	1
JAP66770.1;JAP83173.1;JAP83174.1;JAT98824.1;JAU00322.1	putative;5'-AMP-activated;5'-AMP-activated;putative;putative	5'-amp-activated protein kinase gamma subunit, partial [Hyalomma excavatum];protein kinase, regulatory gamma subunit [Rhipicephalus appendiculatus];protein kinase, regulatory gamma subunit [Rhipicephalus appendiculatus];5'-amp-activated protein kinase gamma subunit, partial [Amblyomma aureolatum];5'-amp-activated protein kinase subunit gamma-2-like isoform x3, partial [Amblyomma sculptum]		49092.95;67493.46;55012.64;69622.99;66781.91	1.05626	5.54711	23.1472	12.4785	23.8169	0	19.6722	1	1	1	1	0	1
JAI08963.1	Serine	protease inhibitor [Amblyomma americanum]		43566.8	1.05618	310.347	293.138	319.51	559.144	0	415.706	3	4	4	3	0	3
JAT93918.1	putative	ubiquitin-conjugating enzyme e2 o, partial [Amblyomma aureolatum]		137506	1.05571	67.2025	80.4204	72.6233	138.662	0	93.8552	12	14	14	8	0	10
JAP82330.1;JAP82331.1	filamin	[Rhipicephalus appendiculatus]		239829.2;238124.23	1.05284	130.811	153.536	180.994	318.574	0	171.356	10	11	12	9	0	9
JAP67606.1	putative	actin-binding cytoskeleton protein filamin, partial [Hyalomma excavatum]		238856	1.04599	111.986	379.312	555.258	643.331	0	451.353	3	3	3	3	0	3
JAP79830.1	importin	subunit beta-1 [Rhipicephalus appendiculatus]		96669.5	1.04595	549.206	373.016	474.385	850.623	0	610.164	3	3	3	3	0	3
JAP80103.1	2-oxoglutarate	dehydrogenase E1 component [Rhipicephalus appendiculatus]		115447	1.04252	104.763	171.522	103.046	211.205	0	184.255	1	1	1	1	0	1
AEO33976.1;JAP68262.1	hypothetical;putative	protein [Amblyomma maculatum];the tubulin superfamily includes five distinct family [Hyalomma excavatum]		49838;49838	1.04142	2066.05	2055.86	2255.47	2410.38	1888.38	2342.77	39	39	39	34	7	37
JAT93884.1	putative	glycyl-trna synthetase-like protein, partial [Amblyomma aureolatum]		NaN	1.04135	255.094	311.284	303.621	541.692	0	364.278	7	8	7	5	0	5
AEO32970.1	hypothetical	protein, partial [Amblyomma maculatum]		34768.7	1.03926	151.94	158.062	179.588	311.467	0	197.345	7	9	9	8	0	6
JAP66887.1	putative	glyoxylate/hydroxypyruvate reduct [Hyalomma excavatum]		55717.5	1.03891	254.865	250.951	322.328	398.138	0	462.225	2	2	2	2	0	2
AEO36519.1	hypothetical	protein [Amblyomma maculatum]		28285.6	1.03888	108.537	140.971	120.216	187.189	0	196.909	2	2	2	1	0	2
JAP63707.1	putative	rna polymerase i transcription factor uaf [Hyalomma excavatum]		24881.6	1.03814	236.737	360.418	426.789	654.465	0	408.53	1	1	1	1	0	1
JAP64103.1	putative	mrna cleavage and polyadenylation factor i complex subunit rna15, partial [Hyalomma excavatum]		50369.4	1.03613	49.2336	93.6174	62.967	148.758	0	64.4958	7	7	7	3	0	6
JAP63727.1;JAU02253.1	putative	mitochondrial import inner membrane translocase subunit tim44, partial [Hyalomma excavatum];mitochondrial import inner membrane translocase subunit tim44, partial [Amblyomma sculptum]		50616.58;46853.21	1.03418	57.165	76.649	61.8511	85.4417	0	116.911	3	3	3	3	0	3
JAP85555.1	legumain	[Rhipicephalus appendiculatus]		49164.5	1.0335	221.15	73.8596	66.673	135.998	0	237.802	1	1	1	1	0	1
JAP67704.1	putative	fructose-biphosphate aldolase [Hyalomma excavatum]		39824.5	1.03241	168.611	100.459	89.3725	215.096	0	154.962	2	2	2	2	0	2
JAP85953.1;JAP85954.1	elongation	factor 1-delta [Rhipicephalus appendiculatus]		30440.48;27267.98	1.02834	80.081	87.2186	56.1686	134.006	0	95.7951	4	4	4	2	0	3
AEO36714.1	hypothetical	protein [Amblyomma maculatum]		35540	1.02795	129.617	165.348	144.075	255.465	0	195.847	6	6	6	4	0	5
JAP79825.1;JAP79826.1;JAP87638.1;JAP87639.1;JAP87640.1	heparan	sulfate proteoglycan 2 [Rhipicephalus appendiculatus];sulfate proteoglycan 2 [Rhipicephalus appendiculatus];sulfate proteoglycan 2, partial [Rhipicephalus appendiculatus];sulfate proteoglycan 2, partial [Rhipicephalus appendiculatus];sulfate proteoglycan 2, partial [Rhipicephalus appendiculatus]		473097.17;403669.97;451409.8;446788.68;446906.82	1.0276	249.535	273.65	272.495	399.279	0	418.36	3	3	3	3	0	3
AEO35704.1;EEC18618.1;XP_002414953.2	hypothetical;secreted;neuroplastin	protein [Amblyomma maculatum];protein, putative [Ixodes scapularis];[Ixodes scapularis]		29582.43;29726.4;29362.32	1.02699	77.4823	40.4398	33.5532	85.6705	0	69.893	3	4	4	3	0	4
AEO32263.1;JAP65491.1;JAP72643.1;JAP79793.1	hypothetical;putative;putative;essential	protein, partial [Amblyomma maculatum];cell adhesion complex protein bystin [Hyalomma excavatum];cell adhesion complex protein bystin [Ixodes ricinus];nuclear protein 1 [Rhipicephalus appendiculatus]		50963.36;51819.26;50218.47;52037.67	1.0265	104.995	188.642	161.64	0	0	467.341	1	1	1	0	0	1
JAT95200.1	putative	sulfotransferase domain protein, partial [Amblyomma aureolatum]		33458.8	1.02286	129.289	118.139	146.283	272.744	0	129.969	6	7	7	7	0	7
JAP66246.1	putative	heat shock-related protein [Hyalomma excavatum]		19829.4	1.02235	0	203.436	275.795	381.048	0	108.896	0	1	1	1	0	1
JAP72892.1;QKX45997.1	putative;vacuolar-type	vacuolar h+-atpase v1 sector subunit b [Ixodes ricinus];H[+]-ATPase [Ixodes ricinus]		55295.35;55295.35	1.02153	597.201	795.844	968.723	1574.58	0	838.031	3	3	3	3	0	3
JAT93179.1	putative	fatty acid-binding protein fabp, partial [Amblyomma aureolatum]		16918.4	1.02113	165.845	96.633	125.728	222.355	0	174.055	2	2	2	2	0	2
AEO36108.1	hypothetical	protein, partial [Amblyomma maculatum]		50695.2	1.02101	743.86	217.894	287.802	949.702	0	326.111	1	1	1	1	0	1
JAP68438.1	putative	regulator of the ubiquitin pathway [Hyalomma excavatum]		67105.4	1.02094	158.623	142.503	91.5483	259.628	0	141.269	3	3	3	2	0	3
JAT93579.1	putative	aaa+-type atpase [Amblyomma aureolatum]		130101	1.01533	37.5406	42.6833	41.1181	60.4271	0	62.775	6	6	6	1	0	3
JAP78840.1	flap	endonuclease-1 [Rhipicephalus appendiculatus]		42943.3	1.01522	53.2305	53.0144	52.25	94.9933	0	65.9141	5	6	6	2	0	4
JAP65100.1;JAP78027.1	putative;solute	fatty acid transport protein [Hyalomma excavatum];carrier family 27 (fatty acid transporter), member 1/4 [Rhipicephalus appendiculatus]		71958.16;71953.23	1.01508	54.941	54.2025	53.4084	97.3992	0	67.6034	8	9	9	3	0	6
JAP79539.1	gluconolactonase	[Rhipicephalus appendiculatus]		33385.4	1.01499	168.966	112.749	103.701	198.063	0	193.13	1	1	1	1	0	1
AEO36055.1	hypothetical	protein [Amblyomma maculatum]		70663.1	1.0105	47.4519	73.265	53.5838	71.1047	0	105.027	3	3	3	2	0	3
JAP64597.1;JAT93323.1;XP_029822301.1;XP_029822303.1	putative;putative;ras-related;ras-related	rab subfamily protein of small gtpase [Hyalomma excavatum];rab subfamily protein of small gtpase [Amblyomma aureolatum];protein Rab-5B [Ixodes scapularis];protein Rab-5B [Ixodes scapularis]		23406.52;23406.52;23564.72;23564.72	1.00748	198.022	227.984	202.621	329.71	0	303.619	5	6	6	6	0	5
JAG92732.1	protein	disulfide-isomerase [Amblyomma americanum]		57181.6	1.00658	184.591	135.509	159.46	258.217	0	224.5	19	19	20	10	0	15
JAT94994.1	putative	medium-chain acyl-coa dehydrogenase [Amblyomma aureolatum]		45463.3	1.00576	595.976	731.26	735.255	850.413	533.377	690.592	22	22	22	16	1	20
JAP78480.1	E3	ubiquitin-protein ligase UBR2 [Rhipicephalus appendiculatus]		208086	1.00573	55.4531	54.7629	55.7593	110.568	0	56.3575	7	9	9	2	0	7
JAG92562.1;JAT99022.1	putative	secreted protein [Amblyomma americanum];secreted protein [Amblyomma aureolatum]		23426.11;NaN	1.00476	56.0908	69.4398	57.0693	110.053	0	73.4167	1	1	1	1	0	1
AMB19044.1;AMB19045.1;AMB19046.1;AMB19047.1;AMB19048.1;AMB19049.1;AMB19050.1;AMB19051.1;AMB19052.1;AMB19053.1;AMB19055.1;AMB19056.1;AMB19057.1;AMB19058.1;AMB19060.1;AMB19061.1;AMB19062.1;AMB19063.1;AMB19064.1;AMB19065.1;JAP80678.1;JAP87181.1;JAT99176.1;spO97162.1TPM_RHIMP;spQ8IT89.1TPM_HAELO;XP_029846072.1;XP_029846079.1;XP_029846089.1;XP_029846097.1;XP_029846100.1;XP_029846106.1;XP_029846113.1;X…	tropomyosin;tropomyosin;tropomyosin;tropomyosin;tropomyosin;tropomyosin;tropomyosin;tropomyosin;tropomyosin;tropomyosin;tropomyosin;tropomyosin;tropomyosin;tropomyosin;tropomyosin;tropomyosin;tropomyosin;tropomyosin;tropomyosin;tropomyosin;tropomyosin;tropomyosin;putative;RecName:;RecName:;tropomyosin;tropomyosin;tropomyosin;tropomyosin;tropomyosin;tropomyosin;tropomyosin;tropomyosin;tropomyosin	[Rhipicephalus microplus];[Rhipicephalus microplus];[Rhipicephalus microplus];[Rhipicephalus microplus];[Rhipicephalus microplus];[Rhipicephalus microplus];[Rhipicephalus microplus];[Rhipicephalus microplus];[Rhipicephalus microplus];[Rhipicephalus microplus];[Rhipicephalus microplus];[Rhipicephalus microplus];[Hyalomma anatolicum];[Hyalomma anatolicum];[Hyalomma anatolicum];[Hyalomma anatolicum]…		33019.74;32934.63;32987.68;32894.62;33001.71;32771.47;33002.69;32830.51;33029.76;32988.62;32771.47;33001.71;32943.63;32948.66;32988.62;33001.71;32888.55;32973.65;32902.57;33001.71;32771.47;38224.7;32843.49;33001.71;32872.49;32886.51;32893.63;32812.55;32805.44;32842.58;32666.37;32659.25;32585.29;32608.2	1.00389	80.4195	52.9559	63.4979	119.587	0	78.0513	3	3	3	1	0	2
AFI98418.1	paramyosin,	partial [Antricola delacruzi]		28461.1	1.00262	172.965	133.497	111.665	137.926	0	281.297	1	1	1	1	0	1
AEO35124.1	hypothetical	protein [Amblyomma maculatum]		31483.3	1.00262	45.2543	48.9497	44.0533	78.4261	0	60.1936	1	2	2	1	0	2
JAP80046.1	histidine	ammonia-lyase [Rhipicephalus appendiculatus]		72336	1.00027	235.573	200.31	212.947	337.082	0	311.926	14	14	14	12	0	13
AEO36898.1;EEC10248.1;JAP66149.1;JAP73842.1;JAP80931.1;JAT92379.1;XP_029844854.1	hypothetical;SNARE-associated;putative;putative;snap;hypothetical;SNARE-associated	protein [Amblyomma maculatum];protein snapin, putative, partial [Ixodes scapularis];snap-associated protein [Hyalomma excavatum];snare-associated protein snapin, partial [Ixodes ricinus];associated protein [Rhipicephalus appendiculatus];protein, partial [Amblyomma aureolatum];protein Snapin [Ixodes scapularis]		15280.01;17357.71;15381.12;NaN;15514.22;13087.85;15771.5	0.999827	76.7067	82.2442	72.9051	138.209	0	93.6067	1	1	1	1	0	1
JAT93810.1;JAU01486.1	putative	conserved plasma membrane protein, partial [Amblyomma aureolatum];conserved plasma membrane protein, partial [Amblyomma sculptum]		38736.64;36178.86	0.99674	78.7071	31.5936	26.7435	57.373	0	79.2246	1	1	1	1	0	1
JAP83197.1	poly	[ADP-ribose] polymerase [Rhipicephalus appendiculatus]		109934	0.996464	220.902	232.231	230.856	481.454	0	200.117	13	14	15	7	0	12
JAP77342.1;JAT95126.1	CMRF35-like;putative	molecule 9 [Rhipicephalus appendiculatus];phosphatidylinositol transfer protein pdr16 [Amblyomma aureolatum]		31092.9;31220.03	0.994058	41.1298	15.3116	25.2625	72.3985	0	8.81992	1	2	2	1	0	2
JAP87271.1	twitchin	like, partial [Rhipicephalus appendiculatus]		551286	0.991548	174.834	169.275	148.423	250.226	0	238.143	17	18	19	10	0	14
JAP79827.1	microtubule	associated complex [Rhipicephalus appendiculatus]		495341	0.99081	251.281	222.772	249.915	354.924	0	362.391	11	11	12	9	0	11
ACX53990.1;JAP63270.1	ubiquinol-cytochrome;putative	c reductase complex [Rhipicephalus sanguineus];ubiquinol-cytochrome c reductase complex [Hyalomma excavatum]		9657.27;9688.3	0.990091	78.6725	77.1342	72.2473	142.596	0	83.1983	2	2	2	2	0	2
ACG76270.1	adenosine	kinase-like protein, partial [Amblyomma americanum]		NaN	0.985883	202.919	252.516	228.27	375.114	0	298.94	4	4	4	4	0	4
JAT94574.1	hypothetical	protein, partial [Amblyomma aureolatum]		82476.8	0.985355	34.6805	43.5152	35.7266	72.5042	0	39.7498	2	2	2	1	0	2
JAP65633.1	putative	adaptin ear-binding coat-associated protein [Hyalomma excavatum]		32490.5	0.985021	48.7008	57.4458	52.5389	102.108	0	54.2003	4	4	4	1	0	3
JAP76553.1;JAU01116.1	cAMP-specific;putative	phosphodiesterase 4 [Rhipicephalus appendiculatus];3'5'-cyclic nucleotide phosphodiesterase, partial [Amblyomma sculptum]		68792.89;64319.46	0.984838	83.4486	55.94	58.1608	137.358	0	57.1957	7	6	7	3	0	3
AEO36267.1	hypothetical	protein [Amblyomma maculatum]		42821.8	0.984446	0	21.3786	17.754	38.524	0	0	0	1	1	1	0	0
AEO36525.1;JAU01475.1	hypothetical;putative	protein [Amblyomma maculatum];polyadenylation factor i complex subunit pfs2, partial [Amblyomma sculptum]		36309.11;34081.46	0.984098	94.7374	173.735	164.908	172.769	0	253.72	1	1	1	1	0	1
AEO32791.1	hypothetical	protein, partial [Amblyomma maculatum]		75755.8	0.982871	1511.19	1900.19	1767.11	3426.37	423.866	1239.56	6	6	7	6	2	5
JAT93508.1	putative	golgi-specific brefeldin a-resistance guanine nucleotide exchange factor 1-like protein [Amblyomma aureolatum]		211267	0.982411	36.3926	36.4097	37.3171	59.9891	0	48.1936	3	5	5	2	0	3
JAT94406.1	hypothetical	protein [Amblyomma aureolatum]		70977	0.981511	30.352	42.4705	17.9846	50.2386	0	38.8895	1	1	1	1	0	1
AEO34383.1	hypothetical	protein [Amblyomma maculatum]		35661.6	0.979049	96.2934	94.2571	81.3418	158.261	0	107.935	1	1	1	1	0	1
ACX53953.1;AEO34893.1;JAP86527.1	RNA;hypothetical;transcription	polymerase II transcription elongation factor [Rhipicephalus sanguineus];protein [Amblyomma maculatum];elongation factor B, polypeptide 1 [Rhipicephalus appendiculatus]		13070.89;13070.89;13070.89	0.975022	83.1022	99.2415	143.07	204.326	0	112.959	7	7	7	6	0	6
JAP63633.1;JAP83331.1	hypothetical;tetratricopeptide	protein, partial [Hyalomma excavatum];repeat protein 38-like isoform [Rhipicephalus appendiculatus]		20794.68;54388	0.974356	52.2711	53.6537	49.1528	68.1888	0	82.9121	2	2	2	1	0	1
JAP72990.1	putative	myosin class i heavy chain [Ixodes ricinus]		222074	0.973906	107.431	128.873	107.021	171.078	0	163.289	7	7	7	5	0	6
EEC17615.1;JAP68802.1;JAR93427.1;JAT93414.1;JAW06792.1;XP_029825780.1;XP_029825781.1;XP_029825782.1;XP_029825783.1;XP_029825784.1;XP_029835456.1;XP_029835457.1	ankyrin;protein;protein;putative;Protein;protein;protein;protein;protein;protein;protein;protein	repeats containing protein, putative, partial [Ixodes scapularis];phosphatase 1 regulatory subunit 12b [Ixodes ricinus];phosphatase 1 regulatory subunit 12b-like isoform x2 [Ixodes ricinus];myosin binding subunit, partial [Amblyomma aureolatum];phosphatase 1 regulatory subunit 12B, partial [Ornithodoros moubata];phosphatase 1 regulatory subunit 12B isoform X1 [Ixodes scapularis];phosphatase 1 reg…		33601.93;98171.75;98199.8;91937.61;93208.32;98243.71;98115.58;97281.81;96858.25;96730.12;98261.77;98133.64	0.973081	44.2036	49.4354	59.4534	85.013	0	63.9584	1	1	1	1	0	1
EEC12059.1;XP_029851607.1;XP_029851608.1;XP_029851609.1;XP_029851610.1	protein	dopey-1, putative [Ixodes scapularis];dopey-2 isoform X1 [Ixodes scapularis];dopey-2 isoform X2 [Ixodes scapularis];dopey-2 isoform X3 [Ixodes scapularis];dopey-2 isoform X4 [Ixodes scapularis]		236929.95;258475.61;258376.48;257892.95;257793.82	0.97229	19.6296	26.8654	25.1833	33.1751	0	36.5169	1	1	1	1	0	1
AEO34732.1	hypothetical	protein [Amblyomma maculatum]		22441	0.972255	120.42	103.797	94.8872	222.78	0	87.4714	6	6	7	4	0	3
JAT95077.1;JAW00324.1;JAW03629.1	putative;ABC;Multidrug	abc transporter c family member, partial [Amblyomma aureolatum];transporter, partial [Ornithodoros moubata];resistance protein, partial [Ornithodoros moubata]		NaN;87312.14;132768.44	0.971183	45.5168	66.8601	44.4936	93.7244	0	58.6255	1	1	1	1	0	1
AEO35849.1	hypothetical	protein [Amblyomma maculatum]		14487.7	0.970728	81.1568	81.5151	89.0978	168.444	0	75.9557	1	2	2	2	0	2
EEC11312.1;JAP64748.1;JAP71953.1;JAP81072.1;XP_029825928.1	eukaryotic;putative;putative;peptide;eukaryotic	peptide chain release factor subunit, putative [Ixodes scapularis];peptide chain release factor 1 erf1 [Hyalomma excavatum];peptide chain release factor 1 erf1 [Ixodes ricinus];chain release factor subunit 1 [Rhipicephalus appendiculatus];peptide chain release factor subunit 1 [Ixodes scapularis]		49473.43;49473.47;49473.43;49473.47;49473.43	0.969454	267.092	259.489	300.132	448.761	0	352.7	15	18	19	8	0	16
AEO34995.1	hypothetical	protein [Amblyomma maculatum]		95708	0.967942	149.134	167.625	187.715	252.774	0	235.527	7	9	9	5	0	6
JAT93444.1	putative	rna polymerase i second largest subunit [Amblyomma aureolatum]		133972	0.967536	86.0511	120.768	113.58	185.383	0	124.614	10	13	13	7	0	12
JAP66517.1;JAT93197.1;JAU02697.1	putative	secreted protein [Hyalomma excavatum];secreted protein [Amblyomma aureolatum];secreted protein [Amblyomma sculptum]		15033.19;15108.24;15321.53	0.966722	304.033	291.649	206.356	276.725	0	498.623	3	4	4	3	0	3
JAT93900.1	putative	atp-citrate lyase, partial [Amblyomma aureolatum]		118803	0.966455	1343.19	1235.34	1312.95	2168.98	0	1591.96	63	67	67	61	0	62
JAG92730.1	putative	secreted protein precursor, partial [Amblyomma americanum]		51535.9	0.965829	32.5906	73.7296	30.3929	0	0	132.041	2	2	2	0	0	1
JAG92718.1	hypothetical	protein [Amblyomma americanum]		39159.6	0.96577	115.521	137.517	138.634	276.825	0	101.439	6	7	7	7	0	7
JAP65854.1;JAP82727.1;JAT92727.1;JAT99298.1	putative;Ras-related;putative;putative	ras-related c3 botulinum toxin substrate 1 [Hyalomma excavatum];C3 botulinum toxin substrate 1 [Rhipicephalus appendiculatus];ras-related c3 botulinum toxin substrate 1 [Amblyomma aureolatum];ras-related c3 botulinum toxin substrate 1 [Amblyomma sculptum]		21390.86;21390.86;21390.86;21390.86	0.965474	259.497	263.504	250.917	421.782	0	325.416	10	10	10	7	0	9
AEO33491.1	hypothetical	protein, partial [Amblyomma maculatum]		58148.9	0.961394	28.3312	40.1114	20.6346	49.75	0	35.8883	3	3	3	1	0	3
AEO36536.1;JAT98351.1	hypothetical	protein [Amblyomma maculatum];protein [Amblyomma aureolatum]		31496.25;23537.14	0.961239	80.0616	184.313	214.512	302.079	0	158.246	4	6	6	4	0	4
AEO33030.1	hypothetical	protein, partial [Amblyomma maculatum]		56147.3	0.960661	28.7552	30.1412	28.8432	50.6137	0	33.6743	1	1	1	1	0	1
JAT94494.1	putative	nuclear mrna export factor receptor los1/exportin-t importin beta superfamily, partial [Amblyomma aureolatum]		110206	0.960486	49.4397	40.9157	42.2832	86.9732	0	40.4243	6	7	6	2	0	4
JAP79556.1	DNA	excision repair protein ERCC-2 [Rhipicephalus appendiculatus]		86465.8	0.960139	23.8853	20.9252	22.0796	24.1207	0	40.1031	2	2	2	1	0	2
AAT92161.1;JAP68415.1;JAP77366.1;JAT92596.1;XP_029825493.1;XP_029825501.1;XP_029825504.1;XP_029829857.1;XP_029829858.1;XP_029829859.1	myosin;putative;myosin;putative;myosin;myosin;myosin;myosin;myosin;myosin	regulatory light chain [Ixodes pacificus];myosin regulatory light chain sqh-like protein [Hyalomma excavatum];regulatory light chain 12 [Rhipicephalus appendiculatus];myosin regulatory light chain sqh-like protein [Amblyomma aureolatum];regulatory light chain sqh isoform X1 [Ixodes scapularis];regulatory light chain sqh isoform X2 [Ixodes scapularis];regulatory light chain sqh isoform X2 [Ixodes …		20014.32;20127.55;20058.44;20498;21721.15;20044.41;20044.41;21721.15;20044.41;20044.41	0.958768	96.6603	66.6652	75.8841	167.06	0	62.2859	3	4	4	1	0	3
JAP66889.1;JAP84209.1;JAU02767.1	putative;14-3-3;putative	multifunctional chaperone [Hyalomma excavatum];protein epsilon [Rhipicephalus appendiculatus];multifunctional chaperone [Amblyomma sculptum]		29289.88;29289.88;29298.89	0.958572	202.655	176.579	168.234	280.651	0	244.136	10	10	10	9	0	11
AEO34065.1	hypothetical	protein [Amblyomma maculatum]		32159.2	0.958457	77.0322	74.9129	76.3256	163.252	0	55.5356	6	6	6	2	0	4
JAP81111.1	adenosylhomocysteinase	[Rhipicephalus appendiculatus]		47917.4	0.95824	97.3042	129.01	121.296	204.265	0	128.829	2	3	3	2	0	1
JAP84247.1	aminomethyltransferase	[Rhipicephalus appendiculatus]		43815.1	0.956801	124.552	281.978	328.86	530.073	0	173.548	1	1	1	1	0	1
JAP81916.1	spectrin	alpha [Rhipicephalus appendiculatus]		277833	0.956516	414.784	357.086	344.112	524.862	0	542.593	7	7	7	6	0	6
JAT93562.1	putative	urocanate hydratase, partial [Amblyomma aureolatum]		76649.6	0.954569	82.701	76.4983	75.87	167.175	0	57.2149	6	8	9	5	0	6
JAP66717.1	putative	acetyl-coa hydrolase [Hyalomma excavatum]		51503.4	0.954001	199.378	230.983	246.49	214.73	0	430.987	1	1	1	1	0	1
JAP85686.1	aldehyde	dehydrogenase (NAD+) [Rhipicephalus appendiculatus]		56405.4	0.953856	194.218	423.612	380.382	690.208	0	261.943	3	3	3	3	0	3
JAP65604.1;JAP79449.1;JAT94552.1	putative;Ras;putative	gtpase-activating protein [Hyalomma excavatum];GTPase-activating protein 1 [Rhipicephalus appendiculatus];gtpase-activating protein, partial [Amblyomma aureolatum]		107028.21;107048.18;106905.06	0.953565	139.678	54.8101	74.5693	176.407	0	80.1562	1	2	2	1	0	2
JAP64217.1;JAP79119.1;JAP87116.1;JAP87117.1;XP_029825443.1;XP_029825444.1;XP_029825445.1	putative;SWI/SNF;SWI/SNF;SWI/SNF;SWI/SNF;SWI/SNF;SWI/SNF	chromatin remodeling factor subunit, partial [Hyalomma excavatum];related-matrix-associated actin-dependent regulator of chromatin subfamily C [Rhipicephalus appendiculatus];related-matrix-associated actin-dependent regulator of chromatin subfamily C, partial [Rhipicephalus appendiculatus];related-matrix-associated actin-dependent regulator of chromatin subfamily C, partial [Rhipicephalus appendi…		125644.6;131079.94;127119.37;127493.79;125821.27;125750.19;119070.62	0.953163	62.138	59.7654	51.3486	94.8328	0	70.3045	5	9	10	5	0	5
JAP63824.1	putative	glutathione s-transferase [Hyalomma excavatum]		25263.4	0.949893	130.955	162.107	146.384	218.822	0	198.604	5	5	5	5	0	5
JAP66030.1;JAT94615.1	putative	translation initiation factor 4f cap-binding subunit, partial [Hyalomma excavatum];translation initiation factor 4f cap-binding subunit, partial [Amblyomma aureolatum]		24319.63;23099.15	0.949853	31.4201	26.6725	47.6199	76.8216	0	23.5899	1	1	1	1	0	1
JAP83648.1	leucyl-tRNA	synthetase [Rhipicephalus appendiculatus]		134222	0.949835	70.3315	85.4489	71.5551	105.852	0	110.079	1	2	2	2	0	2
JAP86808.1	influenza	virus NS1A-binding protein [Rhipicephalus appendiculatus]		75530.5	0.949391	155.515	203.327	412.315	556.069	0	176.06	4	4	3	4	0	3
AEO34527.1;JAP79412.1;JAT96967.1;JAU02242.1	hypothetical;vesicle-associated;putative;putative	protein [Amblyomma maculatum];membrane protein 7 [Rhipicephalus appendiculatus];vesicle-associated membrane protein 7 [Amblyomma aureolatum];vesicle-associated membrane protein 7 [Amblyomma sculptum]		24294.07;24250.99;24307.07;24310.07	0.948566	99.339	158.057	132.681	201.902	0	168.112	3	3	3	2	0	2
JAP84220.1	aconitate	hydratase [Rhipicephalus appendiculatus]		85189.2	0.947741	141.079	95.5257	77.8719	204.785	0	93.2571	1	1	1	1	0	1
JAP66533.1	putative	17-beta-hydroxysteroid dehydrogenase, partial [Hyalomma excavatum]		39181.4	0.945519	129.968	74.6519	77.0811	189.194	0	77.1597	5	7	8	7	0	5
JAP79035.1;JAT94618.1;JAU01127.1	hypothetical	protein [Rhipicephalus appendiculatus];protein [Amblyomma aureolatum];protein [Amblyomma sculptum]		61826.03;61741.84;61659.64	0.944748	62.9097	80.2732	71.1759	100.423	0	102.092	1	1	1	1	0	1
JAP64402.1;JAP84530.1	putative;vesicle-fusing	vesicle-fusing atpase 1-like isoform 2 [Hyalomma excavatum];ATPase [Rhipicephalus appendiculatus]		83083.16;83067.11	0.942138	71.1662	81.4868	64.5191	92.7006	0	111.905	4	4	4	2	0	2
AEO32339.1	hypothetical	protein, partial [Amblyomma maculatum]		27668.8	0.941888	65.2993	49.2873	55.5324	99.4082	0	60.8249	8	11	11	6	0	8
AEO33369.1	hypothetical	protein, partial [Amblyomma maculatum]		29104.5	0.941098	39.6694	149.19	206.368	292.929	0	79.0187	1	1	1	1	0	1
JAR87698.1	aldehyde	mitochondrial like isoform 1, partial [Carios mimon]		52999.6	0.941026	54.4347	234.754	474.852	435.253	0	283.729	1	1	1	1	0	1
JAP85061.1	glutathione	S-transferase [Rhipicephalus appendiculatus]		26439.3	0.940461	356.126	256.719	263.833	466.807	0	357.675	2	3	3	3	0	2
JAT93781.1	putative	c1-tetrahydrofolate synthase, partial [Amblyomma aureolatum]		33612.8	0.938849	103.482	106.223	145.377	139.504	0	193.865	2	2	2	2	0	2
AIT40206.1;JAP66551.1;JAP85525.1;JAR87048.1;JAT92295.1	Ubiquitin;putative;ubiquitin-conjugating;ubiquitin;putative	protein ligase Ubc5 [Rhipicephalus microplus];ubiquitin-protein ligase [Hyalomma excavatum];enzyme E2 D/E [Rhipicephalus appendiculatus];conjugating enzyme, partial [Carios mimon];ubiquitin-protein ligase [Amblyomma aureolatum]		16795.32;16795.32;16795.32;19391.08;16855.42	0.938481	149.544	200.082	199.777	258.641	0	256.962	2	2	2	1	0	2
AEO34448.1;JAU02375.1	hypothetical;putative	protein [Amblyomma maculatum];ml domain protein, partial [Amblyomma sculptum]		16154.66;16169.7	0.938169	124.889	112.726	94.3258	162.897	0	148.52	1	1	1	1	0	1
JAT94649.1	putative	serine/threonine-protein kinase pak 1 [Amblyomma aureolatum]		32810.1	0.937823	90.6385	86.1431	80.3784	143.677	0	97.4935	5	6	6	4	0	4
JAP73184.1;JAR92402.1;JAT98746.1;JAU00872.1;XP_029832072.1	putative;putative;putative;putative;REST	dna-binding protein [Ixodes ricinus];dna-binding protein, partial [Ixodes ricinus];dna-binding protein, partial [Amblyomma aureolatum];dna-binding protein, partial [Amblyomma sculptum];corepressor 3 [Ixodes scapularis]		59060.88;40632.38;49790.68;50199.83;59132.99	0.937806	108.424	97.0927	94.0374	159.456	0	121.468	1	1	1	1	0	1
JAP66120.1	putative	dihydropteridine reductase dhpr/qdpr [Hyalomma excavatum]		24818.5	0.937017	512.955	673.621	497.796	866.056	0	712.229	3	3	3	3	0	3
JAT93847.1	putative	karyopherin importin beta 3 [Amblyomma aureolatum]		122850	0.93497	246.354	296.787	311.776	448.528	0	350.793	24	27	26	18	0	24
JAP80837.1	Ataxin-2	[Rhipicephalus appendiculatus]		81857.4	0.932099	32.884	14.0944	15.2574	41.6789	0	16.331	3	3	3	1	0	3
AEO34417.1	hypothetical	protein [Amblyomma maculatum]		52443.2	0.930749	66.5578	28.0467	31.0329	74.6237	0	42.3132	2	3	3	2	0	3
JAP78200.1	beta	spectrin [Rhipicephalus appendiculatus]		222171	0.930332	64.4822	80.9094	89.1131	123.019	0	95.1478	1	1	1	1	0	1
JAT95141.1	putative	sodium/potassium-transporting atpase subunit alpha, partial [Amblyomma aureolatum]		114017	0.928999	455.335	435.638	464.681	759.784	0	499.617	34	38	39	31	0	37
AEO33841.1	hypothetical	protein [Amblyomma maculatum]		NaN	0.928218	112.299	125.51	130.211	196.091	0	145.511	3	3	3	2	0	2
AEO36080.1	hypothetical	protein [Amblyomma maculatum]		79488.3	0.925832	96.2386	102.675	107.075	199.08	0	84.2138	9	10	10	4	0	7
JAP80821.1;JAP80822.1	5-oxoprolinase	(ATP-hydrolysing) [Rhipicephalus appendiculatus]		138812.76;139633.7	0.925605	171.795	181.022	218.455	327.151	0	201.621	12	13	14	8	0	10
JAT92051.1	putative	member of chemokine-like factor super family [Amblyomma aureolatum]		20760	0.924512	55.0469	69.1544	67.1922	90.5701	0	86.3755	2	2	2	1	0	2
JAT92598.1	putative	salivary secreted peptide [Amblyomma aureolatum]		11133.9	0.923953	74.225	71.2238	89.9893	142.447	0	75.0871	1	2	2	2	0	2
JAT91929.1	putative	macrophage migration inhibitory factor [Amblyomma aureolatum]		11880.9	0.922687	325.779	188.714	211.22	482.252	0	187.354	5	6	6	6	0	6
AEO34088.1;JAT95824.1;JAU02741.1	hypothetical;putative;putative	protein [Amblyomma maculatum];dna replication factor/protein phosphatase inhibitor set/spr-2 [Amblyomma aureolatum];dna replication factor/protein phosphatase inhibitor set/spr-2 [Amblyomma sculptum]		32699.26;32699.26;32747.35	0.921979	62.7396	47.8458	45.0809	74.9335	0	68.5876	2	2	2	1	0	2
EEC18473.1;XP_029834818.1	Hsp90;heat	protein, putative [Ixodes scapularis];shock protein HSP 90-alpha [Ixodes scapularis]		84278.53;84278.53	0.921658	254.014	354.541	161.202	596.249	0	113.203	2	2	3	2	0	2
JAP85841.1	hypoxia	up-regulated 1 [Rhipicephalus appendiculatus]		103088	0.920514	150.601	122.864	90.2307	0	0	334.788	1	1	1	0	0	1
AEO32910.1;JAT92763.1;JAU02841.1	hypothetical;putative;putative	protein, partial [Amblyomma maculatum];ribosome bioproteinsis protein nip7, partial [Amblyomma aureolatum];ribosome bioproteinsis protein nip7 [Amblyomma sculptum]		20439.38;20297.27;20543.55	0.919304	65.8715	77.7254	79.5878	117.697	0	87.4773	3	3	3	1	0	3
JAT94466.1	putative	actin filament-binding protein afadin [Amblyomma aureolatum]		188423	0.918935	30.5807	23.9479	32.331	49.249	0	30.5694	3	3	3	3	0	2
AEO32573.1	hypothetical	protein, partial [Amblyomma maculatum]		NaN	0.918099	62.3559	108.256	95.6297	158.273	0	86.1626	3	3	3	2	0	3
JAP67625.1	putative	alanyl-trna synthetase translation [Hyalomma excavatum]		106778	0.915397	100.802	112.136	119.455	197.584	0	106.687	2	2	2	1	0	1
JAP64375.1;JAP81117.1;JAT93284.1	hypothetical;hepatitis;hypothetical	protein [Hyalomma excavatum];B virus X-interacting protein [Rhipicephalus appendiculatus];protein [Amblyomma aureolatum]		9486.95;9485.96;9425.85	0.915328	1044.69	718.422	560.568	1326.1	0	800.827	2	2	2	2	0	2
JAT94175.1;JAU00251.1	putative	gtpase-activating protein [Amblyomma aureolatum];gtpase-activating protein, partial [Amblyomma sculptum]		NaN;NaN	0.914807	113.068	107.736	100.712	169.673	0	124.452	2	2	2	1	0	2
AEO35443.1	hypothetical	protein [Amblyomma maculatum]		44681.3	0.91424	180.979	106.983	110.41	214.596	0	149.611	9	8	9	6	0	6
JAT94886.1	putative	microtubule associated complex, partial [Amblyomma aureolatum]		361899	0.91409	514.185	490.925	507.598	747.517	0	635.235	30	35	36	31	0	31
EEC00175.1;JAP71464.1;JAT96447.1;JAU01120.1;XP_029844402.1;XP_029844403.1;XP_029844404.1;XP_029844405.1;XP_029844406.1	conserved;putative;putative;putative;rab11;rab11;rab11;rab11;rab11	hypothetical protein [Ixodes scapularis];centrosomal protein nuf [Ixodes ricinus];centrosomal protein nuf [Amblyomma aureolatum];centrosomal protein nuf, partial [Amblyomma sculptum];family-interacting protein 4A isoform X1 [Ixodes scapularis];family-interacting protein 4A isoform X2 [Ixodes scapularis];family-interacting protein 4A isoform X3 [Ixodes scapularis];family-interacting protein 4A iso…		30247.81;51549.05;54224.71;30960.65;61173.92;51537.01;50059.4;50059.4;50059.4	0.913862	61.5619	38.8379	26.659	76.806	0	39.3083	1	1	1	1	0	1
JAP64901.1	putative	mitochondrial translation elongation factor ef-tsmt [Hyalomma excavatum]		39581.9	0.912616	15.7089	137.952	144.939	166.801	0	105.705	1	2	2	2	0	2
JAT93350.1	putative	collagen alpha 1xviii chain [Amblyomma aureolatum]		74417.3	0.91163	111.989	108.147	127.592	208.129	0	108.87	6	7	7	5	0	6
JAP80835.1	titin	[Rhipicephalus appendiculatus]		512757	0.91121	139.672	117.137	127.104	191.025	0	158.8	7	9	10	6	0	8
JAP83451.1;JAT98391.1	late;putative	golgi protein sorting complex subunit vps53 [Rhipicephalus appendiculatus];late golgi protein sorting complex subunit vps53 [Amblyomma aureolatum]		98449.8;97292.56	0.910965	119.213	149.762	94.9214	123.632	0	207.865	2	2	2	1	0	2
AEO34565.1;JAT98984.1;JAU02069.1	hypothetical;putative;putative	protein [Amblyomma maculatum];brca2- and cdkn1a-interacting protein isoform cra a, partial [Amblyomma aureolatum];brca2- and cdkn1a-interacting protein isoform cra a [Amblyomma sculptum]		32438.93;32116.53;32457.01	0.910921	383.163	318.032	268.135	480.558	0	402.424	7	7	7	5	0	6
JAP77980.1;spQ86FP7.1RS23_DERVA;XP_029850830.1	small;RecName:;40S	subunit ribosomal protein S23e [Rhipicephalus appendiculatus];Full=40S ribosomal protein S23;ribosomal protein S23 [Ixodes scapularis]		16128.79;16128.79;16142.82	0.910513	965.042	921.498	1127.11	1750.91	0	993.059	12	12	12	10	0	12
JAP85815.1	anhydro-N-acetylmuramic	acid kinase [Rhipicephalus appendiculatus]		41097.1	0.910376	161.001	89.1772	114.181	213.282	0	118.422	2	2	2	2	0	2
JAP84533.1	asparaginyl-tRNA	synthetase [Rhipicephalus appendiculatus]		63808.8	0.907979	96.6056	294.379	189.081	230.665	0	296.022	1	1	1	1	0	1
JAP80802.1;JAW06890.1;JAW06944.1;XP_029822992.1;XP_029822993.1	G;cAMP-dependent;cAMP-dependent;G;G	protein-coupled receptor kinase [Rhipicephalus appendiculatus];protein kinase catalytic subunit, partial [Ornithodoros moubata];protein kinase catalytic subunit, partial [Ornithodoros moubata];protein-coupled receptor kinase 2 isoform X1 [Ixodes scapularis];protein-coupled receptor kinase 2 isoform X2 [Ixodes scapularis]		64692.16;65023.52;65023.52;65666.08;65480.9	0.907829	34.9123	35.0458	24.9644	56.2055	0	29.9679	1	1	1	1	0	1
JAT92138.1	putative	rna-binding protein seb4 rrm superfamily [Amblyomma aureolatum]		9305.56	0.907784	179.453	64.1628	109.364	234.55	0	85.8797	3	5	5	5	0	5
JAP84504.1;JAP86977.1	heterogeneous	nuclear ribonucleoprotein U-like protein 1 [Rhipicephalus appendiculatus];nuclear ribonucleoprotein U-like protein 1, partial [Rhipicephalus appendiculatus]		85754.6;93382.72	0.905937	115.385	84.932	62.4442	104.751	0	133.294	3	3	3	3	0	3
AEO35086.1;JAP66302.1;JAP85908.1	hypothetical;putative;actin	protein [Amblyomma maculatum];actin-related protein arp2/3 complex subunit arpc4 [Hyalomma excavatum];related protein 2/3 complex, subunit 4 [Rhipicephalus appendiculatus]		20701.39;19755.2;19755.2	0.905327	215.812	136.005	140.397	272.711	0	172.905	9	11	11	7	0	9
JAP79280.1;JAP86941.1	thimet	oligopeptidase [Rhipicephalus appendiculatus];oligopeptidase, partial [Rhipicephalus appendiculatus]		85060.95;74770.19	0.90426	126.958	154.372	218.656	266.636	0	185.481	1	1	1	1	0	1
ACX53930.1;AEO36331.1;JAP63258.1;JAT92365.1	signal;hypothetical;putative;putative	recognition particle subunit Srp9 [Rhipicephalus sanguineus];protein [Amblyomma maculatum];signal recognition particle subunit srp9 [Hyalomma excavatum];signal recognition particle subunit srp9 [Amblyomma aureolatum]		9349.89;9386.94;9349.89;9329.89	0.903827	80.2549	58.7803	57.5216	82.2593	0	95.3939	3	3	3	1	0	3
AEO35208.1	hypothetical	protein [Amblyomma maculatum]		51131.1	0.902304	169.838	85.4018	101.936	205.102	0	117.179	2	2	2	1	0	2
JAP83004.1	coronin-2	[Rhipicephalus appendiculatus]		67137.4	0.901929	90.8545	84.0058	73.6843	147.541	0	76.6282	5	5	4	1	0	3
JAT94699.1	putative	cysteinyl-trna synthetase [Amblyomma aureolatum]		84954.8	0.901469	114.18	83.1187	83.9371	153.056	0	100.469	7	10	10	8	0	8
EEC02977.1;XP_029836651.1	Hsp70,;stress-70	putative, partial [Ixodes scapularis];protein, mitochondrial [Ixodes scapularis]		72290.01;74741.66	0.900136	119.577	151.983	203.209	240.283	0	187.074	1	1	1	1	0	1
JAP65182.1;JAP80741.1	putative;aldehyde	aldo/keto reductase family [Hyalomma excavatum];reductase [Rhipicephalus appendiculatus]		36098.58;36010.52	0.898428	312.438	330.206	294.349	453.222	0	388.6	4	5	5	4	0	3
JAP88194.1	erythrocyte	membrane protein 1, partial [Rhipicephalus appendiculatus]		50886.9	0.897993	474.208	622.929	737.587	919.939	0	727.628	1	1	1	1	0	1
ACG76184.1	osteoclast	stimulating factor, partial [Amblyomma americanum]		20422.2	0.89683	48.4605	43.6526	42.4404	70.2467	0	50.4249	3	3	3	1	0	2
JAT93949.1	putative	transcription-associated recombination protein, partial [Amblyomma aureolatum]		46668.7	0.89654	64.9476	53.9626	50.3967	80.5359	0	71.2546	1	1	1	1	0	1
AEO35476.1;JAT95706.1	hypothetical;putative	protein [Amblyomma maculatum];phosphomannomutase [Amblyomma aureolatum]		28436.27;28334.21	0.895962	33.1411	27.1754	21.8765	46.9351	0	26.7067	1	1	1	1	0	1
JAP80810.1	cytosolic	nonspecific dipeptidase [Rhipicephalus appendiculatus]		55966.5	0.895689	836.618	1102.56	890.163	1056.7	388.61	1088.9	2	3	3	3	1	3
AEO33105.1;JAP78778.1	hypothetical;DnaJ-like	protein, partial [Amblyomma maculatum];protein subfamily A member 1 [Rhipicephalus appendiculatus]		48003.52;45109.34	0.893841	426.819	415.447	394.457	727.103	0	378.331	10	9	10	8	0	9
JAT95253.1	putative	cyclophilin type peptidyl-prolyl cis-trans isomerase [Amblyomma aureolatum]		21453.7	0.893078	4679.58	4216.33	4943.74	4857.17	4110.23	3392.48	15	15	15	15	2	15
AEO35293.1	hypothetical	protein [Amblyomma maculatum]		23576.3	0.891801	29.2744	9.18324	41.5118	56.1444	0	15.1724	1	1	1	1	0	1
JAP77800.1;JAT92153.1	Muscle-specific;putative	protein 20 [Rhipicephalus appendiculatus];muscle-specific protein 20-like isoform 2 [Amblyomma aureolatum]		20570.61;20524.52	0.89094	409.889	237.367	200.791	264.153	320.446	170.96	1	1	1	1	1	1
JAP66849.1;JAP81058.1;JAT98290.1	putative;Ras-related;putative	rab subfamily protein of small gtpase [Hyalomma excavatum];protein Rab-11A [Rhipicephalus appendiculatus];rab subfamily protein of small gtpase [Amblyomma aureolatum]		24483.48;24483.48;24483.48	0.890768	744.081	563.749	503.495	494.708	587.474	531.287	16	17	17	12	1	15
JAP78600.1	Bovine	pancreatic trypsin inhibitor [Rhipicephalus appendiculatus]		94573	0.890279	202.804	162.187	161.846	274.124	0	194.908	17	23	24	21	0	22
JAP66946.1	putative	heat shock protein cognate 5 [Hyalomma excavatum]		74657.6	0.890197	339.435	364.042	396.251	490.257	0	488.716	1	1	1	1	0	1
AEO33462.1	hypothetical	protein, partial [Amblyomma maculatum]		53382.1	0.889866	51.0472	50.8751	45.0163	75.0958	0	55.66	2	2	2	1	0	1
JAT94156.1;JAU02921.1	putative	mitogen-activated protein kinase mapk kinase mkk7/jnkk2, partial [Amblyomma aureolatum];mitogen-activated protein kinase mapk kinase mkk7/jnkk2, partial [Amblyomma sculptum]		38916.63;38858.5	0.888587	126.521	130.517	94.8481	166.878	0	145.804	3	3	3	2	0	3
EEC02656.1;JAP67354.1;JAP72017.1;JAP76995.1;JAT92628.1;JAU00601.1;QKX46000.1;XP_002399568.1;XP_029825549.1	Core;putative;putative;histone;putative;putative;H3;histone;histone	histone H2A/H2B/H3/H4 [Ixodes scapularis];histone H3.3b cg8989-pa isoform 2 [Hyalomma excavatum];histones h3 and h4 [Ixodes ricinus];H3 [Rhipicephalus appendiculatus];histone H3.3-like isoform x2 [Amblyomma aureolatum];histone h3.3-like isoform x2 [Amblyomma sculptum];histone family 3A [Ixodes ricinus];H3.3 [Ixodes scapularis];H3.3 [Ixodes scapularis]		15327.91;15327.91;15327.91;15327.91;15327.91;NaN;15327.91;15327.91;15327.91	0.888278	525.254	1023.39	865.907	1302.72	0	842.075	2	2	2	2	0	2
AEO34475.1;JAP65099.1;JAP79883.1;JAT97020.1	hypothetical;putative;Ras-related;putative	protein [Amblyomma maculatum];gtp-binding protein [Hyalomma excavatum];GTP-binding protein A/B [Rhipicephalus appendiculatus];gtp-binding protein [Amblyomma aureolatum]		36564.14;36546.17;36546.17;36568.13	0.886419	161.1	126.756	135.375	200.386	0	174.773	7	9	9	3	0	8
JAT93524.1	putative	carboxypeptidase d-like protein, partial [Amblyomma aureolatum]		170801	0.885219	51.1918	37.097	44.6931	67.8791	0	49.8391	3	4	4	3	0	4
AEO34594.1;JAT96152.1	hypothetical;putative	protein [Amblyomma maculatum];amino acid transporter, partial [Amblyomma aureolatum]		66349.99;66182.94	0.884886	137.776	57.5898	76.1243	148.859	0	91.3785	1	1	1	1	0	1
JAT93410.1	putative	carnitine o-acyltransferase cpt2/yat1 [Amblyomma aureolatum]		71213.7	0.884435	71.8726	85.1811	96.1168	146.577	0	77.3362	8	8	8	1	0	7
AEO35615.1	hypothetical	protein [Amblyomma maculatum]		25971	0.882896	990.315	298.572	400.525	1028.62	0	462.955	2	2	2	2	0	2
EEC04548.1;JAP71360.1;JAV98829.1;XP_029842732.1	erythrocyte;putative;MEC-2;erythrocyte	band 7 integral membrane protein, putative, partial [Ixodes scapularis];prohibitins and stomatins of the pid superfamily protein [Ixodes ricinus];isoform b, partial [Ornithodoros moubata];band 7 integral membrane protein [Ixodes scapularis]		29841.59;34740.8;31940.86;35980.14	0.882718	117.6	135.063	57.5554	135.159	0	138.677	1	1	1	1	0	1
JAP84342.1	histone	H1/5 [Rhipicephalus appendiculatus]		20610.8	0.882575	1732.57	1496.22	1302.78	2114	231.817	1653.64	8	8	8	8	1	8
JAT92281.1	putative	60s ribosomal protein l14 [Amblyomma aureolatum]		17643	0.882118	1143.57	1551.01	1657.8	1260.58	1264.81	1313.92	14	15	15	12	1	15
EEC10293.1;JAP71951.1;XP_002406299.1;XP_029822374.1	ubiquitin;putative;ubiquitin-conjugating;ubiquitin-conjugating	protein ligase, putative [Ixodes scapularis];ubiquitin-protein ligase [Ixodes ricinus];enzyme E2 G1 [Ixodes scapularis];enzyme E2 G1 [Ixodes scapularis]		19359.05;19359.05;19359.05;19359.05	0.882075	179.058	158.754	159.568	287.141	0	151.586	4	4	4	2	0	3
JAP65711.1	putative	nucleoside diphosphate-sugar hydrolase of the mutt nudix family [Hyalomma excavatum]		27471.3	0.880717	162.382	93.6105	99.2075	197.527	0	115.304	2	2	2	2	0	2
AEO33375.1;JAP67045.1;JAP81615.1;JAT94661.1	hypothetical;putative;partitioning;putative	protein, partial [Amblyomma maculatum];cell polarity protein par6, partial [Hyalomma excavatum];defective protein 6 [Rhipicephalus appendiculatus];cell polarity protein par6, partial [Amblyomma aureolatum]		35719.14;NaN;35449;NaN	0.880262	99.3472	71.2442	50.0839	122.052	0	72.2004	2	2	2	1	0	2
JAP64012.1;JAP87705.1;JAT96570.1	putative;ubiquitin;putative	ubiquitin c-terminal hydrolase [Hyalomma excavatum];carboxyl-terminal hydrolase L5, partial [Rhipicephalus appendiculatus];ubiquitin c-terminal hydrolase, partial [Amblyomma aureolatum]		37630.22;40148.1;35290.58	0.879871	97.6928	58.1231	68.7121	143.129	0	54.4263	6	8	8	2	0	5
JAT93322.1	putative	seryl-trna synthetase [Amblyomma aureolatum]		56489.4	0.879329	70.1312	53.0936	59.2597	72.4159	0	88.0479	1	1	1	1	0	1
JAP84780.1	transaldolase	[Rhipicephalus appendiculatus]		36681.3	0.879012	14.5645	15.8947	17.672	0	0	42.3079	1	1	1	0	0	1
JAP63908.1;JAP79040.1;JAT98646.1	putative;histone;putative	histone deacetylase complex catalytic component rpd3, partial [Hyalomma excavatum];deacetylase 1/2 [Rhipicephalus appendiculatus];histone deacetylase complex catalytic component rpd3, partial [Amblyomma aureolatum]		56606.25;58569.57;56746.52	0.878791	76.4387	61.2528	55.5985	87.1462	0	82.7154	9	12	12	3	0	10
JAP85502.1	mitofilin	[Rhipicephalus appendiculatus]		77562.6	0.877755	170.702	147.356	102.213	194.019	0	174.876	4	5	4	3	0	5
JAR94566.1;XP_029834193.1	putative;H/ACA	pseudouridine synthase, partial [Ixodes ricinus];ribonucleoprotein complex subunit 4 [Ixodes scapularis]		54004.13;54042.2	0.877527	158.683	123.458	130.323	212.2	0	149.749	1	1	1	1	0	1
JAP66715.1	putative	gmp synthase, partial [Hyalomma excavatum]		76973.4	0.876226	985.418	1110.6	944.511	1786.01	0	878.187	1	1	1	1	0	1
JAT93870.1	putative	kinesin-like protein [Amblyomma aureolatum]		110591	0.876181	162.638	145.401	158.932	253.729	0	155.423	33	41	43	15	0	26
AEO35214.1	hypothetical	protein [Amblyomma maculatum]		19790.4	0.875852	937.467	916.663	459.665	1114.63	0	911.915	1	1	1	1	0	1
JAT92278.1	protein	tyrosine phosphatase [Amblyomma aureolatum]		17955.3	0.875049	122.002	134.427	131.202	216.005	0	123.191	5	5	5	4	0	5
AEO34952.1;EEC06921.1;JAP66914.1;JAT92123.1;XP_002408929.1	hypothetical;dynein;putative;putative;dynein	protein [Amblyomma maculatum];light chain [Ixodes scapularis];dynein light chain type 1 [Hyalomma excavatum];dynein light chain type 1 [Amblyomma aureolatum];light chain 1, cytoplasmic [Ixodes scapularis]		10341.86;10313.8;10341.82;10265.76;10313.8	0.874759	189.35	222.536	205.339	288.841	0	251.081	9	9	9	6	0	8
JAT91271.1;JAT91451.1;JAU03162.1	hypothetical	protein [Amblyomma aureolatum];protein, partial [Amblyomma aureolatum];protein, partial [Amblyomma sculptum]		20638.31;20276.88;20028.65	0.87429	59.6358	116.612	95.9401	113.165	0	124.807	1	1	1	1	0	1
JAP77071.1	alpha	1,3-glucosidase [Rhipicephalus appendiculatus]		106868	0.874031	242.713	179.431	196.836	323.674	0	217.334	16	16	16	13	0	14
ABR23497.1	truncated	peroxiredoxin, partial [Ornithodoros parkeri]		20969.4	0.873707	301.517	185.908	239.016	260.736	0	373.961	1	1	1	1	0	1
JAT93994.1	putative	damage-specific dna binding complex subunit ddb1 [Amblyomma aureolatum]		134066	0.872112	147.894	160.924	169.899	256.615	0	160.88	15	19	18	11	0	15
AEO34592.1	hypothetical	protein [Amblyomma maculatum]		81927.9	0.871555	1647.52	1259.79	1526.03	1618.41	853.454	1392.03	24	25	26	24	1	24
AEO34859.1;JAP77859.1;JAT92274.1	hypothetical;small;putative	protein [Amblyomma maculatum];subunit ribosomal protein S15Ae [Rhipicephalus appendiculatus];40s ribosomal protein s15a [Amblyomma aureolatum]		14877.61;14877.61;14896.66	0.87133	1263.59	883.894	1336.06	490.578	1624.47	920.263	10	10	10	9	1	9
JAP76490.1;JAP79277.1	DNA	ligase 1 [Rhipicephalus appendiculatus]		101789.94;106360.23	0.870907	174.876	204.203	139.689	196.538	0	255.26	1	1	1	1	0	1
JAP81188.1	chaperonin	GroEL [Rhipicephalus appendiculatus]		61067.2	0.87037	581.847	441.192	459.787	712.662	0	577.946	5	5	5	5	0	5
JAT93342.1;XP_029850308.1	putative;ELAV-like	rna-binding protein elav/hu rrm superfamily, partial [Amblyomma aureolatum];protein 4 isoform X1 [Ixodes scapularis]		38594.68;38070.14	0.869808	119.075	93.0859	98.505	184.508	0	85.7119	5	8	8	1	0	4
JAP67975.1	putative	glutamate synthase, partial [Hyalomma excavatum]		49003.4	0.868184	118.82	253.68	155.057	283.076	0	174.941	1	1	1	1	0	1
JAP79885.1	aldehyde	dehydrogenase (NAD+) [Rhipicephalus appendiculatus]		53414.9	0.866188	504.509	973.6	842.976	1210.54	0	799.955	5	6	6	6	0	6
EEC19288.1;JAP64390.1;JAP73154.1;JAP78641.1;JAP78643.1;JAP78646.1;JAR90211.1;JAT93822.1;JAU01583.1;XP_029826841.1;XP_029826842.1;XP_029826843.1	hypothetical;putative;putative;nuclear;nuclear;nuclear;putative;putative;putative;nuclear;nuclear;nuclear	protein IscW_ISCW013782 [Ixodes scapularis];lis1-interacting protein nude, partial [Hyalomma excavatum];lis1-interacting protein nude, partial [Ixodes ricinus];distribution protein NudE [Rhipicephalus appendiculatus];distribution protein NudE [Rhipicephalus appendiculatus];distribution protein NudE [Rhipicephalus appendiculatus];lis1-interacting protein nude, partial [Ixodes ricinus];lis1-interac…		28311.53;36875.02;38807.86;36774.97;35324.42;35059.95;33685.11;38202.22;36631.66;38554.65;36955.7;36904.81	0.865437	158.793	122.481	118.325	212.011	0	133.817	1	2	2	1	0	2
AEO36236.1;JAT94238.1	hypothetical;putative	protein [Amblyomma maculatum];gtp-binding protein-like ras superfamily protein [Amblyomma aureolatum]		24090.7;24119.62	0.864284	76.1012	58.3545	53.8877	124.807	0	37.9746	6	6	6	1	0	2
AMJ39610.1;EEC06154.1;JAP67768.1;JAW03185.1;XP_002403498.1	histone;histone;putative;Lysosomal;histone	H2AX [Rhipicephalus annulatus];2A [Ixodes scapularis];histone 2a [Hyalomma excavatum];acid phosphatase, partial [Ornithodoros moubata];H2A [Ixodes scapularis]		14657.95;14683;14715;14721.05;14683	0.861627	158.521	176.702	111.078	212.79	0	171.755	4	3	4	3	0	3
JAP76441.1;JAP79179.1	nucleolar	gtpase/atpase [Rhipicephalus appendiculatus]		124785.53;125520.36	0.860975	186.959	159.213	170.988	310.766	0	134.496	8	9	9	4	0	7
EEC00999.1;JAP71587.1;JAT94436.1;XP_002403510.2;XP_029835351.1;XP_029835353.1	pre-mRNA-splicing;putative;putative;pre-mRNA-splicing;pre-mRNA-splicing;pre-mRNA-splicing	regulator WTAP, putative, partial [Ixodes scapularis];splicing regulator, partial [Ixodes ricinus];splicing regulator [Amblyomma aureolatum];regulator WTAP [Ixodes scapularis];regulator WTAP [Ixodes scapularis];regulator WTAP [Ixodes scapularis]		29061.84;20182.82;42043.89;41861.69;41861.69;41861.69	0.860624	161.903	150.015	123.506	189.51	0	185.226	1	1	1	1	0	1
JAP66665.1;JAP85707.1	putative;signal	signal transducing adaptor protein stam/stam2 [Hyalomma excavatum];transducing adaptor molecule [Rhipicephalus appendiculatus]		49029.23;48960.25	0.85963	22.0734	56.8958	52.2234	112.777	0	0	1	1	1	1	0	0
AEO34996.1;JAT93913.1;JAU01788.1	hypothetical;putative;putative	protein [Amblyomma maculatum];cop9 signalosome complex subunit 2-like isoform 2 [Amblyomma aureolatum];cop9 signalosome complex subunit 2-like isoform 2, partial [Amblyomma sculptum]		51748.9;51748.9;50617.69	0.859574	176.705	167.507	175.257	272.795	0	173.728	15	16	16	8	0	10
AEO35799.1	hypothetical	protein [Amblyomma maculatum]		53407.5	0.859234	326.593	336.823	375.112	534.705	0	357.633	20	20	20	16	0	19
JAP71513.1;JAP84182.1;JAP84183.1;JAR93635.1;JAT98080.1;JAU00037.1;XP_029835267.1;XP_029835273.1	putative;mothers;mothers;putative;putative;putative;mothers;mothers	tgfbeta receptor signaling protein smad [Ixodes ricinus];against decapentaplegic like protein 2/3 [Rhipicephalus appendiculatus];against decapentaplegic like protein 2/3 [Rhipicephalus appendiculatus];tgfbeta receptor signaling protein smad [Ixodes ricinus];tgfbeta receptor signaling protein smad [Amblyomma aureolatum];tgfbeta receptor signaling protein smad [Amblyomma sculptum];against decapenta…		46877.24;46788.07;47315.65;46877.24;46791.08;46791.08;47254.61;46893.24	0.857359	101.295	108.504	91.4767	138.882	0	119.42	5	5	5	3	0	3
EEC17128.1;JAP64692.1;JAP77982.1;JAT94672.1;XP_002413820.1	RNA-binding;putative;protein;putative;protein	nuclear protein, putative [Ixodes scapularis];rna-binding nuclear protein [Hyalomma excavatum];MAK16 [Rhipicephalus appendiculatus];rna-binding nuclear protein, partial [Amblyomma aureolatum];MAK16 homolog [Ixodes scapularis]		33496.67;33688.86;33660.73;32822.94;33496.67	0.855643	22.7746	46.4964	20.1239	0	0	76.4901	1	1	1	0	0	1
JAT95060.1	putative	glycosyl hydralase sucrase-isomaltase, partial [Amblyomma aureolatum]		74174.6	0.854173	124.694	88.5796	96.577	130.885	0	133.781	3	3	3	3	0	3
JAT94805.1	hypothetical	protein, partial [Amblyomma aureolatum]		27727.3	0.853343	139.12	87.2487	89.2931	118.211	0	151.157	8	10	10	3	0	5
JAP63339.1;JAT95470.1;JAU03122.1	hypothetical	protein, partial [Hyalomma excavatum];protein [Amblyomma aureolatum];protein, partial [Amblyomma sculptum]		34798.82;45676.99;40496.02	0.852231	21.7383	103.206	83.3173	69.3417	0	108.146	1	1	1	1	0	1
JAP82007.1;JAT95726.1	transcription;putative	elongation regulator 1 [Rhipicephalus appendiculatus];transcription factor, partial [Amblyomma aureolatum]		131384;115593.01	0.851908	209.142	105.591	109.986	217.487	0	144.336	9	11	11	3	0	8
ACG76234.1	dynactin	2-like protein, partial [Amblyomma americanum]		23796.5	0.851294	50.2454	21.8431	32.4225	68.0365	0	20.9331	1	1	1	1	0	1
AAT92174.1;AAY66828.1;AEO35682.1;JAP75568.1;JAP81754.1;JAT92597.1;XP_029822618.1	ribosomal;ribosomal;hypothetical;putative;large;putative;60S	protein L30 [Ixodes pacificus];protein L30 [Ixodes scapularis];protein [Amblyomma maculatum];ribosomal protein l30 [Ixodes ricinus];subunit ribosomal protein L30e [Rhipicephalus appendiculatus];ribosomal protein l30 [Amblyomma aureolatum];ribosomal protein L30 [Ixodes scapularis]		12468.62;12468.62;16042.56;12468.62;12468.62;12468.62;12468.62	0.850161	955.748	1169.97	1054.29	1620.17	569.647	513.708	8	8	8	8	2	7
AEO34591.1	hypothetical	protein [Amblyomma maculatum]		56275.4	0.849908	562.978	733.591	631.861	897.858	0	741.131	13	14	14	14	0	14
AEO32447.1;AEO35373.1;JAT94416.1;JAU02946.1	hypothetical;hypothetical;putative;putative	protein, partial [Amblyomma maculatum];protein [Amblyomma maculatum];cargo transport protein erv29 [Amblyomma aureolatum];cargo transport protein erv29, partial [Amblyomma sculptum]		27668.89;30570.37;30525.33;30208.95	0.849902	91.1937	75.3635	63.1153	111.948	0	83.2514	3	3	3	3	0	3
JAP64810.1;JAU02997.1	putative	ran-binding protein ranbp3 [Hyalomma excavatum];ran-binding protein ranbp3, partial [Amblyomma sculptum]		53055.58;53195.61	0.849064	77.9609	52.9337	47.434	98.3061	0	53.1062	1	2	2	1	0	1
JAP81551.1	global	transcriptional regulator cell division control protein [Rhipicephalus appendiculatus]		122534	0.849051	152.19	141.013	115.235	193.402	0	153.383	21	21	22	11	0	17
AEO33390.1	hypothetical	protein, partial [Amblyomma maculatum]		56918.7	0.849043	141.66	114.958	106.05	164.255	0	143.666	9	11	11	8	0	8
AEO34466.1;JAT91611.1	hypothetical	protein [Amblyomma maculatum];protein [Amblyomma aureolatum]		14792.68;14746.59	0.848947	24.991	43.6562	65.4192	69.5441	0	44.2712	1	1	1	1	0	1
JAP64528.1	protein	phosphatase 1 catalytic subunit beta isoform 1 [Hyalomma excavatum]		53537.1	0.845468	149.186	84.3708	68.1451	180.208	0	74.8715	3	3	3	1	0	2
AEO35045.1	hypothetical	protein [Amblyomma maculatum]		24762.2	0.843757	45.8039	59.4175	66.1306	85.8324	0	58.7471	3	4	4	2	0	3
JAP86614.1	actin-related	protein 3 [Rhipicephalus appendiculatus]		47237.2	0.841805	576.331	722.595	742.359	633.308	476.494	608.561	23	24	24	14	1	23
JAP83299.1	integrin	beta 1 [Rhipicephalus appendiculatus]		89787.8	0.841378	56.2609	41.6211	35.832	60.7616	0	51.7425	2	2	2	2	0	2
AEO36014.1;JAP77946.1;JAT93540.1;JAU02162.1	hypothetical;3-oxoacyl-[acyl-carrier-protein];hypothetical;hypothetical	protein [Amblyomma maculatum];reductase FabG-like protein [Rhipicephalus appendiculatus];protein [Amblyomma aureolatum];protein, partial [Amblyomma sculptum]		28867.14;21840.25;31486.1;19675.88	0.840447	186.88	175.301	175.409	246.195	0	205.621	1	1	1	1	0	1
JAP81349.1	ornithine-oxo-acid	transaminase [Rhipicephalus appendiculatus]		47251.5	0.840049	76.8581	64.533	81.4795	99.4179	0	87.8045	2	2	1	2	0	2
JAP68455.1;JAP73066.1;JAP84071.1;JAT93433.1;XP_029836635.1	putative;putative;flotillin;putative;flotillin-1	flotillin [Hyalomma excavatum];flotillin [Ixodes ricinus];[Rhipicephalus appendiculatus];flotillin [Amblyomma aureolatum];[Ixodes scapularis]		49117.38;48980.21;49089.37;49117.38;48980.21	0.839889	40.673	53.73	54.5486	63.4784	0	61.6243	3	3	3	2	0	3
JAP83269.1;JAT98394.1;JAU01290.1	vacuolar;putative;putative	assembly/sorting protein [Rhipicephalus appendiculatus];vacuolar assembly/sorting protein, partial [Amblyomma aureolatum];vacuolar assembly/sorting protein [Amblyomma sculptum]		100845.5;98795.28;100364.99	0.839544	62.6546	78.1377	86.0385	113.036	0	77.398	3	3	3	1	0	3
AEO32789.1	hypothetical	protein, partial [Amblyomma maculatum]		60931.1	0.838101	56.3404	32.7951	41.4977	66.4689	0	43.0149	3	3	3	1	0	2
AEO32814.1;EEC03428.1;JAP66185.1;JAP82267.1;XP_002405989.1	hypothetical;torsin,;putative;torsin;torsin-1A	protein, partial [Amblyomma maculatum];putative [Ixodes scapularis];atpase of the aaa+ superfamily protein, partial [Hyalomma excavatum];[Rhipicephalus appendiculatus];[Ixodes scapularis]		43512.28;39347.52;41236.88;39434.73;39347.52	0.83693	47.5891	23.9623	57.4177	94.4873	0	13.4508	2	3	3	1	0	1
JAP64889.1	putative	signal recognition particle protein 19 [Hyalomma excavatum]		17120.5	0.836639	125.293	117.965	80.7395	150.259	0	120.81	1	1	1	1	0	1
JAP66304.1;JAT95453.1	putative	hydroxymethylglutaryl-coa lyase [Hyalomma excavatum];hydroxymethylglutaryl-coa lyase, partial [Amblyomma aureolatum]		34682.25;32254.35	0.834419	81.3565	91.4069	34.6711	95.422	0	77.6654	2	4	4	2	0	2
AEO34662.1	hypothetical	protein [Amblyomma maculatum]		35496.2	0.832978	66.7709	51.2167	53.8942	107.981	0	35.1927	3	4	4	1	0	2
JAT92580.1	putative	ml domain-containing protein [Amblyomma aureolatum]		16724.4	0.832501	187.326	302.204	227.208	359.454	0	237.231	1	1	1	1	0	1
AEO32851.1	hypothetical	protein, partial [Amblyomma maculatum]		10274.9	0.831697	78.9173	69.7234	65.1209	100.504	0	77.281	3	3	3	3	0	3
AEO33788.1	hypothetical	protein [Amblyomma maculatum]		NaN	0.831225	1206.1	1176.66	1077.63	1448.03	0	1428.33	7	7	7	7	0	7
AEO35212.1	hypothetical	protein [Amblyomma maculatum]		35834.4	0.831097	172.122	143.282	173.954	229.671	0	177.034	11	11	11	9	0	9
JAP83452.1	sulfotransferase	[Rhipicephalus appendiculatus]		35997.2	0.830869	63.6022	49.95	49.3463	93.8308	0	41.5165	1	1	1	1	0	1
JAP77420.1;JAP85867.1	26S	proteasome regulatory subunit N10 [Rhipicephalus appendiculatus]		37154.65;43856.93	0.830676	266.667	372.499	325.937	433.495	0	368.192	7	8	8	5	0	7
JAT95210.1	putative	glucosidase ii catalytic alpha subunit, partial [Amblyomma aureolatum]		71260	0.829113	226.969	172.569	206.088	325.283	0	176.849	4	3	4	5	0	5
EEC03171.1;JAP71700.1;XP_029829525.1;XP_029829526.1;XP_029829527.1	signal;putative;signal;signal;signal	transducing adapter molecule, putative [Ixodes scapularis];signal transducing adaptor protein stam/stam2 [Ixodes ricinus];transducing adapter molecule 1 isoform X1 [Ixodes scapularis];transducing adapter molecule 1 isoform X2 [Ixodes scapularis];transducing adapter molecule 1 isoform X3 [Ixodes scapularis]		42475.9;45799.51;45893.6;45806.52;39873.85	0.828575	69.6583	79.3974	84.3266	95.2585	0	98.1162	1	1	1	1	0	1
JAP66862.1	putative	paramyosin [Hyalomma excavatum]		134322	0.828508	70.9198	462.052	823.223	915.975	0	207.644	1	1	1	1	0	1
JAT93545.1	putative	adaptor protein nub1 [Amblyomma aureolatum]		66530.6	0.827807	33.7614	21.9081	38.7965	51.194	0	27.0055	2	2	2	1	0	1
JAT95111.1	putative	carbonic anhydrase, partial [Amblyomma aureolatum]		30381	0.827805	66.6951	80.4678	82.3502	121.968	0	68.0241	3	3	3	1	0	3
AEO34105.1;EEC09480.1;JAP64593.1;JAP74778.1;JAP78722.1;JAT92098.1;XP_002402126.2	hypothetical;28S;putative;putative;small;putative;39S	protein [Amblyomma maculatum];ribosomal protein S18A, putative [Ixodes scapularis];28s ribosomal protein s18a [Hyalomma excavatum];28s ribosomal protein s18a, partial [Ixodes ricinus];subunit ribosomal protein S18 [Rhipicephalus appendiculatus];28s ribosomal protein s18a, partial [Amblyomma aureolatum];ribosomal protein S18a, mitochondrial [Ixodes scapularis]		20601.76;19316.54;19418.63;17998.87;19457.83;18104.08;19448.67	0.826009	0	69.4443	94.3359	135.284	0	0	0	1	1	1	0	0
JAP66308.1;JAP78224.1	putative;erythrocyte	rho guanine nucleotide exchange factor cdep [Hyalomma excavatum];membrane protein band 4.1 [Rhipicephalus appendiculatus]		120212.16;120162.18	0.825636	0	93.7558	82.9829	56.6978	0	89.2239	0	1	1	1	0	1
JAP66617.1;JAP75994.1;JAP82520.1;JAP82521.1;JAP87323.1;JAP87324.1	putative;ATP-binding;ATP-binding;ATP-binding;ATP-binding;ATP-binding	lipid exporter abca1, partial [Hyalomma excavatum];cassette, subfamily A (ABC1), member 3 [Rhipicephalus appendiculatus];cassette, subfamily A (ABC1), member 3 [Rhipicephalus appendiculatus];cassette, subfamily A (ABC1), member 3 [Rhipicephalus appendiculatus];cassette, subfamily A (ABC1), member 3, partial [Rhipicephalus appendiculatus];cassette, subfamily A (ABC1), member 3, partial [Rhipicepha…		192228.13;192493.38;194214.45;192449.33;153114.46;151335.31	0.825312	55.0091	53.8201	55.9364	76.334	0	59.649	4	5	5	4	0	5
JAP82747.1	long	chain fatty acid acyl coa ligase [Rhipicephalus appendiculatus]		65961.2	0.82449	177.582	128.766	138.168	255.048	0	111.451	3	3	3	2	0	3
JAP66562.1	putative	mitochondrial ribosomal protein l12 strongylocentrotus purpuratus [Hyalomma excavatum]		21010.5	0.824405	164.489	137.234	73.9085	154.586	0	155.087	1	1	1	1	0	1
JAP65351.1;JAP80820.1	putative;WD40	vesicle coat complex copi beta' subunit [Hyalomma excavatum];repeat-containing protein SMU1 [Rhipicephalus appendiculatus]		58289.49;58311.6	0.824175	163.705	144.304	150.742	247.515	0	130.576	7	11	11	8	0	9
EEC17023.1;JAP73626.1;JAR91771.1;XP_029829629.1;XP_029837575.1;XP_029837576.1;XP_029844794.1	histone,;putative;putative;histone;histone;histone;histone	putative [Ixodes scapularis];histone [Ixodes ricinus];histone [Ixodes ricinus];H1-II-like [Ixodes scapularis];H1-III-like [Ixodes scapularis];H1-III-like [Ixodes scapularis];H1-III-like [Ixodes scapularis]		24857.18;21136.16;21136.16;21599.68;21100.11;21100.11;20588.49	0.823587	109.41	94.8904	60.6498	130.505	0	87.7045	3	2	2	3	0	3
AEO32888.1	hypothetical	protein, partial [Amblyomma maculatum]		48100.8	0.822679	164.034	141.729	125.845	207.701	0	147.374	20	21	21	12	0	17
AEO34481.1;JAP64478.1;JAP85715.1;JAT98491.1	hypothetical;putative;26S;putative	protein [Amblyomma maculatum];26s proteasome regulatory complex subunit rpn11 [Hyalomma excavatum];proteasome regulatory subunit N11 [Rhipicephalus appendiculatus];26s proteasome regulatory complex subunit rpn11 [Amblyomma aureolatum]		34618.94;34576.9;34562.88;34590.93	0.822102	309.216	259.303	306.853	391.688	0	327.956	10	10	10	5	0	6
AEO35748.1	hypothetical	protein [Amblyomma maculatum]		48915.4	0.821708	178.194	187.268	195.492	293.163	0	167.777	16	16	18	11	0	15
AEO35168.1	hypothetical	protein [Amblyomma maculatum]		36003.4	0.821214	135.987	92.1135	144.686	190.881	0	115.256	3	3	3	1	0	3
JAP82444.1	translational	activator gcn1 translational activator gcn1 [Rhipicephalus appendiculatus]		291188	0.820497	106.568	194.555	223.034	199.379	0	230.69	3	3	3	3	0	3
JAP67465.1;JAP79259.1;JAT93395.1	hypothetical;5'-Nucleotidase;hypothetical	protein [Hyalomma excavatum];[Rhipicephalus appendiculatus];protein, partial [Amblyomma aureolatum]		61244.71;61380.84;57808.64	0.82038	92.7812	137.34	106.415	149.355	0	126.732	3	4	4	3	0	2
JAP80145.1	isovaleryl-CoA	dehydrogenase [Rhipicephalus appendiculatus]		46384.2	0.819467	68.1029	52.2843	42.2004	76.3499	0	56.8853	9	11	11	5	0	8
ACG76185.1	IgE-dependent	histamine release factor, partial [Amblyomma americanum]		16291.4	0.818565	169.961	104.341	92.3976	135.06	0	165.108	4	4	4	3	0	3
AEO35498.1;JAT94479.1	hypothetical;putative	protein [Amblyomma maculatum];rna polymerase ii subunit polr2c/rpb3 [Amblyomma aureolatum]		31139.84;31139.84	0.81856	122.216	134.124	139.732	130.193	0	194.016	5	5	5	3	0	4
AEO32798.1	hypothetical	protein, partial [Amblyomma maculatum]		44567.2	0.818465	71.3275	85.7036	90.8111	111.325	0	91.5252	8	9	10	4	0	4
JAT93798.1;JAU01934.1	putative	tetraspanin family [Amblyomma aureolatum];tetraspanin family [Amblyomma sculptum]		25033.67;25072.71	0.818253	100.936	52.9181	59.4829	75.2639	0	99.2994	3	3	4	3	0	3
JAP68354.1;JAP80501.1	putative;translation	eukaryotic translation initiation factor 3 subunit k [Hyalomma excavatum];initiation factor 3 subunit K [Rhipicephalus appendiculatus]		26357.37;26339.34	0.818192	0	61.5631	88.0444	0	0	122.408	0	1	1	0	0	1
JAP80629.1;JAT93834.1	homogentisate;putative	1,2-dioxygenase [Rhipicephalus appendiculatus];gentisate 12-dioxygenase, partial [Amblyomma aureolatum]		49751.99;49708.04	0.817853	118.001	70.3566	64.8348	125.855	0	81.2198	1	1	1	1	0	1
JAP65368.1	putative	phosphoenolpyruvate carboxykinase [Hyalomma excavatum]		71639.4	0.817102	953.795	874.825	715.698	1204.72	0	874.244	15	15	16	12	0	15
JAP85495.1	transcriptional	regulator of the pur family single stranded dna binding protein [Rhipicephalus appendiculatus]		30418.1	0.816738	3787.1	3048.64	3562.31	4337.81	0	4154.67	10	10	10	8	0	9
AEO32828.1	hypothetical	protein, partial [Amblyomma maculatum]		19312.2	0.816349	53.5347	127.901	154.037	125.287	0	148.575	1	1	1	1	0	1
AEO36439.1;AEO36586.1;JAP68253.1;JAT93081.1	hypothetical;hypothetical;putative;putative	protein [Amblyomma maculatum];protein [Amblyomma maculatum];alternative splicing factor srp20/9g8 rrm superfamily protein [Hyalomma excavatum];alternative splicing factor srp20/9g8 rrm superfamily protein [Amblyomma aureolatum]		15971.93;14847.7;15971.93;15895.83	0.81587	115.707	109.233	90.3119	154.875	0	102.329	5	5	5	3	0	4
JAP83718.1	protein	disulfide isomerase prolyl 4 hydroxylase beta subunit [Rhipicephalus appendiculatus]		53753.9	0.815702	215.636	112.728	125.706	197.391	0	172.994	5	5	5	4	0	5
JAP65273.1;JAP85793.1	putative;heterogeneous	grp-3 322 glycine rich family [Hyalomma excavatum];nuclear ribonucleoprotein A1/A3 [Rhipicephalus appendiculatus]		32585.69;32642.74	0.815681	1684.97	1855	2074.44	1562.92	1658.86	1357.78	37	37	37	25	2	35
JAP79547.1	gelsolin	[Rhipicephalus appendiculatus]		85887.6	0.814752	63.1935	130.212	90.0395	80.8572	0	150.08	2	2	2	1	0	2
JAP68343.1;JAT98834.1	putative	5'-3' exonuclease xrn1/kem1/sep1 involved in dna strand exchange and mrna turnover [Hyalomma excavatum];5'-3' exonuclease xrn1/kem1/sep1 involved in dna strand exchange and mrna turnover [Amblyomma aureolatum]		112438.5;112957.99	0.81394	112.545	67.7196	67.7998	117.239	0	84.6701	11	11	11	6	0	9
AEO32568.1	hypothetical	protein, partial [Amblyomma maculatum]		NaN	0.813728	324.137	328.071	416.219	517.142	0	352.267	3	3	3	3	0	3
AEO36245.1	hypothetical	protein [Amblyomma maculatum]		25883.4	0.813478	26.5593	194.51	150.402	265.242	0	36.9414	1	1	1	1	0	1
ACX54025.1;JAP84696.1	thioredoxin;peroxiredoxin	peroxidase, partial [Rhipicephalus sanguineus];(alkyl hydroperoxide reductase subunit C) [Rhipicephalus appendiculatus]		22272.58;22110.4	0.813286	80.4578	69.3358	35.1108	83.4651	0	66.915	2	2	3	3	0	3
AEO35272.1	hypothetical	protein [Amblyomma maculatum]		66825.6	0.813226	42.4028	49.9224	56.6078	77.3476	0	43.7686	5	5	5	2	0	2
JAT94231.1	putative	dna damage inducible protein [Amblyomma aureolatum]		43997.4	0.81322	106.036	91.9639	93.681	129.456	0	107.744	6	6	6	4	0	4
JAP66177.1;JAT94094.1;JAU02054.1	putative	thioredoxin-like protein [Hyalomma excavatum];thioredoxin-like protein [Amblyomma aureolatum];thioredoxin-like protein [Amblyomma sculptum]		30243.54;29651.82;29889.08	0.812709	128.682	96.5074	108.033	97.5464	0	173.266	1	1	1	1	0	1
JAP65749.1;JAP78956.1;JAT94778.1	putative;pre-mRNA-splicing;putative	pre-mrna-splicing factor rbm22, partial [Hyalomma excavatum];factor RBM22/SLT11 [Rhipicephalus appendiculatus];pre-mrna-splicing factor rbm22-like protein, partial [Amblyomma aureolatum]		35591.73;47328.36;42707.08	0.812407	10.1287	68.2477	97.4895	70.4747	0	72.3999	1	2	2	1	0	2
AEO33131.1	hypothetical	protein, partial [Amblyomma maculatum]		64402.3	0.811052	136.959	123.713	125.967	179.826	0	133.758	10	11	10	6	0	8
EEC13386.1;JAP75561.1;JAP81987.1;JAT95944.1;JAU01539.1;XP_029833349.1;XP_029833350.1	conserved;putative;transcription;putative;putative;protein;protein	hypothetical protein, partial [Ixodes scapularis];transcription dna-dependent, partial [Ixodes ricinus];factor SPN1 [Rhipicephalus appendiculatus];transcription dna-dependent [Amblyomma aureolatum];transcription dna-dependent, partial [Amblyomma sculptum];IWS1 homolog isoform X1 [Ixodes scapularis];IWS1 homolog isoform X2 [Ixodes scapularis]		68786.61;68316.84;71390.84;71981.73;68601.25;74144.68;73700.28	0.810053	186.277	194.598	137.532	217.24	0	202.697	1	1	1	1	0	1
JAP84834.1	translation	initiation factor 3 subunit B [Rhipicephalus appendiculatus]		83068.9	0.809472	147.279	93.0625	92.8806	198.089	0	71.6454	3	3	3	2	0	3
JAP66788.1	hypothetical	protein, partial [Hyalomma excavatum]		40055.2	0.809195	673.411	502.47	494.387	795.421	0	556.151	12	16	16	13	0	13
JAT95217.1	putative	abc transporter, partial [Amblyomma aureolatum]		170081	0.809174	235.242	186.885	210.163	298.402	0	213.231	14	15	15	11	0	14
AEO35162.1	hypothetical	protein [Amblyomma maculatum]		30633.4	0.808125	55.0556	48.5822	35.1818	54.3118	0	57.8717	1	1	1	1	0	1
AEO35842.1	hypothetical	protein [Amblyomma maculatum]		12344.5	0.808007	97.7064	89.7061	69.7073	129.112	0	78.6428	1	1	1	1	0	1
JAP64502.1;JAP76541.1;JAP83666.1	putative;E3;E3	e3 ubiquitin-protein ligase ttc3, partial [Hyalomma excavatum];ubiquitin-protein ligase TTC3 [Rhipicephalus appendiculatus];ubiquitin-protein ligase TTC3 [Rhipicephalus appendiculatus]		173448.3;191283.74;191299.7	0.807243	46.7099	22.2686	12.7071	21.8534	0	44.0867	1	1	1	1	0	1
AEO35107.1;JAT93226.1;JAU02928.1	hypothetical;putative;putative	protein [Amblyomma maculatum];ubiquitin-protein ligase [Amblyomma aureolatum];ubiquitin-protein ligase, partial [Amblyomma sculptum]		17770.31;17730.29;17663.15	0.806005	222.547	183.551	161.347	268.47	0	188.893	8	8	8	6	0	8
JAP64653.1	putative	choline phosphate cytidylyltransferase/ cdp-ethanolamine synthase [Hyalomma excavatum]		43124.9	0.805132	83.4457	87.0403	82.9804	108.886	0	95.1881	10	10	10	1	0	6
JAP66929.1	putative	succinyl-coa synthetase beta subunit [Hyalomma excavatum]		45594.4	0.802789	113.752	72.5856	84.1056	106.343	0	110.766	1	2	2	2	0	2
JAT91691.1	putative	secreted protein [Amblyomma aureolatum]		12388.5	0.802785	496.187	487.078	708.409	796.105	0	561.945	4	4	4	4	0	4
JAP82318.1	glutamate	synthase (NADPH/NADH) [Rhipicephalus appendiculatus]		227463	0.801636	113.614	74.5185	70.3298	131.737	0	75.4561	7	9	9	5	0	7
JAP80009.1	methylenetetrahydrofolate	dehydrogenase (NADP+) / methenyltetrahydrofolate cyclohydrolase [Rhipicephalus appendiculatus]		68333.5	0.800749	350.643	344.383	324.469	437.881	0	378.478	11	11	11	11	0	10
AEO34441.1	hypothetical	protein [Amblyomma maculatum]		68328.1	0.800204	0	44.1727	154.182	158.724	0	0	0	1	1	1	0	0
AEO35225.1;JAT91352.1	hypothetical;putative	protein [Amblyomma maculatum];u6 snrna-associated sm-like protein [Amblyomma aureolatum]		9866.43;9866.43	0.800154	368.125	357.459	159.041	341.062	0	366.774	2	2	2	2	0	2
JAT95079.1	putative	acyl-coa reductase, partial [Amblyomma aureolatum]		60293.3	0.79873	28.0778	65.885	35.6322	47.208	0	56.3033	3	3	3	1	0	2
JAP64567.1;JAP85781.1;JAT96340.1;JAU02726.1	putative;epsin;putative;putative	equilibrative nucleoside transporter protein [Hyalomma excavatum];[Rhipicephalus appendiculatus];equilibrative nucleoside transporter protein [Amblyomma aureolatum];equilibrative nucleoside transporter protein [Amblyomma sculptum]		56290.44;55628.72;56689.98;56677.03	0.798611	296.415	308.105	280.374	403.507	0	303.179	4	5	5	4	0	4
AEO35700.1;JAT96289.1	hypothetical;putative	protein [Amblyomma maculatum];prohibitins and stomatins of the pid superfamily protein [Amblyomma aureolatum]		39390.07;39544.32	0.797649	199.439	192.908	122.968	132.356	0	278.685	2	2	2	2	0	2
JAP67960.1	putative	transaldolase [Hyalomma excavatum]		36626.3	0.797249	326.68	324.833	346.306	460.08	0	335.431	13	13	13	9	0	11
JAI08658.1	Serine	protease inhibitor [Amblyomma americanum]		42355.6	0.796566	45.1245	37.7015	39.2804	61.233	0	36.0328	3	5	5	1	0	4
JAP65254.1;JAP79475.1;JAP79476.1;JAT93318.1;JAU02976.1	putative;serine/threonine-protein;serine/threonine-protein;putative;putative	serine/threonine protein phosphatase 2a regulatory subunit [Hyalomma excavatum];phosphatase 2A regulatory subunit B' [Rhipicephalus appendiculatus];phosphatase 2A regulatory subunit B' [Rhipicephalus appendiculatus];serine/threonine protein phosphatase 2a regulatory subunit [Amblyomma aureolatum];serine/threonine protein phosphatase 2a regulatory subunit, partial [Amblyomma sculptum]		57595.21;57422.04;58329.13;57427.05;56290.85	0.795626	132.075	119.606	129.671	184.909	0	118.504	7	8	8	4	0	5
AEO36011.1	hypothetical	protein [Amblyomma maculatum]		38532.9	0.795378	628.487	468.077	463.507	783.104	0	457.742	19	20	20	18	0	20
AEO36199.1	hypothetical	protein [Amblyomma maculatum]		38713.9	0.795297	152.029	115.152	150.548	214.679	0	117.54	4	4	4	3	0	4
JAP68427.1	putative	mitochondrial associated endoribonuclease mar1 isochorismatase superfamily [Hyalomma excavatum]		22937.7	0.794607	100.313	62.3133	56.0276	100.98	0	72.7642	1	1	1	1	0	1
JAP79004.1;JAT96486.1	sulfotransferase;putative	[Rhipicephalus appendiculatus];sulfotransferase, partial [Amblyomma aureolatum]		36651.26;36183.52	0.794066	155.269	192.468	188.236	209.328	0	216.27	1	1	1	1	0	1
JAT93691.1	putative	troponin i [Amblyomma aureolatum]		25904	0.793703	141.551	101.072	100.647	134.945	0	137.509	5	5	5	4	0	5
AEO33267.1;AEO33866.1	hypothetical	protein, partial [Amblyomma maculatum];protein [Amblyomma maculatum]		43005.94;NaN	0.792553	112.139	129.706	103.042	182.116	0	91.2243	5	5	5	3	0	5
JAI08915.1	Serine	protease inhibitor [Amblyomma americanum]		NaN	0.792215	168.784	143.667	126.428	186.473	0	161.213	5	5	5	5	0	5
EEC00705.1;JAP68475.1;JAP69695.1;JAP84203.1;JAT91622.1;XP_002401800.1	zinc;putative;putative;Ras-related;putative;ras-related	finger protein, putative [Ixodes scapularis];rab subfamily protein of small gtpase [Hyalomma excavatum];ras-related protein rab-35 [Ixodes ricinus];protein Rab-35 [Rhipicephalus appendiculatus];rab subfamily protein of small gtpase [Amblyomma aureolatum];protein Rab-35 [Ixodes scapularis]		22852.08;22987.24;22852.08;22987.24;22946.19;22852.08	0.791645	71.762	60.0415	74.2682	106.206	0	56.9296	7	7	7	4	0	7
JAT94559.1	putative	abc transporter [Amblyomma aureolatum]		31867.4	0.790719	197.142	225.669	231.577	343.923	0	173.514	9	9	9	6	0	6
JAT93821.1	hypothetical	protein [Amblyomma aureolatum]		59715.8	0.790653	906.661	906.985	987.541	1367.33	0	847.433	19	23	23	22	0	19
JAP67002.1;JAP79200.1;JAP87118.1;JAT95887.1	putative;AT-rich;AT-rich;putative	swi-snf chromatin-remodeling complex protein, partial [Hyalomma excavatum];interactive domain-containing protein 1 [Rhipicephalus appendiculatus];interactive domain-containing protein 1, partial [Rhipicephalus appendiculatus];brahma/swi2-related protein brg-1, partial [Amblyomma aureolatum]		172125.85;117671.19;120496.77;91975.73	0.790544	144.873	64.8529	47.9888	147.194	0	56.5402	2	2	2	1	0	2
JAP70652.1	putative	ubie/coq5 methyltransferase [Ixodes ricinus]		29973.2	0.788149	217.302	314.768	201.7	272.574	0	305.746	1	1	1	1	0	1
JAP76423.1	conserved	protein with signal anchor [Rhipicephalus appendiculatus]		28672.4	0.788071	50.8312	27.1774	33.3343	35.2348	0	52.5113	1	1	1	1	0	1
AEO34268.1;JAP68240.1;JAP81787.1;JAT95613.1;JAU02091.1	hypothetical;putative;guanine;putative;putative	protein [Amblyomma maculatum];g-protein beta subunit [Hyalomma excavatum];nucleotide-binding protein G(I)/G(S)/G(T) subunit beta-1 [Rhipicephalus appendiculatus];g-protein beta subunit [Amblyomma aureolatum];g-protein beta subunit [Amblyomma sculptum]		37289.99;37289.99;37289.99;37289.99;37289.99	0.787426	169.357	176.856	191.615	210.111	0	213.389	12	12	13	10	0	13
JAP80705.1;JAT96441.1;JAU01249.1	PERQ;putative;putative	amino acid-rich with GYF domain-containing protein [Rhipicephalus appendiculatus];a-kinase anchor protein 17a, partial [Amblyomma aureolatum];endocytic adaptor protein intersectin, partial [Amblyomma sculptum]		29209.69;146610.72;114850.81	0.787352	12.4002	17.2122	6.43182	17.1439	0	11.2355	1	1	1	1	0	1
AEO34898.1	hypothetical	protein [Amblyomma maculatum]		12490.3	0.787349	65.9905	113.448	123.857	158.756	0	80.0431	3	3	3	2	0	3
AEO35857.1;EEC01120.1;JAP68144.1;JAP77867.1;JAT92736.1;JAU02775.1;XP_029842759.1	hypothetical;conserved;putative;pre-mRNA;putative;putative;splicing	protein [Amblyomma maculatum];hypothetical protein, partial [Ixodes scapularis];14 kda subunit splicing factor 3b [Hyalomma excavatum];branch site protein p14 [Rhipicephalus appendiculatus];14 kda subunit splicing factor 3b [Amblyomma aureolatum];14 kda subunit splicing factor 3b [Amblyomma sculptum];factor 3B subunit 6 [Ixodes scapularis]		14050.16;11076.7;14022.11;14022.11;14050.16;14137.24;13967.09	0.786558	28.2358	33.5502	28.3757	32.087	0	38.8304	2	3	3	2	0	2
AEO33935.1;JAT96453.1;JAU01587.1	hypothetical;putative;putative	protein [Amblyomma maculatum];pre-mrna-splicing factor 38a [Amblyomma aureolatum];pre-mrna-splicing factor 38a, partial [Amblyomma sculptum]		51669.97;48584.52;42198.8	0.786475	84.3443	52.6768	63.7088	110.739	0	47.1306	1	1	1	1	0	1
AEO34044.1	hypothetical	protein [Amblyomma maculatum]		61571.8	0.78573	159.709	154.129	152.861	186.681	0	180.018	5	6	6	4	0	5
AEO34181.1	hypothetical	protein [Amblyomma maculatum]		47376.6	0.785176	219.381	267.225	231.943	311.208	0	252.98	7	8	8	5	0	8
AEO36066.1;JAP68073.1;JAP78024.1;JAT94540.1;JAU02925.1	hypothetical;putative;casein;putative;putative	protein [Amblyomma maculatum];casein kinase serine/threonine/tyrosine protein kinase [Hyalomma excavatum];kinase 1, alpha [Rhipicephalus appendiculatus];casein kinase serine/threonine/tyrosine protein kinase [Amblyomma aureolatum];casein kinase serine/threonine/tyrosine protein kinase [Amblyomma sculptum]		37678.58;37664.55;37664.55;37678.58;37476.31	0.784839	101.894	105.49	97.973	186.19	0	53.4657	4	4	4	1	0	2
AEO35197.1;JAP78742.1	hypothetical;LIM	protein [Amblyomma maculatum];domain-containing protein [Rhipicephalus appendiculatus]		38290.54;38260.52	0.784761	132.948	119.434	142.446	183.519	0	126.326	10	11	11	10	0	10
JAP76011.1;JAP82546.1	coronin-1B/1C/6	[Rhipicephalus appendiculatus]		55665.21;65427.07	0.784165	161.296	193.727	136.965	170.767	0	215.033	2	2	2	1	0	2
AEO35990.1	hypothetical	protein [Amblyomma maculatum]		32916	0.783862	248.345	202.002	170.686	295.396	0	191.408	4	4	4	3	0	4
JAT94940.1	putative	quinone oxidoreductase, partial [Amblyomma aureolatum]		39041.9	0.78383	73.9702	96.1537	101.192	104.033	0	108.632	4	4	4	4	0	4
JAT95238.1	putative	actin-binding protein, partial [Amblyomma aureolatum]		90507.3	0.783827	51.4445	50.0966	55.2652	52.6789	0	70.2302	4	6	6	2	0	4
JAT94498.1	putative	ribosome bioproteinsis protein [Amblyomma aureolatum]		61093.5	0.78361	255.897	253.532	225.308	306.623	0	269.124	20	22	22	17	0	20
JAT92649.1	protein	conjugation factor involved in autophagy, partial [Amblyomma aureolatum]		15276.1	0.783021	17.5867	161.711	137.191	111.048	0	136.769	1	1	1	1	0	1
JAP63702.1;JAP86297.1;JAU01857.1	putative;endophilin-B;putative	sh3 domain protein sh3glb [Hyalomma excavatum];[Rhipicephalus appendiculatus];sh3 domain protein sh3glb, partial [Amblyomma sculptum]		39517.34;39546.33;37207.7	0.781996	67.1652	46.8347	44.6385	63.0048	0	61.0498	3	3	4	2	0	3
AEO36218.1	hypothetical	protein [Amblyomma maculatum]		39833.1	0.781707	526.886	664.61	662.207	739.626	0	709.426	10	12	13	8	0	11
JAP64041.1	putative	alpha-parvin [Hyalomma excavatum]		41551.9	0.781694	166.759	75.6223	62.8295	149.131	0	89.4505	8	9	9	2	0	6
AEO32779.1;JAP75620.1;JAP81428.1;JAT99352.1;XP_029840184.1	hypothetical;putative;ubiquitin-conjugating;putative;ubiquitin-conjugating	protein, partial [Amblyomma maculatum];ubiquitin-protein ligase, partial [Ixodes ricinus];enzyme (huntingtin interacting protein 2) [Rhipicephalus appendiculatus];ubiquitin-protein ligase [Amblyomma sculptum];enzyme E2-22 kDa [Ixodes scapularis]		27375.33;23204.57;22378.69;22302.6;22392.72	0.781356	144.629	133.408	164.251	190.825	0	154.759	7	7	7	5	0	6
AJQ18907.1	acidic	ribosomal protein P0 [Amblyomma cajennense]		34722.1	0.781174	1752.38	1804.61	1899.57	2329.36	0	1933.17	34	36	35	32	0	34
JAP73021.1;XP_029837559.1;XP_029841803.1	putative;T-complex;T-complex	chaperonin complex component tcp-1 alpha subunit cct1 [Ixodes ricinus];protein 1 subunit alpha-like [Ixodes scapularis];protein 1 subunit alpha-like [Ixodes scapularis]		59210.46;59268.5;59268.5	0.780584	174.797	160.184	176.436	147.045	0	252.159	4	4	4	4	0	4
AEO32455.1;AEO36893.1	hypothetical	protein, partial [Amblyomma maculatum];protein [Amblyomma maculatum]		63304.71;56469.28	0.779947	27.8628	22.2954	15.3764	41.6915	0	9.42202	2	2	2	1	0	1
JAP80979.1	A1	cistron-splicing factor AAR2 [Rhipicephalus appendiculatus]		44139.2	0.77992	70.1184	77.9886	46.1474	99.173	0	52.3299	2	2	2	2	0	2
AEO36565.1	hypothetical	protein [Amblyomma maculatum]		53184	0.779872	528.379	560.322	484.124	569.995	0	656.607	1	1	1	1	0	1
JAP79240.1	acetyl-CoA	acyltransferase [Rhipicephalus appendiculatus]		50085	0.779274	132.331	241.286	217.284	220.228	0	240.245	3	4	4	3	0	4
JAP83815.1	T-complex	protein 1 subunit epsilon [Rhipicephalus appendiculatus]		59122.1	0.779221	2.90144	51.4629	65.2261	35.0079	0	58.1795	1	2	2	1	0	1
JAT94477.1	putative	alpha-aspartyl dipeptidase [Amblyomma aureolatum]		27622.5	0.778711	643.523	449.774	570.73	688.388	221.579	385.83	5	7	7	6	1	7
JAP71238.1;JAR94365.1;XP_029837097.1	putative;protein;serine/threonine-protein	serine/threonine specific protein phosphatase involved in cell cycle control, partial [Ixodes ricinus];phosphatase 2a logues, partial [Ixodes ricinus];phosphatase alpha-2 isoform [Ixodes scapularis]		36600.05;34182.26;36943.49	0.777997	34.1318	50.6734	37.6514	39.2665	0	56.0044	4	3	4	1	0	3
JAT94331.1;JAU01707.1	putative	staufen, partial [Amblyomma aureolatum];staufen, partial [Amblyomma sculptum]		39081.67;38757.29	0.776657	249.197	206.565	182.756	261.725	0	234.184	10	10	10	9	0	8
AEO35587.1	hypothetical	protein [Amblyomma maculatum]		36673.3	0.774222	350.518	464.082	510.042	652.191	0	373.376	5	5	5	3	0	5
AEO36138.1;JAU01419.1	hypothetical;putative	protein [Amblyomma maculatum];asn amidase, partial [Amblyomma sculptum]		34426.64;31359.08	0.773556	11.8175	9.7001	10.7273	17.06	0	7.88318	1	2	2	1	0	1
AEO34699.1	hypothetical	protein [Amblyomma maculatum]		25682.6	0.77254	290.688	204.348	158.922	260.91	0	244.298	9	9	9	9	0	9
JAP67799.1	putative	na+/h+ exchange regulatory cofactor nhe-rf1, partial [Hyalomma excavatum]		50178.3	0.77227	26.5054	91.703	110.313	127.019	0	49.4618	2	2	2	2	0	2
EEC20451.1;JAR89938.1;JAR90058.1;XP_029830169.1;XP_029830170.1;XP_029830172.1;XP_029830173.1;XP_029830174.1	conserved;putative;putative;uncharacterized;uncharacterized;uncharacterized;uncharacterized;uncharacterized	hypothetical protein, partial [Ixodes scapularis];pseudouridine-5'-phosphate glycosidase-like isoform x3, partial [Ixodes ricinus];pseudouridine-5'-phosphate glycosidase [Ixodes ricinus];protein LOC8043982 isoform X1 [Ixodes scapularis];protein LOC8043982 isoform X2 [Ixodes scapularis];protein LOC8043982 isoform X3 [Ixodes scapularis];protein LOC8043982 isoform X4 [Ixodes scapularis];protein LOC8…		36972.23;59616.97;41598.69;49106.6;44642.1;41607.59;41635.5;39711.33	0.77199	93.9161	114.432	127.908	157.328	0	102.258	1	1	1	1	0	1
AEO35054.1	hypothetical	protein [Amblyomma maculatum]		46280.7	0.771862	215.539	182.703	185.641	276.669	0	174.008	15	16	16	9	0	13
AEO32979.1	hypothetical	protein, partial [Amblyomma maculatum]		26453.5	0.771137	77.0244	54.5793	58.6367	84.1807	0	62.5207	1	2	2	2	0	2
JAP86551.1	WASH	complex subunit 7 [Rhipicephalus appendiculatus]		132460	0.770413	186.279	151.834	153.847	215.503	0	163.51	21	24	24	12	0	15
JAT93848.1	putative	spliceosomal protein snrnp-u1a/u2b [Amblyomma aureolatum]		25739	0.768853	136.341	110.495	96.443	147.991	0	115.94	3	3	3	3	0	3
AEO32693.1	hypothetical	protein, partial [Amblyomma maculatum]		24966.6	0.768567	939.232	863.44	691.034	1044.08	0	872.498	5	5	5	5	0	5
EEC12764.1;JAP72086.1;JAR91853.1;JAT97045.1;JAU00250.1;XP_029833068.1;XP_029833069.1	ATP-dependent;putative;putative;putative;putative;3'-5';3'-5'	RNA helicase, putative, partial [Ixodes scapularis];dosage compensation complex subunit mle, partial [Ixodes ricinus];dosage compensation complex subunit mle, partial [Ixodes ricinus];deah-box rna helicase, partial [Amblyomma aureolatum];deah-box rna helicase, partial [Amblyomma sculptum];RNA helicase YTHDC2 isoform X1 [Ixodes scapularis];RNA helicase YTHDC2 isoform X2 [Ixodes scapularis]		147369.75;145864.64;145880.64;113354.67;145886.56;153205;153147.94	0.767837	63.9285	84.3052	50.5699	64.7779	0	87.8709	1	1	1	1	0	1
JAP67240.1	putative	heat shock-related protein [Hyalomma excavatum]		20210.7	0.767697	43.646	26.6078	15.5027	32.3564	0	33.4786	1	1	1	1	0	1
AEO35667.1	hypothetical	protein [Amblyomma maculatum]		20310	0.767576	250.435	269.465	280.326	335.496	0	278.738	7	7	7	4	0	5
JAT93604.1	putative	tap42-like family [Amblyomma aureolatum]		42711.8	0.767524	106.013	127.908	84.5507	146.915	0	97.5187	3	3	3	2	0	3
JAT93472.1	putative	dimethylglycine dehydrogenase precursor [Amblyomma aureolatum]		100453	0.767243	190.889	130.765	123.814	186.728	0	155.054	8	8	8	4	0	6
JAP85550.1	DNA-directed	RNA polymerases I, II, and III subunit RPABC3 [Rhipicephalus appendiculatus]		16872.1	0.767047	107.96	104.317	148.722	166.299	0	110.604	7	7	7	4	0	5
JAP84998.1;JAT97093.1	COMPASS;putative	component SWD2 [Rhipicephalus appendiculatus];histone H3 lys4 methyltransferase complex and rna cleavage factor ii complex [Amblyomma aureolatum]		35110.73;35449.98	0.766608	52.105	66.9807	55.1991	79.225	0	54.3832	4	4	4	1	0	4
JAP87954.1	proteasome	activator subunit 3 (PA28 gamma), partial [Rhipicephalus appendiculatus]		34332.7	0.766578	83.9899	74.161	84.0928	80.9284	0	104.77	1	1	1	1	0	1
AEO33277.1	hypothetical	protein, partial [Amblyomma maculatum]		54959.7	0.766393	140.024	87.0318	119.369	165.615	0	99.8834	2	2	2	2	0	2
AEO34909.1;JAT93288.1;JAU02872.1	hypothetical;putative;putative	protein [Amblyomma maculatum];ribosomal protein l36 [Amblyomma aureolatum];ribosomal protein l36 [Amblyomma sculptum]		12834.2;12834.2;12834.2	0.76566	999.253	870.04	769.638	1085.5	0	935.023	5	6	6	7	0	7
JAP86581.1	Gluzincin	[Rhipicephalus appendiculatus]		98016.9	0.763996	276.831	544.991	452.11	419.786	0	553.493	1	1	1	1	0	1
JAT94437.1	putative	trna-binding protein [Amblyomma aureolatum]		33882.8	0.763874	311.527	352.069	285.914	398.564	0	326.742	6	7	7	5	0	6
JAT94686.1	putative	cullin, partial [Amblyomma aureolatum]		86797.9	0.76377	36.3179	47.6586	51.8627	53.4272	0	50.3227	7	9	10	3	0	4
JAP66280.1	putative	adenine phosphoribosyl transferase [Hyalomma excavatum]		16534.4	0.76291	83.1835	89.7996	93.7892	106.908	0	96.6151	3	4	4	3	0	3
JAT92293.1	putative	molecular chaperone prefoldin subunit 5 [Amblyomma aureolatum]		17809.4	0.762804	113.868	120.431	133.095	125.897	0	154.352	4	4	5	4	0	5
JAP84497.1	ubiquitin	carboxyl-terminal hydrolase 14 [Rhipicephalus appendiculatus]		54992	0.761571	66.0047	54.5298	91.8971	119.267	0	42.5149	3	3	3	1	0	2
JAP64851.1	putative	monooxygenase involved in coenzyme q ubiquinone biosynthesis, partial [Hyalomma excavatum]		57857	0.761499	24.1337	11.9464	22.7786	12.5604	0	32.2604	2	2	2	1	0	1
AEO34676.1	hypothetical	protein [Amblyomma maculatum]		30752	0.761417	125	96.3833	112.164	133.545	0	120.424	9	9	9	4	0	4
JAT93696.1	putative	26s proteasome regulatory complex atpase rpt1, partial [Amblyomma aureolatum]		44464.3	0.761021	697.765	705.874	701.92	837.604	0	764.77	26	28	28	21	0	25
EEC03056.1;JAP73892.1;XP_002403306.2	arginyl-tRNA;putative;arginine--tRNA	synthetase, putative [Ixodes scapularis];arginyl-trna synthetase translation, partial [Ixodes ricinus];ligase, cytoplasmic [Ixodes scapularis]		74776.86;73933.01;74790.88	0.760487	168.63	206.617	215.552	278.013	0	171.282	2	2	2	2	0	2
AEO34777.1;JAP67697.1;JAT93231.1	hypothetical;putative;putative	protein [Amblyomma maculatum];dna directed rna polymerase ii polypeptide g-like protein [Hyalomma excavatum];dna directed rna polymerase ii polypeptide g-like protein [Amblyomma aureolatum]		19131.97;19131.97;19131.97	0.760452	16.0449	44.7143	44.1054	32.7136	0	47.031	4	4	4	1	0	2
JAT93385.1	putative	14-alpha-glucan branching enzyme/starch branching enzyme ii [Amblyomma aureolatum]		79620.5	0.7603	76.2159	73.8519	78.1676	117.542	0	55.985	3	3	3	2	0	3
JAP63761.1;JAP85062.1	putative;cdk9	cdk9 kinase-activating protein cyclin t [Hyalomma excavatum];kinase activating protein cyclin t [Rhipicephalus appendiculatus]		27023.13;27054.1	0.759927	55.7615	56.8966	69.3412	75.4243	0	62.8819	3	3	3	1	0	1
JAT91910.1	putative	microtubule associated complex, partial [Amblyomma aureolatum]		65209.3	0.759344	224.922	195.765	189.481	249.434	0	213.893	6	7	7	5	0	7
JAT94902.1	putative	heteroproteinous nuclear ribonucleoprotein r rrm superfamily, partial [Amblyomma aureolatum]		46925.6	0.758904	43.8602	78.562	106.861	98.0215	0	75.9822	3	3	3	1	0	3
JAT94102.1	putative	amine oxidase [Amblyomma aureolatum]		94867.9	0.758807	70.198	108.757	78.5156	149.062	0	46.3083	2	2	2	1	0	2
AEO36619.1;JAT96192.1	hypothetical;putative	protein [Amblyomma maculatum];transformation upregulated nuclear protein [Amblyomma aureolatum]		33696.78;34377.45	0.758624	262.98	277.043	249.873	276.448	0	322.786	6	8	8	6	0	8
JAP66706.1	putative	imp dehydrogenase/gmp reductase [Hyalomma excavatum]		54988.1	0.757253	1501.75	1143.83	1148.19	1014.69	711.697	1146.45	4	4	4	4	1	4
JAP80335.1;JAP87163.1	lysyl-tRNA	synthetase, class II [Rhipicephalus appendiculatus];synthetase, class II, partial [Rhipicephalus appendiculatus]		68581.89;66447.22	0.756938	64.934	67.1314	57.8769	63.8287	0	79.946	1	1	1	1	0	1
JAP64314.1	putative	gnl-cdd-187611 cd05353 hydroxyacyl-coa-like dh sdr c-like protein [Hyalomma excavatum]		125607	0.756561	47.6042	28.4458	26.7168	51.9478	0	25.8017	3	3	3	1	0	2
JAP67551.1;JAP80986.1	putative;dipeptidyl	dipeptidyl-peptidase, partial [Hyalomma excavatum];peptidase 9 [Rhipicephalus appendiculatus]		94090.37;95399.88	0.756384	76.5098	84.9521	90.7677	118.999	0	71.7835	4	4	4	2	0	2
AEO34878.1;AHN53412.1;JAP68286.1;JAP74072.1;JAT91561.1;XP_029837577.1;XP_029837578.1;XP_029837579.1;XP_029844795.1;XP_029844797.1	hypothetical;histone;putative;putative;putative;histone;histone;histone;histone;histone	protein [Amblyomma maculatum];H2B [Nuttalliella namaqua];histone 2b [Hyalomma excavatum];histone h2b, partial [Ixodes ricinus];histone 2b, partial [Amblyomma aureolatum];H2B [Ixodes scapularis];H2B [Ixodes scapularis];H2B [Ixodes scapularis];H2B [Ixodes scapularis];H2B-like [Ixodes scapularis]		13862.13;13862.13;13862.13;16740.52;13408.57;13862.13;13862.13;13862.13;13862.13;13908.21	0.756268	3590.45	2233.74	2462.01	3630.3	0	2636.3	9	9	9	8	0	10
AEO34595.1	hypothetical	protein [Amblyomma maculatum]		83205.4	0.754934	367.451	377.373	408.819	532.167	0	338.758	34	37	36	27	0	32
AEO35461.1;JAT92339.1;JAU02940.1	hypothetical;protein;protein	protein [Amblyomma maculatum];tyrosine phosphatase iva1 [Amblyomma aureolatum];tyrosine phosphatase iva1, partial [Amblyomma sculptum]		22563.29;22572.3;22337.97	0.754451	52.2629	90.7626	91.1609	92.7302	0	83.9521	1	1	1	1	0	1
AEO35988.1	hypothetical	protein [Amblyomma maculatum]		40832	0.753166	272.876	308.594	311.194	325.252	0	347.072	11	12	12	12	0	12
JAP64806.1	putative	o-linked n-acetylglucosamine transferase ogt, partial [Hyalomma excavatum]		95715.2	0.752968	71.4135	76.5092	63.0706	93.6727	0	65.1986	1	1	1	1	0	1
AEO33179.1	hypothetical	protein, partial [Amblyomma maculatum]		42162.3	0.752618	75.0924	89.3746	134.526	138.076	0	86.9515	4	4	4	2	0	3
AEO33086.1	hypothetical	protein, partial [Amblyomma maculatum]		10804.3	0.752377	153.935	86.1035	102.216	156.112	0	101.393	3	3	3	2	0	3
JAP64637.1	putative	bicoid mrna stability factor, partial [Hyalomma excavatum]		148726	0.751828	195.944	217.55	216.838	295.402	0	178.499	5	5	6	4	0	4
JAT94326.1;JAU02880.1	putative	karyopherin importin alpha [Amblyomma aureolatum];karyopherin importin alpha [Amblyomma sculptum]		54303.73;54290.68	0.7504	130.156	155.315	140.939	179.564	0	140.414	12	13	13	6	0	9
JAP65507.1;JAP86251.1	putative;cleavage	cleavage and polyadenylation specificity factor cpsf subunit, partial [Hyalomma excavatum];and polyadenylation specificity factor subunit 3 [Rhipicephalus appendiculatus]		75724.52;77906.89	0.749683	97.4915	111.753	97.2279	124.692	0	105.065	7	6	7	5	0	6
AEO35991.1	hypothetical	protein [Amblyomma maculatum]		29145	0.749628	199.999	261.203	199.014	250.351	0	244.565	5	5	5	5	0	5
JAP63838.1;JAP82016.1;JAT96171.1	putative;small;putative	u1 snrnp component [Hyalomma excavatum];nuclear ribonucleoprotein B and B' [Rhipicephalus appendiculatus];u1 snrnp component [Amblyomma aureolatum]		24507.94;24449.86;24284.72	0.749259	72.4913	40.2208	50.0742	70.5931	0	51.3761	7	8	7	4	0	8
JAP67969.1;JAP83138.1;JAT98982.1	putative;Ras-related;putative	rab subfamily protein of small gtpase [Hyalomma excavatum];protein Rab-1A [Rhipicephalus appendiculatus];rab subfamily protein of small gtpase [Amblyomma aureolatum]		23010.13;23010.13;22996.1	0.749242	591.91	598.443	594.585	714.044	0	623.306	18	19	20	20	0	21
JAP65060.1;JAP83112.1;JAT93424.1;JAU02865.1	putative;polyadenylate-binding;putative;putative	splicing factor rnps1 sr protein, partial [Hyalomma excavatum];protein 2 [Rhipicephalus appendiculatus];splicing factor rnps1 sr protein, partial [Amblyomma aureolatum];splicing factor rnps1 sr protein [Amblyomma sculptum]		27530.65;24914.59;27399.51;24919.7	0.749124	207.959	169.714	162.397	237.708	0	166.872	6	6	6	5	0	6
JAP83646.1	4-aminobutyrate	aminotransferase [Rhipicephalus appendiculatus]		54343.9	0.748782	79.2696	155.836	132.992	150.38	0	125.245	1	1	1	1	0	1
JAT94355.1;JAU02357.1	putative	carboxymethyl transferase [Amblyomma aureolatum];carboxymethyl transferase [Amblyomma sculptum]		36492.03;36505.01	0.748469	23.9648	23.2522	36.3513	39.5724	0	22.9759	1	1	1	1	0	1
JAP66701.1	putative	tetratricopeptide repeat protein 1 [Hyalomma excavatum]		27897.5	0.747446	60.1167	55.942	51.1783	57.5275	0	67.4731	2	2	2	2	0	2
AEO34538.1	hypothetical	protein [Amblyomma maculatum]		116856	0.745943	114.867	98.7751	88.6041	153.928	0	71.5298	4	4	4	3	0	4
JAP64882.1;JAP84156.1	putative;signal	signal recognition particle receptor alpha subunit, partial [Hyalomma excavatum];recognition particle receptor subunit alpha [Rhipicephalus appendiculatus]		73107.73;69818.88	0.74564	92.5667	56.2816	81.6269	110.803	0	61.0488	3	3	3	1	0	3
JAT91599.1	putative	ubiquitin-protein ligase [Amblyomma aureolatum]		19220.9	0.745595	204.559	151.357	135.47	249.139	0	117.236	1	1	1	1	0	1
JAT93906.1	hypothetical	protein [Amblyomma aureolatum]		30878.9	0.743753	178.855	149.368	139.2	188.119	0	159.528	4	5	5	4	0	5
AEO35165.1	hypothetical	protein [Amblyomma maculatum]		35312.5	0.741934	77.7591	40.3132	34.4623	57.0378	0	56.1328	1	2	2	1	0	1
ACG76262.1	damaged-DNA	binding protein DDB p127 subunit, partial [Amblyomma americanum]		8510.61	0.741789	84.9357	67.5538	79.134	86.3747	0	85.4411	4	4	4	1	0	4
AEO32242.1	hypothetical	protein, partial [Amblyomma maculatum]		19551	0.74036	139.937	192.258	112.198	168.135	0	160.876	2	2	2	1	0	2
JAP76254.1;JAP83063.1;JAP83065.1	putative	ATP-dependent RNA helicase DDX4 [Rhipicephalus appendiculatus]		84931.19;87496.87;86690.88	0.739866	468.249	459.897	452.887	547.277	0	474.503	19	21	21	14	0	18
JAP66522.1	putative	negative regulator of transcription [Hyalomma excavatum]		238815	0.739305	67.9517	52.9783	50.4753	65.0493	0	61.6715	11	11	12	1	0	5
JAP63640.1	putative	glycine/serine hydroxymethyltransferase, partial [Hyalomma excavatum]		51804.3	0.739226	382.594	413.19	474.274	570.88	0	367.979	4	4	4	4	0	4
AEO33118.1	hypothetical	protein, partial [Amblyomma maculatum]		44229.3	0.73902	123.05	119.658	93.1954	123.804	0	124.436	11	13	13	6	0	11
AEO34628.1	hypothetical	protein [Amblyomma maculatum]		41223.9	0.738851	78.988	72.3745	65.9915	104.079	0	56.5133	2	2	2	1	0	2
JAP64856.1;JAP76012.1;JAP82548.1;JAT95550.1	putative;breakpoint;breakpoint;putative	rac gtpase-activating protein bcr/abr, partial [Hyalomma excavatum];cluster region protein [Rhipicephalus appendiculatus];cluster region protein [Rhipicephalus appendiculatus];rac gtpase-activating protein bcr/abr, partial [Amblyomma aureolatum]		112425.67;137786.62;138375.34;81439.31	0.737797	68.9149	38.0933	40.7224	94.2238	0	14.7714	5	5	6	1	0	2
AEO34975.1;AEO36755.1;JAT93104.1;JAU02898.1	hypothetical;hypothetical;putative;putative	protein [Amblyomma maculatum];protein [Amblyomma maculatum];ubiquitin-like protein 5 [Amblyomma aureolatum];ubl5 ubiquitin-like modifier protein [Amblyomma sculptum]		8650.04;7243.53;8650.04;8650.04	0.737206	237.041	114.105	181.981	239.681	0	153.344	1	3	3	2	0	2
JAT93865.1	putative	actin-binding cytoskeleton protein filamin, partial [Amblyomma aureolatum]		238133	0.736975	1493.41	1462.41	1461.05	1734.77	0	1520.36	95	105	106	84	0	100
JAP68356.1;JAP79723.1;JAT91594.1	putative;N-terminal;putative	acetyltransferase gnat family [Hyalomma excavatum];acetyltransferase B complex catalytic subunit [Rhipicephalus appendiculatus];acetyltransferase gnat family [Amblyomma aureolatum]		19959.81;19986.84;19959.81	0.736808	54.233	39.898	41.1768	80.3634	0	19.3324	4	4	4	1	0	2
JAT93795.1	putative	40s ribosomal protein s3 [Amblyomma aureolatum]		26496	0.736516	3240.66	2575.17	2901.29	2492.66	1337.08	2590.56	33	33	34	32	4	33
JAT93364.1	putative	muscleblind, partial [Amblyomma aureolatum]		40041.9	0.73627	68.604	59.0502	53.7139	72.3381	0	61.1978	5	5	5	4	0	5
JAP72431.1	putative	cytosolic ca2+-dependent cysteine protease calpain, partial [Ixodes ricinus]		57496.2	0.736212	58.4941	49.4981	145.232	113.985	0	72.4415	1	1	1	1	0	1
AEO35314.1	hypothetical	protein [Amblyomma maculatum]		57520.6	0.73606	330.033	349.675	330.241	366.285	0	377.098	2	2	2	2	0	2
JAP85672.1	glyoxylate/hydroxypyruvate	reductase [Rhipicephalus appendiculatus]		39324.8	0.735796	87.4485	58.2812	97.4246	92.9191	0	85.9928	1	1	1	1	0	1
AEO35795.1;JAT98217.1	hypothetical;putative	protein [Amblyomma maculatum];nadh-ubiquinone oxidoreductase nufs7/psst/20 kda subunit [Amblyomma aureolatum]		24440.51;24397.56	0.734838	38.2201	45.0417	47.4135	49.8364	0	46.1887	2	2	2	1	0	1
JAP79128.1	fructose-2,6-bisphosphatase	[Rhipicephalus appendiculatus]		39782.9	0.734822	55.5217	59.4335	64.8518	68.8333	0	63.2928	1	2	2	1	0	2
JAT92329.1	putative	der and-182 vacuolar h+-atpase v1 sector subunit g [Amblyomma aureolatum]		13657.7	0.734671	118.052	78.3799	64.2963	120.11	0	71.4399	8	9	9	6	0	8
JAP85779.1;JAT99451.1	cysteine;putative	and glycine-rich protein [Rhipicephalus appendiculatus];amb caj-87 [Amblyomma sculptum]		11434.08;11434.08	0.733811	197.392	203.904	209.673	274.728	0	173.608	7	8	8	7	0	7
AEO34295.1;AEO34296.1;AEO34297.1;EEC14077.1;JAP63621.1;JAP71982.1;JAP77247.1;XP_002411748.1	hypothetical;hypothetical;hypothetical;small;putative;putative;small;small	protein [Amblyomma maculatum];protein [Amblyomma maculatum];protein [Amblyomma maculatum];nuclear ribonucleoprotein sm D2, putative [Ixodes scapularis];small nuclear ribonucleoprotein snrnp sm core protein [Hyalomma excavatum];small nuclear ribonucleoprotein snrnp sm core protein [Ixodes ricinus];nuclear ribonucleoprotein D2 [Rhipicephalus appendiculatus];nuclear ribonucleoprotein Sm D2 [Ixodes s…		13529.78;13529.78;13529.78;13528.79;13501.77;13528.79;13501.77;13528.79	0.733685	49.5607	74.9592	80.8854	115.03	0	35.6726	2	3	3	1	0	2
ACG76243.1	putative	cement protein RIM36, partial [Amblyomma americanum]		16764.2	0.733533	136.459	182.925	183.872	236.746	0	132.409	2	2	2	2	0	2
JAT94279.1	putative	deoxyhypusine synthase [Amblyomma aureolatum]		41076.8	0.732856	120.389	96.1284	94.118	110.416	0	117.234	7	7	7	3	0	7
AEO33057.1	hypothetical	protein, partial [Amblyomma maculatum]		44166.4	0.732332	102.154	82.9116	99.9642	127.816	0	80.9206	4	4	4	3	0	4
JAP67921.1	putative	transketolase, partial [Hyalomma excavatum]		67438.1	0.732173	615.135	741.182	603.547	658.729	0	776.23	2	2	3	3	0	3
AEO35951.1	hypothetical	protein [Amblyomma maculatum]		75034.2	0.732172	305.245	290.417	290.077	372.07	0	276.442	23	23	24	16	0	20
AEO36467.1;JAP68159.1;JAP75621.1;JAP82206.1;JAT91682.1;XP_029837950.1	hypothetical;putative;putative;transcription;putative;transcription	protein [Amblyomma maculatum];transcription initiation factor iia subunit 2 [Hyalomma excavatum];transcription initiation factor iia subunit 2 [Ixodes ricinus];initiation factor TFIIA small subunit [Rhipicephalus appendiculatus];transcription initiation factor iia subunit 2 [Amblyomma aureolatum];initiation factor IIA subunit 2 [Ixodes scapularis]		12276.13;12276.13;12276.13;12276.13;12276.13;12276.13	0.731717	58.8111	44.7668	38.5916	58.0963	0	45.9315	6	6	6	3	0	5
AEO36299.1	hypothetical	protein [Amblyomma maculatum]		43818.8	0.730541	95.3939	109.076	136.084	101.464	0	147.324	3	4	4	3	0	4
JAP66577.1;JAP82732.1	putative;citrate	citrate synthase [Hyalomma excavatum];synthase [Rhipicephalus appendiculatus]		51705.84;51814.93	0.730439	272.379	372.335	277.291	210.419	0	463.05	2	2	2	2	0	2
JAP64598.1	putative	secreted/periplasmic zn-dependent peptidase [Hyalomma excavatum]		134212	0.729218	152.777	66.4938	68.017	129.926	0	79.5694	1	1	1	1	0	1
JAP66769.1;JAP86540.1	putative;enhancer	nuclear protein [Hyalomma excavatum];of mRNA-decapping protein 4 [Rhipicephalus appendiculatus]		138460.02;139259.91	0.728865	88.5019	124.343	119.484	113.264	0	128.959	1	1	1	1	0	1
JAT93839.1	putative	cystein protease calpain-b, partial [Amblyomma aureolatum]		79005.2	0.728504	264.379	312.438	332.612	355.062	0	307.461	21	21	21	13	0	18
AEO36135.1	hypothetical	protein [Amblyomma maculatum]		41039	0.728083	341.256	414.226	400.984	433.882	0	408.12	11	12	12	11	0	9
JAT94691.1	putative	nuclear pore complex protein [Amblyomma aureolatum]		168150	0.727192	41.8861	37.5808	31.9509	34.5228	0	46.4993	6	6	6	1	0	3
JAT94653.1	putative	alpha-tubulin suppressor, partial [Amblyomma aureolatum]		41845	0.726353	160.147	307.789	349.241	316.792	0	276.767	3	3	3	3	0	3
JAT92048.1	putative	thioredoxin peroxidase [Amblyomma aureolatum]		22038.4	0.725729	1307.58	901.854	794.807	1119.62	0	1060.64	7	7	7	7	0	7
EEC03614.1;XP_002406905.1	histone	H3, putative [Ixodes scapularis];H3.1 [Ixodes scapularis]		15502.23;15502.23	0.725707	143.781	221.426	67.538	111.658	0	202.388	1	1	1	1	0	1
JAP64784.1;JAP86484.1	putative;coatomer	vesicle coat complex copi zeta subunit [Hyalomma excavatum];protein complex subunit zeta 1 [Rhipicephalus appendiculatus]		20020.17;20020.17	0.725136	1547.45	2934.82	1667.99	2478.34	0	1981.43	1	1	1	1	0	1
JAI08891.1	Serine	protease inhibitor, partial [Amblyomma americanum]		8319.37	0.72478	0	11.6295	50.2195	44.8269	0	0	0	1	1	1	0	0
JAT93679.1	putative	glucose-6-phosphate 1-dehydrogenase [Amblyomma aureolatum]		58664.3	0.724063	253.718	286.191	266.803	336.327	0	247.784	15	16	16	10	0	11
JAP64171.1;JAT96374.1	putative	atp-dependent rna helicase [Hyalomma excavatum];atp-dependent rna helicase [Amblyomma aureolatum]		58607.78;58967.17	0.723828	42.8435	73.5977	53.382	56.8726	0	66.0503	1	2	1	2	0	2
AEO34569.1	hypothetical	protein [Amblyomma maculatum]		38375	0.723698	329.594	298.136	320.45	400.649	0	285.548	13	11	13	10	0	11
JAP82704.1	dihydropyrimidinase	[Rhipicephalus appendiculatus]		68822.5	0.723654	247.615	226.654	273.548	278.734	0	262.426	6	5	6	4	0	6
AEO34803.1;JAT92247.1;JAU02874.1	hypothetical;putative;putative	protein [Amblyomma maculatum];40s ribosomal protein s27a [Amblyomma aureolatum];40s ribosomal protein s27a [Amblyomma sculptum]		17948.94;17948.94;17948.94	0.723214	786.386	572.135	518.408	645.965	0	711.457	12	13	13	11	0	13
JAT94328.1	putative	queuine trna-ribosyltransferase [Amblyomma aureolatum]		55246.3	0.722629	219.568	188.891	176.751	255.541	0	167.349	14	16	16	11	0	13
EEC06447.1;XP_029829414.1	CNDP;cytosolic	dipeptidase, putative, partial [Ixodes scapularis];non-specific dipeptidase [Ixodes scapularis]		52852.88;53728.81	0.722282	118.955	330.56	400.03	461.022	0	152.589	1	1	1	1	0	1
AEO36223.1;AEO36224.1;JAT92300.1	hypothetical;hypothetical;putative	protein [Amblyomma maculatum];protein [Amblyomma maculatum];ubiquitin-protein ligase [Amblyomma aureolatum]		18034.72;18034.72;18034.72	0.722131	124.829	88.0755	65.4992	108.033	0	93.0118	6	6	6	4	0	5
EEC11414.1;JAP69259.1;XP_029831321.1;XP_029831323.1;XP_029831324.1;XP_029831325.1	E1-E2;putative;calcium-transporting;calcium-transporting;calcium-transporting;calcium-transporting	ATPase, putative, partial [Ixodes scapularis];calcium-transporting atpase sarcoplasmic/endoplasmic reticulum type, partial [Ixodes ricinus];ATPase sarcoplasmic/endoplasmic reticulum type isoform X1 [Ixodes scapularis];ATPase sarcoplasmic/endoplasmic reticulum type isoform X1 [Ixodes scapularis];ATPase sarcoplasmic/endoplasmic reticulum type isoform X1 [Ixodes scapularis];ATPase sarcoplasmic/endop…		107161.07;107692.65;112857.42;112857.42;112857.42;112786.34	0.721542	91.1575	71.9136	81.7173	97.6972	0	78.9279	10	11	11	2	0	6
JAP85334.1;JAT98953.1	peroxiredoxin;putative	(alkyl hydroperoxide reductase subunit C) [Rhipicephalus appendiculatus];thioredoxin peroxidase, partial [Amblyomma aureolatum]		27780.77;27421.38	0.721425	393.773	204.555	281.257	312.531	0	322.023	2	2	2	2	0	2
JAP64619.1;JAP81816.1	putative;translation	eukaryotic translation initiation factor 2 subunit 2-like protein [Hyalomma excavatum];initiation factor 2 subunit 2 [Rhipicephalus appendiculatus]		37903.62;37876.55	0.721241	224.833	231.692	241.334	285.803	0	217.521	14	14	14	8	0	14
JAT92205.1	putative	peptidyl-prolyl cis-trans isomerase, partial [Amblyomma aureolatum]		18603	0.720787	68.493	101.059	102.601	135.97	0	60.1941	3	3	3	1	0	3
JAP65782.1;JAP78362.1;JAT93553.1	protein;p70;putative	serine/threonine kinase [Hyalomma excavatum];ribosomal S6 kinase [Rhipicephalus appendiculatus];ribosomal protein s6 kinase beta-1 [Amblyomma aureolatum]		55771.74;55868.87;58674.17	0.719849	436.421	413.297	371.675	456.637	0	422.581	1	1	1	1	0	1
JAT93968.1	putative	copii vesicle coating [Amblyomma aureolatum]		207894	0.718788	90.4298	103.616	87.7369	124.499	0	78.0431	6	7	7	2	0	5
AEO34678.1;EEC07435.1;JAP70043.1;JAR90184.1;XP_002434611.2;XP_029848679.1	hypothetical;leucine;putative;putative;protein;protein	protein [Amblyomma maculatum];zipper containing transcription factor, putative, partial [Ixodes scapularis];leucine zipper [Ixodes ricinus];leucine zipper, partial [Ixodes ricinus];rogdi isoform X2 [Ixodes scapularis];rogdi isoform X1 [Ixodes scapularis]		29859.37;26148.07;29947.51;29344.9;29930.57;32521.51	0.718203	59.2537	61.4726	28.6677	58.3561	0	48.9392	1	1	1	1	0	1
JAP81070.1	cobyrinic	acid ac diamide synthase [Rhipicephalus appendiculatus]		37835	0.718143	149.722	169.885	167.528	0	0	349.833	1	1	1	0	0	1
JAT95287.1	putative	hydroxyacyl-coa dehydrogenase, partial [Amblyomma aureolatum]		82608.3	0.717941	89.4365	46.9579	55.7074	58.098	0	79.8197	3	3	3	2	0	3
JAP68578.1	putative	ribosomal protein [Hyalomma excavatum]		11611	0.71764	229.327	604.502	1040.03	761.78	0	582.974	2	2	2	2	0	2
AEO34619.1;JAP64201.1;JAP83944.1;JAT98825.1;JAT99355.1	hypothetical;putative;AP-3;putative;putative	protein [Amblyomma maculatum];adaptor complex medium subunit family [Hyalomma excavatum];complex subunit mu [Rhipicephalus appendiculatus];adaptor complex medium subunit family [Amblyomma aureolatum];adaptor complex medium subunit family [Amblyomma sculptum]		46892.11;46878.12;46878.12;46895.11;46864.09	0.717556	178.76	250.418	219.582	231.974	0	233.548	11	11	11	6	0	10
AEO33025.1	hypothetical	protein, partial [Amblyomma maculatum]		21971.1	0.717149	117.841	103.491	112.407	162.743	0	76.5982	1	1	1	1	0	1
AEO35994.1	hypothetical	protein [Amblyomma maculatum]		37055.9	0.716028	98.3632	91.5691	85.3373	106.034	0	91.0672	2	2	2	1	0	2
JAP64420.1;JAT95947.1	putative	splicing factor arginine/serine-rich, partial [Hyalomma excavatum];splicing factor arginine/serine-rich, partial [Amblyomma aureolatum]		39689.76;39557.5	0.715459	43.2995	40.5455	52.7907	45.3859	0	52.3714	3	3	3	1	0	2
AEO34543.1;JAP67068.1;JAP82108.1;JAT93435.1	hypothetical;putative;18S;putative	protein [Amblyomma maculatum];ribosome bioproteinsis methyltransferase wbscr22 [Hyalomma excavatum];rRNA (guanine1575-N7)-methyltransferase [Rhipicephalus appendiculatus];ribosome bioproteinsis methyltransferase wbscr22 [Amblyomma aureolatum]		30625.03;30808.05;30747.01;30565.94	0.715194	34.5632	52.1704	43.9741	0	0	93.4813	1	1	1	0	0	1
JAP64778.1;JAP82070.1;JAT92595.1	putative;large;putative	24 4.5 60s ribosomal protein l37 [Hyalomma excavatum];subunit ribosomal protein L37e [Rhipicephalus appendiculatus];24 4.5 60s ribosomal protein l37 [Amblyomma aureolatum]		11422.17;11422.17;11417.23	0.714882	605.882	421.986	338.78	565.669	0	411.323	4	5	5	5	0	4
AEO36509.1	hypothetical	protein [Amblyomma maculatum]		32256.9	0.714585	137.829	104.453	131.01	158.538	0	108.211	8	12	11	6	0	6
JAP83154.1	large	subunit ribosomal protein L15 [Rhipicephalus appendiculatus]		33801.1	0.71404	35.4387	26.823	23.1056	36.1283	0	24.8274	1	1	1	1	0	1
JAT95244.1	putative	myosin class ii heavy chain, partial [Amblyomma aureolatum]		71627.2	0.713822	36.0975	33.7313	43.6104	29.2841	0	51.6913	2	2	2	1	0	1
AEO34618.1;JAP66727.1;JAP84025.1;JAT93419.1	hypothetical;putative;AP-1;putative	protein [Amblyomma maculatum];clathrin-associated protein medium chain [Hyalomma excavatum];complex subunit mu [Rhipicephalus appendiculatus];clathrin-associated protein medium chain [Amblyomma aureolatum]		48506.95;48518.94;48556.95;48492.92	0.713739	343.744	309.911	308.757	356.77	0	330.14	16	18	19	11	0	16
JAR87342.1	histone	like, partial [Carios mimon]		15637.2	0.713702	145.02	221.422	67.4906	110.103	0	199.595	1	1	1	1	0	1
AEO35116.1;EEC09225.1;JAP85556.1;JAT92241.1;JAU02651.1;JAW06584.1;XP_029833475.1	hypothetical;G10;bud;putative;putative;G10;protein	protein [Amblyomma maculatum];protein/nuclear transcription regulator, putative, partial [Ixodes scapularis];site selection protein 31 [Rhipicephalus appendiculatus];g10 protein/ nuclear transcription regulator [Amblyomma aureolatum];g10 protein/nuclear transcription regulator, partial [Amblyomma sculptum];protein-nuclear transcription regulator, partial [Ornithodoros moubata];BUD31 homolog [Ixod…		16919.69;16819.61;16903.69;16933.72;17019.77;16891.68;16861.65	0.713569	82.0629	63.5226	53.0141	81.9143	0	59.8002	3	2	3	2	0	3
JAP66333.1	putative	translation initiation factor 2c eif-2c, partial [Hyalomma excavatum]		90981.3	0.713372	232.859	166.658	129.722	201.628	0	175.916	7	7	7	5	0	7
JAP65808.1;JAP85907.1;JAT98826.1	putative;translation;putative	eukaryotic translation initiation factor 6 isoform 1 [Hyalomma excavatum];initiation factor 6 [Rhipicephalus appendiculatus];eukaryotic translation initiation factor 6 isoform 1 [Amblyomma aureolatum]		26296.83;26310.86;26324.89	0.712654	139.63	99.9073	92.0016	120.927	0	115.346	3	4	4	3	0	4
JAT92146.1;JAU02160.1	putative	cytochrome b5 [Amblyomma aureolatum];cytochrome b5 [Amblyomma sculptum]		14998.92;15010.97	0.711885	341.101	243.993	230.145	234.839	0	345.517	7	8	8	7	0	8
EEC01653.1;JAP72905.1;XP_029830983.1	S-adenosylhomocysteine;putative;adenosylhomocysteinase	hydrolase, putative [Ixodes scapularis];s-adenosylcysteine hydrolase [Ixodes ricinus];[Ixodes scapularis]		46954.05;47825.01;47839.04	0.711553	370.864	422.545	555.587	555.236	0	404.646	1	1	1	1	0	1
JAT94936.1	putative	cytochrome [Amblyomma aureolatum]		60784	0.710941	123.05	102.633	81.9811	109.07	0	109.661	5	7	7	4	0	5
JAT94882.1	putative	titin, partial [Amblyomma aureolatum]		492636	0.710595	253.882	230.771	239.532	284.033	0	230.569	66	79	78	38	0	61
JAP81785.1	hypothetical	protein [Rhipicephalus appendiculatus]		14674.3	0.710575	14.0618	11.9384	16.6109	13.1904	0	17.0881	1	1	1	1	0	1
JAP73223.1;XP_029849457.1	putative;4-coumarate--CoA	acyl-coa synthetase, partial [Ixodes ricinus];ligase-like 9 [Ixodes scapularis]		59481.49;60163.26	0.710392	190.452	118.984	107.518	191.434	0	104.767	2	2	2	1	0	2
JAT93680.1;JAU02148.1	protein	kinase shaggy-like isoform x4 [Amblyomma aureolatum];kinase shaggy-like isoform 2 [Amblyomma sculptum]		45544.38;45514.35	0.709714	96.9273	106.763	89.9689	137.297	0	71.1169	7	8	8	4	0	7
JAG92539.1	putative	peptidyl-prolyl cis-trans isomerase [Amblyomma americanum]		23387.8	0.709662	283.583	284.749	278.878	275.97	0	325.263	14	16	16	9	0	13
JAP85476.1	heat	shock protein 90kDa beta [Rhipicephalus appendiculatus]		89906.8	0.70958	743.208	888.989	938.333	1059.09	0	764.908	9	9	9	8	0	9
JAT92809.1	putative	ubiquinone oxidoreductase [Amblyomma aureolatum]		11957.7	0.709166	191.059	127.848	92.4369	209.884	0	81.8269	1	1	1	1	0	1
JAR92469.1;XP_029847621.1	putative;retinal	aldehyde dehydrogenase, partial [Ixodes ricinus];dehydrogenase 1 [Ixodes scapularis]		53410.11;52708.42	0.709099	190.596	79.9135	67.5431	114.562	0	125.151	1	1	1	1	0	1
JAP76157.1;JAP78648.1	acyl-CoA	dehydrogenase [Rhipicephalus appendiculatus]		67185.52;67272.6	0.708129	143.625	222.385	199.867	205.157	0	195.557	1	2	2	2	0	2
AEO32088.1;JAT98193.1	hypothetical;putative	protein [Amblyomma maculatum];u4/u6 small nuclear ribonucleoprotein prp4 [Amblyomma aureolatum]		59218.45;59202.53	0.707792	121.052	113.303	113.643	120.348	0	125.962	8	8	8	3	0	4
AEO35876.1;EEC08797.1;JAP86035.1;JAT93027.1;XP_002435967.2	hypothetical;60S;large;putative;60S	protein [Amblyomma maculatum];acidic ribosomal protein P1, putative, partial [Ixodes scapularis];subunit ribosomal protein LP1 [Rhipicephalus appendiculatus];60s acidic ribosomal protein p1 [Amblyomma aureolatum];acidic ribosomal protein P1 [Ixodes scapularis]		11649.03;7388.46;11710.07;11720.11;11665.03	0.706519	3056.12	2066.36	1755.51	2156.05	0	2703.37	3	3	3	3	0	3
JAP84582.1	phosphoribosylformylglycinamidine	synthase [Rhipicephalus appendiculatus]		143989	0.706286	636.412	612.012	653.279	744.151	0	598.996	25	27	27	22	0	24
JAP82989.1	Secretory	protein of unknown function [Rhipicephalus appendiculatus]		58831.6	0.705563	160.327	242.22	174.656	253.183	0	154.07	2	2	2	2	0	1
AXP34690.1	vitellogenin-B	[Haemaphysalis flava]		358532	0.704751	26.0135	18.7569	34.184	0	0	55.6432	1	1	1	0	0	1
JAP76301.1;JAP83182.1	E3	SUMO-protein ligase RanBP2 [Rhipicephalus appendiculatus]		311085.99;311582.5	0.704087	141.542	174.882	206.781	295.688	0	72.6935	1	2	2	1	0	1
JAP88019.1	actin	beta/gamma 1, partial [Rhipicephalus appendiculatus]		36128.3	0.700991	316.975	269.615	352.926	364.738	0	293.854	2	2	2	2	0	2
JAT94512.1	putative	nucleolar gtpase/atpase [Amblyomma aureolatum]		123297	0.70068	223.331	135.414	155.19	255.369	0	104.734	5	6	6	3	0	4
JAT93890.1	putative	vacuolar h+-atpase v1 sector subunit a [Amblyomma aureolatum]		68132.9	0.700416	822.133	938.428	971.26	1056.99	0	856.42	43	44	47	38	0	43
JAP81286.1	ubiquinol-cytochrome	c reductase iron-sulfur subunit [Rhipicephalus appendiculatus]		29236.6	0.70004	399.921	260.491	172.616	287.699	0	295.455	1	1	1	1	0	1
AEO36457.1;JAP79075.1;JAU02832.1	hypothetical;ras-related;putative	protein [Amblyomma maculatum];protein [Rhipicephalus appendiculatus];gtpase rab2 small g protein [Amblyomma sculptum]		22721.77;22721.77;22751.8	0.700018	113.316	93.3249	91.518	110.599	0	98.1181	4	4	4	3	0	4
AAY66949.1;ACX53905.1;AEO34832.1;JAP67416.1;JAP86352.1;JAT92223.1;XP_029822192.1	60S;60S;hypothetical;putative;large;putative;60S	ribosomal protein L23 [Ixodes scapularis];ribosomal protein L23 [Rhipicephalus sanguineus];protein [Amblyomma maculatum];60s ribosomal protein l23 [Hyalomma excavatum];subunit ribosomal protein L23e [Rhipicephalus appendiculatus];60s ribosomal protein l23 [Amblyomma aureolatum];ribosomal protein L23 [Ixodes scapularis]		14777.37;14777.37;14777.37;14777.37;14777.37;14777.37;14777.37	0.699826	1104.11	1337.33	1348.22	1191.59	194.742	1265.76	11	12	12	12	1	11
AEO33060.1;AEO34655.1;JAP86534.1;JAU02682.1	hypothetical;hypothetical;small;putative	protein, partial [Amblyomma maculatum];protein [Amblyomma maculatum];subunit ribosomal protein S15 [Rhipicephalus appendiculatus];28s ribosomal protein s15 [Amblyomma sculptum]		37634.25;37262.89;35385.81;36847.25	0.699807	99.791	74.0666	80.2974	114.027	0	63.8328	1	1	1	1	0	1
JAT93557.1	hypothetical	protein [Amblyomma aureolatum]		57049.4	0.699764	49.6395	59.8108	64.8475	65.8658	0	56.1015	5	6	6	5	0	4
JAP66895.1	putative	5' nucleotidase family [Hyalomma excavatum]		65271.2	0.699417	318.312	254.942	266.382	326.947	0	260.309	15	15	15	12	0	14
JAP64734.1	putative	e3 ubiquitin-protein ligase huwe1 isoform x3 [Hyalomma excavatum]		486722	0.698376	146.375	141.543	128.491	156.827	0	133.984	65	69	69	36	0	58
AEO35264.1;EEC03124.1;JAP67959.1;JAP71989.1;JAP86249.1;JAT94298.1;XP_002403593.1	hypothetical;splicing;putative;putative;splicing;putative;splicing	protein [Amblyomma maculatum];factor 3A subunit, putative [Ixodes scapularis];splicing factor 3a subunit 2 [Hyalomma excavatum];splicing factor 3a subunit 2 [Ixodes ricinus];factor 3A subunit 2 [Rhipicephalus appendiculatus];splicing factor 3a subunit 2 [Amblyomma aureolatum];factor 3A subunit 2 [Ixodes scapularis]		28145.93;26923.69;28066.86;26923.69;27908.7;28381.21;26923.69	0.69832	66.5836	59.431	80.9262	77.8536	0	66.6574	7	7	7	3	0	4
JAP79470.1;JAP87574.1	alpha-N-acetylgalactosaminidase;alpha-N-acetylgalactosaminidase,	[Rhipicephalus appendiculatus];partial [Rhipicephalus appendiculatus]		59843.05;52547.51	0.698093	218.127	205.196	158.656	196.047	0	210.228	3	3	3	3	0	2
JAP64836.1;JAP82848.1;JAT97887.1;JAT99648.1	putative;vacuolar;putative;putative	vacuolar assembly/sorting protein vps41 [Hyalomma excavatum];assembly/sorting protein vps41 [Rhipicephalus appendiculatus];vacuolar assembly/sorting protein vps41 [Amblyomma aureolatum];vacuolar assembly/sorting protein vps41, partial [Amblyomma sculptum]		96822.29;96713.13;95242.8;93657.98	0.697682	6.95997	25.2437	10.9163	0	0	30.084	1	1	1	0	0	1
AEO35110.1;JAT93215.1;JAU02770.1	hypothetical;putative;putative	protein [Amblyomma maculatum];ubiquitin protein ligase [Amblyomma aureolatum];ubiquitin protein ligase [Amblyomma sculptum]		17027.8;17027.8;17027.8	0.697471	335.394	275.223	291.1	270.307	0	358.614	10	9	10	5	0	8
JAP80675.1	cleavage	stimulation factor subunit 1 [Rhipicephalus appendiculatus]		48082.3	0.696984	109.893	86.7174	82.2717	106.24	0	88.1362	8	10	10	7	0	8
JAP76315.1;JAP83203.1;JAP83204.1;JAT98630.1;JAT99925.1	putative;putative;putative;hypothetical;putative	protein, containing DUF4764 domain [Rhipicephalus appendiculatus];protein, containing DUF4764 domain [Rhipicephalus appendiculatus];protein, containing DUF4764 domain [Rhipicephalus appendiculatus];protein, partial [Amblyomma aureolatum];immunoglobulin a1 protease autotransporter, partial [Amblyomma sculptum]		107930.5;108876.5;107960.53;86767.7;97380.17	0.696534	46.2525	32.6879	56.9208	37.7921	0	56.8398	1	1	1	1	0	1
AEO33028.1	hypothetical	protein, partial [Amblyomma maculatum]		53227.9	0.6963	1059.45	1197.78	1091.02	1256.5	0	1074.89	20	22	22	13	0	21
EEC12084.1;JAP64157.1;JAP88225.1;JAT97885.1;XP_029824533.1	THO;putative;COMPASS;putative;WD	complex subunit, putative [Ixodes scapularis];wd40 domain protein, partial [Hyalomma excavatum];component SWD3, partial [Rhipicephalus appendiculatus];wd40 domain protein, partial [Amblyomma aureolatum];repeat-containing protein 5, partial [Ixodes scapularis]		40058.34;35686.45;35683.39;35522.33;41996.86	0.696148	67.6525	71.3355	75.9828	104.055	0	45.5961	2	2	2	1	0	2
JAP86874.1;JAT93880.1;JAT99753.1	E3;putative;putative	ubiquitin-protein ligase MYCBP2, partial [Rhipicephalus appendiculatus];inhibitor of type v adenylyl cyclase/neuronal presynaptic protein highwire/pam/rpm-1, partial [Amblyomma aureolatum];inhibitor of type v adenylyl cyclase/neuronal presynaptic protein highwire/pam/rpm-1, partial [Amblyomma sculptum]		476270.35;355967.29;230122.3	0.695867	13.9743	9.91928	9.62901	0	0	23.3273	1	1	1	0	0	1
AEO35761.1	hypothetical	protein [Amblyomma maculatum]		30797.1	0.695677	1345.6	992.442	1047.66	1294.3	0	1061.05	16	15	16	16	0	16
EEC07596.1;JAP63738.1;JAP78519.1;JAU02167.1;XP_002434772.2;XP_029838132.1	conserved;putative;angiotensin;putative;type-1;type-1	hypothetical protein [Ixodes scapularis];angiotensin ii [Hyalomma excavatum];ii [Rhipicephalus appendiculatus];angiotensin ii [Amblyomma sculptum];angiotensin II receptor-associated protein-like isoform X1 [Ixodes scapularis];angiotensin II receptor-associated protein-like isoform X2 [Ixodes scapularis]		19578.65;18994.88;19024.91;19160.05;19601.68;19530.61	0.695613	23.8607	62.4983	58.3273	28.4349	0	72.2108	1	1	1	1	0	1
AEO34499.1	hypothetical	protein [Amblyomma maculatum]		20426	0.695449	149.687	160.097	144.824	166.845	0	149.313	8	8	8	4	0	8
EEC15242.1;JAP67523.1;JAT91221.1;JAV98692.1	DNA-directed;putative;putative;Uncharacterized	RNA polymerase [Ixodes scapularis];dna-directed rna polymerase [Hyalomma excavatum];dna-directed rna polymerase subunit rpb10 [Amblyomma aureolatum];protein, partial [Ornithodoros moubata]		7631.09;7631.09;7631.09;7631.09	0.694475	77.479	73.0094	86.3935	77.0932	0	87.4153	3	3	3	2	0	1
AEO35537.1;AEO35538.1	hypothetical	protein [Amblyomma maculatum]		55054.08;55027.05	0.693627	434.132	348.112	334.119	400.516	0	373.824	27	27	27	20	0	26
JAP83368.1;JAU02945.1	leucine;putative	rich repeat in flii [Rhipicephalus appendiculatus];leucine rich repeat in flii, partial [Amblyomma sculptum]		35717.85;41732.52	0.692434	112.809	66.9877	91.0359	122.398	0	65.1361	2	3	3	1	0	1
JAP67998.1	putative	galectin [Hyalomma excavatum]		54568.2	0.691536	111.374	62.4392	59.8857	98.7658	0	62.8458	3	3	3	1	0	2
JAP73102.1;XP_029823394.1;XP_029823395.1	putative;developmentally-regulated;developmentally-regulated	gtp-binding protein drg1 odn superfamily [Ixodes ricinus];GTP-binding protein 2 isoform X1 [Ixodes scapularis];GTP-binding protein 2 isoform X2 [Ixodes scapularis]		41095.64;48844.63;44394.48	0.690955	69.6687	86.4421	93.6125	81.8871	0	90.6604	1	1	1	1	0	1
JAT92314.1	putative	40s ribosomal protein s19, partial [Amblyomma aureolatum]		18958.1	0.690876	2033.82	2130.8	1900.2	2033.04	0	2157	16	16	16	16	0	16
JAP63743.1;JAP77239.1;JAP85454.1	putative;poly(U)-binding-splicing;poly(U)-binding-splicing	polypyrimidine tract-binding protein puf60 rrm superfamily [Hyalomma excavatum];factor PUF60 [Rhipicephalus appendiculatus];factor PUF60 [Rhipicephalus appendiculatus]		62464.98;68283.14;68917.83	0.690269	0	27.1006	79.4235	39.5335	0	33.9968	0	1	1	1	0	1
AEO34623.1	hypothetical	protein [Amblyomma maculatum]		42107.2	0.690072	237.727	148.865	145.107	213.202	0	153.709	7	7	7	6	0	7
AEO34544.1	hypothetical	protein [Amblyomma maculatum]		31489.8	0.689147	404.19	264.719	265.897	390.331	0	253.889	11	14	14	13	0	13
AEO32286.1;JAP84192.1	hypothetical;transcription	protein, partial [Amblyomma maculatum];initiation factor TFIIH subunit 2 [Rhipicephalus appendiculatus]		49729.02;38472.64	0.68898	53.5857	80.4376	65.4108	0	0	137.406	1	1	1	0	0	1
JAT91324.1	putative	intracellular cystatin [Amblyomma aureolatum]		11049.4	0.688871	940.449	1027.13	884.436	958.522	0	1006.15	1	1	1	1	0	1
JAP86867.1	HEAT	repeat-containing protein 5B, partial [Rhipicephalus appendiculatus]		121322	0.68796	105.143	98.6017	85.9011	113.872	0	85.3933	8	8	9	1	0	5
JAP63797.1;JAP80502.1;JAT96804.1	hypothetical	protein, partial [Hyalomma excavatum];protein [Rhipicephalus appendiculatus];protein [Amblyomma aureolatum]		131574.35;133654.12;175681.26	0.68724	14.7605	13.7152	0	0	0	19.5696	1	1	0	0	0	1
JAP80393.1	talin	[Rhipicephalus appendiculatus]		274427	0.686903	326.211	192.563	216.075	294.325	0	210.445	3	5	5	3	0	3
AIT40205.1;JAP66338.1;JAP80135.1;JAT92228.1	Ubiquitin-conjugating;putative;ubiquitin-conjugating;putative	enzyme E2 [Rhipicephalus microplus];ubiquitin-conjugating enzyme e2 [Hyalomma excavatum];enzyme E2 variant [Rhipicephalus appendiculatus];ubiquitin-conjugating enzyme e2, partial [Amblyomma aureolatum]		16607.9;16484.8;16437.79;15730.96	0.686688	458.879	335.934	320.928	456.502	0	309.664	3	4	5	4	0	4
AEO34098.1;JAU02803.1	hypothetical;putative	protein [Amblyomma maculatum];alternative splicing factor [Amblyomma sculptum]		32173.45;32059.35	0.686391	51.9078	52.308	64.2377	66.4927	0	49.1323	7	6	7	5	0	5
AEO35011.1	hypothetical	protein [Amblyomma maculatum]		79666	0.686377	39.815	51.0618	65.9749	77.862	0	29.7973	1	1	1	1	0	1
AEO35005.1	hypothetical	protein [Amblyomma maculatum]		42247.9	0.68459	83.7136	55.5551	56.3559	59.588	0	74.3347	1	1	1	1	0	1
AEO32597.1	hypothetical	protein, partial [Amblyomma maculatum]		NaN	0.684181	1227.16	900.43	750.603	1106.72	0	862.486	1	1	1	1	0	1
AEO33309.1	hypothetical	protein, partial [Amblyomma maculatum]		70690.2	0.683887	166.384	169.164	147.504	134.244	0	196.109	8	9	9	5	0	7
JAP66930.1	putative	rna polymerase i large subunit [Hyalomma excavatum]		213605	0.683134	96.9985	76.7522	77.6087	98.8637	0	72.8486	16	20	20	4	0	11
JAP83292.1	fragile	X mental retardation protein [Rhipicephalus appendiculatus]		73060.6	0.682563	210.83	171.24	178.388	233.1	0	149.448	12	14	14	9	0	11
JAT93989.1	putative	l-fucose kinase [Amblyomma aureolatum]		119789	0.682514	108.507	81.1741	90.3005	110.191	0	80.9004	2	3	3	1	0	2
AEO34710.1	hypothetical	protein [Amblyomma maculatum]		24822.2	0.681786	43.2503	46.5325	39.1907	51.1798	0	36.7525	1	2	2	1	0	2
JAP65997.1	putative	glycogen synthase, partial [Hyalomma excavatum]		79653.5	0.681553	131.238	122.007	129.978	133.859	0	127.328	14	16	17	7	0	16
JAT93465.1	putative	pleckstrin logy domain-containing family f member 2, partial [Amblyomma aureolatum]		36116.7	0.681262	163.711	136.601	137.914	180.906	0	117.64	8	9	9	5	0	6
AEO32661.1	hypothetical	protein, partial [Amblyomma maculatum]		37886.3	0.681121	0	192.442	198.986	154.22	0	112.389	0	1	1	1	0	1
JAT94502.1	putative	exosomal 3'-5' exoribonuclease complex subunit [Amblyomma aureolatum]		107404	0.680767	85.3061	70.3054	71.2638	71.8588	0	82.5905	6	8	9	2	0	7
JAP81535.1	wd40	repeat stress protein/actin [Rhipicephalus appendiculatus]		66385.6	0.680547	207.672	154.924	175.796	210.879	0	155.522	11	13	14	6	0	10
AEO32919.1;AEO35262.1	hypothetical	protein, partial [Amblyomma maculatum];protein [Amblyomma maculatum]		28268.66;29037.6	0.680324	857.228	703.926	656.173	726.467	0	782.034	16	18	20	17	0	17
JAP63843.1;JAP81506.1;JAP81507.1;JAT98001.1	protein;serine/threonine-protein;serine/threonine-protein;putative	phosphatase 2a logues [Hyalomma excavatum];phosphatase 2B catalytic subunit [Rhipicephalus appendiculatus];phosphatase 2B catalytic subunit [Rhipicephalus appendiculatus];serine/threonine-protein phosphatase 2b catalytic subunit 2 [Amblyomma aureolatum]		55875.86;56996.94;55875.86;56089.06	0.680214	275.854	259.009	222.734	250.851	0	264.477	11	13	13	8	0	12
JAP66710.1;JAP79357.1;JAT96394.1	putative;rna;putative	rna-binding protein elav/hu rrm superfamily [Hyalomma excavatum];binding protein elav/hu rrm superfamily [Rhipicephalus appendiculatus];rna-binding protein elav/hu rrm superfamily [Amblyomma aureolatum]		43119.51;42890.27;42967.41	0.679926	108.087	76.5986	86.8046	118.801	0	65.7921	2	3	3	2	0	3
JAT94523.1	putative	vesicle coat complex ap-1 gamma subunit [Amblyomma aureolatum]		104836	0.679431	622.98	591.288	625.521	644.316	0	605.693	36	40	39	27	0	36
JAT93676.1	putative	cytochrome p450 4c3-like protein [Amblyomma aureolatum]		63315.5	0.679002	81.7372	44.8898	63.2837	95.2113	0	33.7384	5	7	7	3	0	4
AEO35818.1;JAT94491.1	hypothetical;putative	protein [Amblyomma maculatum];pyruvate dehydrogenase e1 beta subunit [Amblyomma aureolatum]		41875.35;41699.09	0.67847	108.467	78.5631	88.7099	108.472	0	78.6101	3	3	3	1	0	1
JAT93409.1	putative	transcription factor nfat subunit nf45 [Amblyomma aureolatum]		42492.2	0.678043	281.124	257.184	271.928	315.132	0	234.243	13	15	15	11	0	11
JAP68372.1;JAP81558.1;JAT93031.1	putative;small;putative	40s ribosomal protein s11 [Hyalomma excavatum];subunit ribosomal protein S11e [Rhipicephalus appendiculatus];40s ribosomal protein s11 [Amblyomma aureolatum]		17964.23;17976.29;17991.26	0.67771	1338.73	1137.91	1083.39	1199.49	0	1213.18	15	15	15	13	0	15
JAT93750.1	putative	yth domain protein [Amblyomma aureolatum]		55386.4	0.6777	133.73	118.952	128.353	143.135	0	115.093	9	9	9	3	0	6
JAP63909.1;JAP81630.1;JAT97250.1	putative;serine/threonine;putative	serine/threonine protein kinase [Hyalomma excavatum];protein kinase [Rhipicephalus appendiculatus];serine/threonine protein kinase [Amblyomma aureolatum]		26015.14;26178.35;25890.93	0.677598	168.274	218.331	133.757	104.448	0	248.148	1	1	1	1	0	1
JAT93259.1	putative	macrophage migration inhibitory factor, partial [Amblyomma aureolatum]		17153.9	0.676789	167.227	155.128	160.5	216.342	0	110.448	3	3	3	2	0	3
AEO36911.1;JAP66420.1;JAP84921.1;JAT92231.1	hypothetical;putative;molecular;putative	protein [Amblyomma maculatum];molecular chaperone prefoldin subunit 3 [Hyalomma excavatum];chaperone prefoldin subunit 3 [Rhipicephalus appendiculatus];molecular chaperone prefoldin subunit 3 [Amblyomma aureolatum]		18319.08;22050.28;22062.36;22008.15	0.676739	46.3448	57.9331	81.0456	51.6291	0	73.7865	1	1	1	1	0	1
JAT94639.1;JAU01902.1	putative	mrna splicing protein cdc5 myb superfamily [Amblyomma aureolatum];mrna splicing protein cdc5 myb superfamily [Amblyomma sculptum]		91702.96;91820.1	0.67671	57.654	53.3614	53.3645	69.3713	0	41.8663	2	2	3	1	0	2
AEO35668.1;AEO35816.1	hypothetical	protein [Amblyomma maculatum]		43871.35;44640.23	0.676314	88.8237	87.175	79.0596	88.0278	0	84.4717	3	3	3	3	0	3
AEO32292.1	hypothetical	protein, partial [Amblyomma maculatum]		67567.4	0.675471	80.143	84.73	104.981	116.869	0	65.4095	4	4	4	1	0	2
AEO34408.1	hypothetical	protein [Amblyomma maculatum]		35790.6	0.674872	617.064	557.168	554.566	568.482	0	598.236	15	16	17	11	0	15
EEC05056.1;XP_002433656.2	heat;endoplasmic	shock protein, putative [Ixodes scapularis];reticulum chaperone BiP [Ixodes scapularis]		72594.19;72622.24	0.674012	40.5669	119.161	134.252	103.709	0	94.4372	1	1	1	1	0	1
JAT94504.1	putative	thimet oligopeptidase [Amblyomma aureolatum]		65988.2	0.672591	502.2	269.859	328.697	441.238	0	299.12	7	9	9	7	0	7
AEO33892.1;JAP63963.1;JAP86380.1;JAT96093.1;JAU02659.1	hypothetical;putative;hexosaminidase;putative;putative	protein [Amblyomma maculatum];hexosaminidase domain-containing protein [Hyalomma excavatum];[Rhipicephalus appendiculatus];hexosaminidase domain-containing protein [Amblyomma aureolatum];hexosaminidase domain-containing protein, partial [Amblyomma sculptum]		NaN;68152.61;53637.47;67442.82;67661.12	0.672125	186.831	148.285	126.844	114.58	0	195.914	1	1	1	1	0	1
JAT93961.1	putative	alpha amylase, partial [Amblyomma aureolatum]		130252	0.671942	334.78	320.619	287.547	348.328	0	285.277	23	23	23	9	0	20
AEO35379.1	hypothetical	protein [Amblyomma maculatum]		60140.3	0.671631	100.369	110.982	104.062	76.4443	0	135.396	4	5	5	2	0	3
EEC12939.1;JAP71428.1;JAR90304.1;JAT97708.1;JAT99991.1;XP_029842553.1	Osmotic;putative;putative;putative;putative;kinesin-like	avoidance abnormal protein, putative, partial [Ixodes scapularis];kinesin-like protein [Ixodes ricinus];kinesin-like protein, partial [Ixodes ricinus];kinesin-like protein [Amblyomma aureolatum];kinesin-like protein [Amblyomma sculptum];protein KIF16B [Ixodes scapularis]		48170.78;154399.9;126459.17;156686.17;157698.39;154514.11	0.671494	20.3249	12.3655	10.0473	17.6541	0	11.044	2	2	2	1	0	1
AEO36314.1	hypothetical	protein [Amblyomma maculatum]		43664.7	0.671221	273.395	237.804	233.596	229.59	0	270.332	13	13	13	11	0	11
AEO34248.1	hypothetical	protein [Amblyomma maculatum]		61858.8	0.671187	299.588	261.537	252.058	318.312	0	227.486	26	27	29	26	0	26
JAP65225.1	putative	mrna cleavage factor i subunit/cpsf subunit [Hyalomma excavatum]		67696.2	0.671141	106.222	109.349	123.705	109.514	0	118.188	4	4	4	2	0	3
JAP81830.1;JAP81831.1	vamp	vesicle associated membrane protein associated protein a [Rhipicephalus appendiculatus]		28896.04;26176.08	0.670553	364.622	282.929	255.015	323.078	0	282.141	10	10	10	6	0	7
AEO34226.1;EEC07979.1;JAP72500.1;JAT97004.1;XP_029840189.1	hypothetical;guanine;putative;putative;pleiotropic	protein [Amblyomma maculatum];nucleotide-binding protein, putative, partial [Ixodes scapularis];pleiotropic regulator 1 [Ixodes ricinus];pleiotropic regulator 1 [Amblyomma aureolatum];regulator 1 [Ixodes scapularis]		53009.27;57379.39;52918.46;53020.3;52923.43	0.670504	109.761	78.2146	95.1532	108.457	0	81.3822	4	4	4	2	0	3
JAT92160.1	putative	ubiquitin protein ligase [Amblyomma aureolatum]		21047.2	0.669794	94.2251	94.7901	79.6856	86.5449	0	93.4294	7	7	7	4	0	6
JAP66348.1;JAP76484.1;JAP76485.1;JAP83555.1	putative;6-phosphofructo-2-kinase;6-phosphofructo-2-kinase;6-phosphofructo-2-kinase	fructose-6-phosphate [Hyalomma excavatum];/ fructose-2,6-biphosphatase 2 [Rhipicephalus appendiculatus];/ fructose-2,6-biphosphatase 2 [Rhipicephalus appendiculatus];/ fructose-2,6-biphosphatase 2 [Rhipicephalus appendiculatus]		55835.75;53609.41;53292.04;53919.7	0.669774	463.653	457.287	470.259	487.809	0	443.981	31	34	34	24	0	29
JAT92192.1	putative	heterochromatin-associated protein hp1 [Amblyomma aureolatum]		21046.6	0.669115	258.092	201.528	213.889	222.11	0	228.545	7	7	7	6	0	7
AEO36909.1	hypothetical	protein [Amblyomma maculatum]		12412.4	0.668641	960.408	978.515	761.203	686.884	0	1118.53	1	1	1	1	0	1
JAP63556.1	putative	comm domain-containing protein [Hyalomma excavatum]		18554.9	0.667551	20.5326	33.8464	34.5026	52.4283	0	6.90475	2	2	2	1	0	2
JAT94301.1	putative	translation elongation factor ef-1 alpha/tu [Amblyomma aureolatum]		75957	0.667452	84.6487	80.3965	87.6449	80.0494	0	88.6091	4	5	5	1	0	3
JAP66725.1;JAP84858.1;JAP84860.1;JAP84861.1;JAP84863.1;JAP84864.1;JAP84866.1;JAP84868.1;JAP84869.1;JAP84870.1;JAT93882.1	putative;calcium/calmodulin-dependent;calcium/calmodulin-dependent;calcium/calmodulin-dependent;calcium/calmodulin-dependent;calcium/calmodulin-dependent;calcium/calmodulin-dependent;calcium/calmodulin-dependent;calcium/calmodulin-dependent;calcium/calmodulin-dependent;putative	serine/threonine protein kinase [Hyalomma excavatum];protein kinase (CaM kinase) II [Rhipicephalus appendiculatus];protein kinase (CaM kinase) II [Rhipicephalus appendiculatus];protein kinase (CaM kinase) II [Rhipicephalus appendiculatus];protein kinase (CaM kinase) II [Rhipicephalus appendiculatus];protein kinase (CaM kinase) II [Rhipicephalus appendiculatus];protein kinase (CaM kinase) II [Rhip…		58034.7;64332.87;64540.05;62343.69;66529.22;65140.73;60718.73;59910.87;63151.56;67337.08;54838.22	0.66716	146.062	145.797	124.192	157.072	0	120.5	13	13	13	12	0	11
AEO35307.1;JAT97233.1;JAU01950.1	hypothetical;putative;putative	protein [Amblyomma maculatum];ww domain binding protein wbp-2 [Amblyomma aureolatum];ww domain binding protein wbp-2 [Amblyomma sculptum]		31912.99;31710.66;32254.3	0.667147	73.8778	50.3508	46.9891	46.938	0	67.2894	2	3	3	1	0	3
JAP80863.1	protein	phosphatase 2C-like isoform [Rhipicephalus appendiculatus]		41861.2	0.667106	76.0018	92.6799	75.3285	89.8557	0	72.9249	5	5	5	3	0	4
AEO32091.1	hypothetical	protein [Amblyomma maculatum]		55155.2	0.66689	227.631	209.633	355.37	339.449	0	189.152	1	1	1	1	0	1
JAT92714.1;JAU02783.1	putative	gtp-binding adp-ribosylation factor-like protein arl1 [Amblyomma aureolatum];gtp-binding adp-ribosylation factor-like protein arl1 [Amblyomma sculptum]		20622.78;20620.74	0.666658	124.092	119.454	190.157	214.722	0	74.4099	5	5	5	1	0	5
JAT93886.1	putative	phosphoglucomutase/phosphomannomutase [Amblyomma aureolatum]		67101.4	0.6665	995.867	859.496	929.309	995.515	0	860.468	19	23	23	19	0	20
AEO34749.1;JAT92570.1	hypothetical;putative	protein [Amblyomma maculatum];reverse transcriptase [Amblyomma aureolatum]		22402.73;22502.85	0.666488	233.31	191.786	195.378	223.329	0	190.21	6	8	8	5	0	8
JAP67508.1	putative	microtubule-actin cross-linking factor 1-like protein, partial [Hyalomma excavatum]		294371	0.666206	54.8536	55.4573	45.1633	52.7482	0	50.8297	5	6	6	2	0	3
AEO34725.1;JAP66567.1;JAP85728.1;JAT95680.1	hypothetical;putative;Ras-related;putative	protein [Amblyomma maculatum];rab subfamily protein of small gtpase [Hyalomma excavatum];protein Rab-14 [Rhipicephalus appendiculatus];rab subfamily protein of small gtpase [Amblyomma aureolatum]		24052.14;24038.11;24038.11;24052.14	0.666126	118.174	95.2982	87.0999	105	0	95.219	14	15	15	12	0	14
JAP78953.1	GMP	synthase (glutamine-hydrolysing) [Rhipicephalus appendiculatus]		76029.3	0.666059	788.475	691.668	728.926	809.033	0	662.338	30	31	31	25	0	29
JAP65393.1;JAP84343.1;JAV99457.1;XP_029848477.1	putative;serine/threonine-protein;Serine-threonine-protein;serine/threonine-protein	serine/threonine-protein phosphatase [Hyalomma excavatum];phosphatase PP1 catalytic subunit [Rhipicephalus appendiculatus];phosphatase, partial [Ornithodoros moubata];phosphatase PP1-beta catalytic subunit [Ixodes scapularis]		36917.51;36917.51;36917.51;36917.51	0.665958	357.379	401.661	317.402	343.151	0	373.714	20	21	21	14	0	18
JAP84297.1;JAV99339.1;XP_002402966.2	histone-binding;Retinoblastoma-binding;probable	protein RBBP4 [Rhipicephalus appendiculatus];protein, partial [Ornithodoros moubata];histone-binding protein Caf1 [Ixodes scapularis]		47531.66;47505.62;47476.62	0.665751	61.2596	42.5718	78.0829	88.4212	0	32.6884	4	4	4	3	0	3
AEO36890.1;JAP75005.1;JAT92366.1	hypothetical;putative;putative	protein [Amblyomma maculatum];secreted protein [Ixodes ricinus];secreted protein [Amblyomma aureolatum]		7987.51;8099.72;7967.52	0.665502	25.5449	67.0594	56.7362	0	0	99.3863	1	1	1	0	0	1
AEO34309.1	hypothetical	protein [Amblyomma maculatum]		40851.8	0.665199	416.024	514.532	393.703	416.957	0	463.939	9	9	9	6	0	8
JAT93721.1	putative	s-adenosylcysteine hydrolase, partial [Amblyomma aureolatum]		50706.2	0.665072	836.336	796.126	795.675	876.223	0	738.662	21	21	21	15	0	19
EEC19875.1;JAP73175.1;JAR90212.1;XP_002416208.2;XP_029850119.1;XP_029850120.1	translation;putative;putative;GTP-binding;GTP-binding;GTP-binding	elongation factor EF-1 alpha/Tu, putative, partial [Ixodes scapularis];gtp-binding protein gp-1, partial [Ixodes ricinus];translation elongation factor ef-1 alpha/tu, partial [Ixodes ricinus];protein 1 isoform X2 [Ixodes scapularis];protein 1 isoform X1 [Ixodes scapularis];protein 1 isoform X1 [Ixodes scapularis]		60276.42;64517.23;64509.17;68662.87;68807;68807	0.664391	0	90.756	68.1634	0	0	105.585	0	1	1	0	0	1
JAP85069.1	oxysterol	binding protein [Rhipicephalus appendiculatus]		113910	0.664241	129.983	102.622	100.298	112.711	0	108.417	7	7	7	3	0	7
AEO32881.1;AEO33715.1	hypothetical	protein, partial [Amblyomma maculatum];protein, partial [Amblyomma maculatum]		58866.12;52190.84	0.66382	99.3887	62.5619	60.1202	87.3673	0	60.0478	2	2	2	1	0	2
JAT94550.1	putative	d-arabinono-1 4-lactone oxidase, partial [Amblyomma aureolatum]		50999.8	0.663318	24.0486	24.9865	31.8696	0	0	53.6655	1	1	1	0	0	1
AEO35088.1	hypothetical	protein [Amblyomma maculatum]		21435.8	0.662882	93.83	90.4182	101.036	95.3049	0	93.8049	5	5	5	3	0	2
JAP84396.1	valyl-tRNA	synthetase [Rhipicephalus appendiculatus]		119093	0.66201	52.9379	57.2431	112.697	92.3504	0	55.1967	3	3	4	2	0	2
JAP77860.1;JAT92132.1;JAU03030.1	F-type;putative;putative	H+-transporting ATPase subunit f [Rhipicephalus appendiculatus];mitochondrial f1f0-atp synthase [Amblyomma aureolatum];atp synthase f chain, partial [Amblyomma sculptum]		12998.91;12785.68;12533.34	0.661788	47.6979	132.027	274.863	220.057	0	80.783	1	1	1	1	0	1
JAT93080.1	putative	hsp90 co-chaperone p23 [Amblyomma aureolatum]		19062.2	0.661567	321.286	355.921	298.167	319.678	0	325.597	8	8	8	8	0	8
JAP68155.1;JAP85938.1;JAP88416.1	putative;MACRO;MACRO	hismacro and sec14 domain-containing-containing protein, partial [Hyalomma excavatum];domain-containing protein [Rhipicephalus appendiculatus];domain-containing protein, partial [Rhipicephalus appendiculatus]		27434.54;35581.08;28729.22	0.660045	54.3991	100.027	159.718	161.845	0	45.5041	2	2	2	2	0	1
AEO34613.1	hypothetical	protein [Amblyomma maculatum]		48811.2	0.659981	641.097	624.898	585.611	587.341	0	634.684	24	27	27	20	0	23
JAT94973.1	putative	leucine rich domain-containing protein [Amblyomma aureolatum]		217006	0.659047	169.099	167.099	151.233	183.255	0	137.985	5	5	5	5	0	5
JAT93365.1	putative	dyneins heavy chain, partial [Amblyomma aureolatum]		425867	0.658822	318.424	342.658	326.141	343.548	0	306.856	106	115	116	43	0	93
JAP64444.1;JAP85341.1;JAP87790.1;JAT93132.1	putative;glutamate;glutamate;putative	glutamate transporter eaac1-interacting protein [Hyalomma excavatum];transporter eaac1 interacting protein [Rhipicephalus appendiculatus];transporter eaac1 interacting protein, partial [Rhipicephalus appendiculatus];glutamate transporter eaac1-interacting protein, partial [Amblyomma aureolatum]		23807.16;23833.24;20309.31;19519.21	0.656991	103.245	55.5394	55.0319	90.7333	0	49.7421	1	2	2	1	0	2
JAT91627.1	putative	comm domain protein, partial [Amblyomma aureolatum]		18507.4	0.656984	122.674	79.4845	70.2569	123.075	0	55.8971	2	2	2	1	0	2
JAT93549.1	putative	pyridine nucleotide-disulfide oxidoreductase [Amblyomma aureolatum]		54940	0.656297	200.342	176.147	229.663	234.273	0	163.542	13	13	13	11	0	12
JAI08647.1;JAI08833.1;JAI08844.1;JAI08933.1	Serine	protease inhibitor, partial [Amblyomma americanum];protease inhibitor [Amblyomma americanum];protease inhibitor, partial [Amblyomma americanum];protease inhibitor, partial [Amblyomma americanum]		9017.2;25086.87;13382.43;14849.13	0.653166	115.022	46.8541	66.4684	76.5254	0	72.6213	1	1	1	1	0	1
AEO36221.1	hypothetical	protein [Amblyomma maculatum]		55623	0.652712	155.461	78.6572	76.2169	109.728	0	92.8311	2	2	2	2	0	2
JAT93519.1	putative	membrane protein associated with esophageal cancer in s, partial [Amblyomma aureolatum]		107803	0.652314	99.0812	75.6255	75.965	90.7135	0	72.8031	18	23	22	7	0	12
AEO35132.1;AMJ39612.1;JAP68094.1;JAP73105.1;JAP82221.1;JAT91291.1;XP_029830253.1;XP_029830259.1	hypothetical;histone;putative;putative;histone;putative;histone;histone	protein [Amblyomma maculatum];H2AZ [Rhipicephalus annulatus];histone h2 a.f/z [Hyalomma excavatum];histone 2a [Ixodes ricinus];H2A [Rhipicephalus appendiculatus];histone h2 a.f/z [Amblyomma aureolatum];H2A.V isoform X1 [Ixodes scapularis];H2A.V isoform X2 [Ixodes scapularis]		13449.61;13419.59;13449.61;13449.61;13449.61;13449.61;14274.61;13449.61	0.651564	90.9642	74.5769	65.7824	82.5223	0	68.1997	4	4	4	4	0	4
JAP72960.1;XP_029828902.1	putative;erlin-1	prohibitin-related membrane protease subunit [Ixodes ricinus];[Ixodes scapularis]		41509.56;41409.48	0.650694	102.68	247.025	145.594	106.108	0	216.18	1	2	2	1	0	2
JAP78594.1	dihydropyrimidine	dehydrogenase (NADP+) [Rhipicephalus appendiculatus]		113289	0.649477	325.977	669.278	669.232	631.677	0	449.369	2	1	2	1	0	1
JAP64683.1	putative	peroxisomal 3-ketoacyl-coa-thiolase [Hyalomma excavatum]		43243.7	0.64915	202.553	124.527	134.44	203.188	0	96.4077	1	1	1	1	0	1
AEO34703.1	hypothetical	protein [Amblyomma maculatum]		24531.3	0.649085	53.8462	44.9979	43.3977	56.7515	0	35.5754	2	1	1	1	0	1
JAP64488.1	putative	ubiquitin-activating enzyme e1 [Hyalomma excavatum]		116853	0.649007	227.518	138.587	202.71	205.166	0	163.999	4	5	5	5	0	4
JAP78306.1;JAP78307.1;JAP78308.1;JAP78309.1	UDP-glucose:glycoprotein	glucosyltransferase [Rhipicephalus appendiculatus]		147756.5;174565.75;175499.74;146048.63	0.648902	84.5681	48.3784	49.0854	54.4857	0	63.6352	3	3	3	3	0	3
EEC04817.1;JAP72436.1;JAW02233.1;XP_002399573.2	alpha-D-galactosidase,;putative;Isoleucyl-tRNA;alpha-N-acetylgalactosaminidase	putative [Ixodes scapularis];alpha-d-galactosidase melibiase, partial [Ixodes ricinus];synthetase mitochondrial, partial [Ornithodoros moubata];[Ixodes scapularis]		56475.09;43498.89;49245.57;56421.99	0.648021	2317.9	1407.96	1383.81	1636.51	0	1674.66	1	1	1	1	0	1
JAT95285.1	putative	transport and golgi organization 2-like protein [Amblyomma aureolatum]		32527.2	0.64692	153.089	128.308	117.768	165.379	0	92.8497	7	7	7	4	0	5
JAT93936.1	putative	fibrillarin, partial [Amblyomma aureolatum]		37052.3	0.646663	727.784	718.658	749.432	752.232	0	667.759	17	15	17	13	0	15
JAT94339.1;JAU01155.1	hypothetical	protein [Amblyomma aureolatum];protein [Amblyomma sculptum]		118673.38;118336.71	0.646045	105.892	58.9333	55.9193	0	0	142.611	2	2	2	0	0	1
AAY66869.1;ACX53926.1;EEC00383.1;JAP75089.1;JAP77761.1;XP_029822497.1;XP_029845263.1	NADH;NADH;NADH;putative;NADH;cytochrome;cytochrome	dehydrogenase 1 alpha subcomplex [Ixodes scapularis];dehydrogenase 1 alpha subcomplex [Rhipicephalus sanguineus];dehydrogenase [Ixodes scapularis];nadh dehydrogenase, partial [Ixodes ricinus];dehydrogenase (ubiquinone) 1 alpha subcomplex subunit 4 [Rhipicephalus appendiculatus];c oxidase subunit NDUFA4-like [Ixodes scapularis];c oxidase subunit NDUFA4 [Ixodes scapularis]		9427.9;9359.81;8548.86;7861.01;9306.78;9427.9;15045.51	0.645522	356.636	176.322	160.766	257.416	0	190.398	1	1	1	1	0	1
JAP63666.1;JAP78639.1;JAT93745.1	putative;1-phosphatidylinositol-4-phosphate;putative	phosphatidylinositol-4-phosphate 5-kinase [Hyalomma excavatum];5-kinase [Rhipicephalus appendiculatus];phosphatidylinositol-4-phosphate 5-kinase [Amblyomma aureolatum]		79993.08;79574.7;77953.65	0.645303	122.894	91.9541	92.0565	116.439	0	81.6078	7	7	7	2	0	4
JAT94418.1	putative	dipeptidyl aminopeptidase [Amblyomma aureolatum]		88771.8	0.645266	169.774	136.973	153.076	157.231	0	139.477	11	12	12	8	0	10
AEO35920.1;JAP68392.1	hypothetical;putative	protein [Amblyomma maculatum];golgi proteininvolved in er retention [Hyalomma excavatum]		22640.53;22544.61	0.644313	64.0367	73.2112	72.9792	81.9273	0	53.5249	1	1	1	1	0	1
EEC17106.1;JAP70819.1;JAT95383.1;JAU00937.1;JAV98950.1;JAW01533.1;XP_029831800.1;XP_029831801.1	serine/threonine;putative;putative;protein;Non-specific;Mahogunin,;serine/threonine-protein;serine/threonine-protein	protein kinase, putative [Ixodes scapularis];serine/threonine-protein kinase pak 7-like isoform x1 [Ixodes ricinus];serine/threonine protein kinase [Amblyomma aureolatum];serine/threonine kinase [Amblyomma sculptum];serine-threonine protein kinase, partial [Ornithodoros moubata];partial [Ornithodoros moubata];kinase PAK mbt [Ixodes scapularis];kinase PAK mbt [Ixodes scapularis]		32020.34;80555.08;32079.4;100759.2;65223.84;54464.93;80751.21;80751.21	0.643783	31.065	41.6522	47.5778	37.703	0	39.7408	1	1	1	1	0	1
JAT92324.1	putative	late endosomal/lysosomal adaptor mapk and mtor activator 1, partial [Amblyomma aureolatum]		20152.7	0.642553	105.603	80.0624	74.65	92.7573	0	74.5092	2	2	2	2	0	2
JAT94240.1	putative	nucleosome-binding factor spn pob3 subunit [Amblyomma aureolatum]		82166.6	0.642514	101.374	91.555	105.53	119.414	0	72.3494	17	16	17	8	0	14
AEO34622.1	hypothetical	protein [Amblyomma maculatum]		42945.2	0.642448	214.254	171.058	115.88	236.453	0	85.5368	3	3	3	1	0	3
AEO36159.1	hypothetical	protein [Amblyomma maculatum]		36433.1	0.642004	689.249	660.897	621.617	605.606	0	660.273	16	16	16	13	0	13
AEO35943.1	hypothetical	protein [Amblyomma maculatum]		39583.6	0.641661	120.08	86.9926	105.196	100.578	0	99.7922	2	3	3	3	0	2
AEO35081.1;JAP81703.1	hypothetical;V-type	protein [Amblyomma maculatum];H+-transporting ATPase subunit d [Rhipicephalus appendiculatus]		39868.53;39852.54	0.641238	132.849	122.218	120.935	137.794	0	103.313	8	8	8	6	0	7
JAP78413.1	valacyclovir	hydrolase [Rhipicephalus appendiculatus]		34137.3	0.641146	75.2157	245.595	258.21	180.208	0	191.029	1	1	1	1	0	1
JAP81128.1	translation	initiation factor 2 subunit 1 [Rhipicephalus appendiculatus]		37145.2	0.640858	534.843	578.538	567.065	605.51	0	471.417	1	1	1	1	0	1
AEO36120.1;JAT92732.1;XP_029836721.1	hypothetical;putative;V-type	protein [Amblyomma maculatum];vacuolar atp synthase f subunit [Amblyomma aureolatum];proton ATPase subunit F [Ixodes scapularis]		13320.23;13307.23;13432.45	0.640678	79.2869	65.6558	108.735	83.9804	0	78.5454	3	3	3	2	0	3
JAP78832.1	sulfotransferase	[Rhipicephalus appendiculatus]		48441.5	0.639756	68.7163	72.5972	59.2871	64.5421	0	63.7933	1	1	1	1	0	1
JAP79749.1	1-phosphatidylinositol-5-phosphate	4-kinase [Rhipicephalus appendiculatus]		50301.4	0.639708	92.8758	70.3966	59.164	93.1232	0	49.1711	2	2	2	2	0	2
JAT95198.1	putative	branched chain alpha-keto acid dehydrogenase e1 beta subunit [Amblyomma aureolatum]		39495.4	0.639685	131.32	97.6883	105.288	108.062	0	105.782	7	7	7	6	0	5
JAT94373.1	putative	secreted/periplasmic zn-dependent peptidase [Amblyomma aureolatum]		134623	0.639521	46.0386	30.181	34.9609	40.7977	0	30.3046	2	2	2	1	0	1
AEO33904.1;JAU02413.1	hypothetical;putative	protein [Amblyomma maculatum];exocyst subunit, partial [Amblyomma sculptum]		NaN;80993.27	0.639035	125.427	104.63	104.735	141.589	0	72.3555	3	4	4	3	0	3
JAP81245.1	D-lactate	dehydrognease 2 [Rhipicephalus appendiculatus]		55650.8	0.638781	131.78	114.748	119.532	97.4455	0	136.386	4	4	4	4	0	3
JAT94888.1	putative	amidase [Amblyomma aureolatum]		42894.6	0.63838	123.678	175.488	183.506	158.644	0	149.484	4	4	4	3	0	4
JAP84146.1	oligosaccharyltransferase	complex subunit delta (ribophorin II) [Rhipicephalus appendiculatus]		68885.4	0.638262	155.304	117.148	121.151	127.603	0	123.619	4	4	4	4	0	4
EEC18181.1;JAP72535.1;XP_029830683.1	nuclear;putative;nuclear	distribution protein NUDC, putative, partial [Ixodes scapularis];nuclear distribution protein nudc, partial [Ixodes ricinus];migration protein nudC [Ixodes scapularis]		37403.67;39808.28;37132.08	0.638044	93.8544	95.2451	85.0664	86.3105	0	88.6195	2	2	2	1	0	2
JAP64493.1	putative	methionine aminopeptidase 2-like protein [Hyalomma excavatum]		52518.5	0.637649	98.4883	71.8786	119.751	143.012	0	41.9816	1	1	1	1	0	1
AEO32627.1	hypothetical	protein, partial [Amblyomma maculatum]		25376.6	0.63733	190.473	216.398	194.34	134.581	0	248.589	6	6	6	4	0	5
AEO34429.1;JAT98224.1	hypothetical;putative	protein [Amblyomma maculatum];26s proteasome regulatory complex atpase rpt5 [Amblyomma aureolatum]		49485.46;49585.58	0.63712	481.2	508.554	583.793	546.166	0	456.372	26	28	28	23	0	26
AEO32645.1	hypothetical	protein, partial [Amblyomma maculatum]		44796	0.637073	135.748	94.4621	88.9654	119.501	0	83.8374	7	7	7	3	0	5
ACX53935.1;JAP67682.1;JAP86651.1	ribosomal;putative;large	protein L34 [Rhipicephalus sanguineus];ribosomal protein l34 [Hyalomma excavatum];subunit ribosomal protein L34e [Rhipicephalus appendiculatus]		13552.13;13566.16;13566.16	0.636136	1615.93	1658.65	1857.52	1678.29	0	1586.43	9	9	9	9	0	9
JAP85090.1;JAT96284.1	coiled-coil;putative	domain-containing protein [Rhipicephalus appendiculatus];conserved secreted protein precursor [Amblyomma aureolatum]		24399.26;24745.58	0.635945	45.9513	13.6901	18.1285	27.5294	0	21.928	1	1	1	1	0	1
EEC14094.1;XP_029829817.1;XP_029829818.1	conserved;ester;ester	hypothetical protein [Ixodes scapularis];hydrolase C11orf54 homolog isoform X1 [Ixodes scapularis];hydrolase C11orf54 homolog isoform X2 [Ixodes scapularis]		35282.61;34225.26;30526.09	0.635848	431.953	463.103	397.715	313.904	0	508.102	1	1	1	1	0	1
AEO32766.1	hypothetical	protein, partial [Amblyomma maculatum]		68887	0.634862	2208.52	2055.27	2072.46	2355.19	287.671	1379.79	29	33	33	29	2	31
JAT92028.1	putative	heat shock protein [Amblyomma aureolatum]		21471.3	0.634064	418.191	355.281	335.229	387.793	0	315.194	15	15	15	9	0	14
AEO35039.1	hypothetical	protein [Amblyomma maculatum]		51499.2	0.633998	83.9876	101.321	114.417	92.9648	0	97.0608	3	3	3	2	0	3
AEO36019.1;JAP66446.1;JAP84789.1;JAT92795.1	hypothetical;putative;Ras-related;putative	protein [Amblyomma maculatum];rab subfamily protein of small gtpase [Hyalomma excavatum];protein Rab-10 [Rhipicephalus appendiculatus];rab subfamily protein of small gtpase [Amblyomma aureolatum]		22968.61;22996.62;22996.62;22996.62	0.633975	308.45	257.81	287.628	332.762	0	208.582	8	8	8	4	0	8
ACX53866.1;JAP63275.1;JAP77838.1;JAT92291.1;JAT99211.1	40S;putative;small;putative;putative	ribosomal protein S10 [Rhipicephalus sanguineus];40s ribosomal protein s10 [Hyalomma excavatum];subunit ribosomal protein S10e [Rhipicephalus appendiculatus];40s ribosomal protein s10 [Amblyomma aureolatum];40s ribosomal protein s10 [Amblyomma sculptum]		18067.68;18067.68;18067.68;18067.68;18115.77	0.633099	1572.3	1327.72	1359.83	919.576	568.423	1208.9	14	14	14	12	1	14
JAP64128.1;JAU01121.1	putative	cytosolic sorting protein gga2/tom1 [Hyalomma excavatum];cytosolic sorting protein gga2/tom1, partial [Amblyomma sculptum]		56205.19;52559.21	0.631706	305.379	281.549	242.753	290.646	0	233.469	7	8	8	6	0	8
AEO34011.1;JAP68219.1;JAP86567.1;JAT92305.1;JAT99321.1	hypothetical;putative;cell;putative;putative	protein [Amblyomma maculatum];cdc42 protein [Hyalomma excavatum];division control protein 42 [Rhipicephalus appendiculatus];cdc42 protein [Amblyomma aureolatum];cdc42 protein [Amblyomma sculptum]		21259.55;21289.58;21289.58;21259.55;21259.55	0.631566	416.127	261.552	251.248	271.321	0	315.358	10	10	11	10	0	11
AEO34883.1;JAT92319.1	hypothetical;putative	protein [Amblyomma maculatum];ribosomal protein s20 [Amblyomma aureolatum]		13666.84;13666.84	0.631098	943.765	672.832	637.075	744.346	0	677.942	10	12	11	9	0	10
EEC05846.1;JAP76891.1;JAP76892.1;JAP80067.1;JAT92346.1;JAW02908.1;JAW03782.1;JAW06956.1;XP_029850929.1	synaptic;vesicle-associated;vesicle-associated;vesicle-associated;putative;U2;Synaptic;Vesicle-associated;vesicle-associated	vesicle-associated integral membrane protein, putative, partial [Ixodes scapularis];membrane protein 2 [Rhipicephalus appendiculatus];membrane protein 2 [Rhipicephalus appendiculatus];membrane protein 2 [Rhipicephalus appendiculatus];synaptic vesicle-associated integral membrane protein, partial [Amblyomma aureolatum];snRNP-associated SURP motif-containing protein, partial [Ornithodoros moubata];…		22706.43;13321.3;13044.97;13801.78;12927.76;14480.44;13390.24;11835.07;12903.8	0.630949	113.553	46.312	38.4782	42.4221	0	82.7223	1	1	1	1	0	1
JAP82290.1	spectrin	beta [Rhipicephalus appendiculatus]		464897	0.630459	360.475	316.667	357.873	361.226	0	291.308	106	116	116	49	0	92
JAP64272.1	putative	translational activator gcn1, partial [Hyalomma excavatum]		281550	0.629848	246.434	234.421	229.996	200.662	0	247.067	17	21	20	11	0	15
JAP78662.1;JAP86904.1	protein	dopey 1 [Rhipicephalus appendiculatus];dopey 1, partial [Rhipicephalus appendiculatus]		260045.64;237423.32	0.629493	13.0457	23.8544	11.8443	0	0	30.6843	1	1	1	0	0	1
EEC12544.1;JAP66485.1;JAP84324.1;JAT95747.1;JAV99637.1;XP_002408829.1;XP_029831843.1;XP_029831844.1	Jun-N-terminal;putative;c-Jun;putative;Uncharacterized;stress-activated;stress-activated;stress-activated	kinase, putative [Ixodes scapularis];stress-activated protein kinase jnk [Hyalomma excavatum];N-terminal kinase [Rhipicephalus appendiculatus];stress-activated protein kinase jnk [Amblyomma aureolatum];protein, partial [Ornithodoros moubata];protein kinase JNK isoform X1 [Ixodes scapularis];protein kinase JNK isoform X2 [Ixodes scapularis];protein kinase JNK isoform X3 [Ixodes scapularis]		46894.48;47394.95;47394.95;47398.89;44713.2;46894.48;46467.92;44621.22	0.62947	62.1181	102.089	102.956	0	0	168.171	2	4	4	0	0	3
AEO32179.1	hypothetical	protein, partial [Amblyomma maculatum]		NaN	0.629132	305.686	257.704	294.293	222.219	0	317.376	4	4	4	2	0	4
JAP69193.1;XP_029826220.1	putative;eIF-2-alpha	translational activator gcn1, partial [Ixodes ricinus];kinase activator GCN1 [Ixodes scapularis]		212606.01;290042.53	0.628998	535.037	438.281	390.888	430.453	0	427.631	32	36	35	24	0	32
ADN23567.1	ribosomal	protein L15, partial [Hyalomma rufipes]		23412.3	0.628116	1011.99	1200.36	943.718	605.655	0	1376.73	1	1	1	1	0	1
JAT95167.1	putative	dead-box protein abstrakt, partial [Amblyomma aureolatum]		79568.8	0.627191	763.05	770.004	759.101	742.406	0	695.214	33	35	36	23	0	32
JAP65402.1	putative	stat protein [Hyalomma excavatum]		86999	0.626926	115.908	66.5724	56.8772	122.323	0	27.7366	2	2	2	1	0	2
JAP67968.1	putative	60s ribosomal protein l10 [Hyalomma excavatum]		25571.9	0.626616	1572.05	1364.54	1357.26	1283.04	0	1407.55	16	18	18	13	0	17
AEO35604.1	hypothetical	protein [Amblyomma maculatum]		58735.9	0.62583	81.1352	88.8248	91.5414	90.3595	0	73.2957	10	11	11	5	0	10
AEO34757.1;EEC08872.1;JAP63428.1;JAP71986.1;JAP85799.1;JAT92040.1;JAU03123.1;XP_002436042.1	hypothetical;peptidyl-prolyl;putative;putative;peptidyl-prolyl;putative;putative;peptidyl-prolyl	protein [Amblyomma maculatum];cis-trans isomerase H (PPIH), putative [Ixodes scapularis];hsp90 co-chaperone cpr7/cyclophilin [Hyalomma excavatum];hsp90 co-chaperone cpr7/cyclophilin, partial [Ixodes ricinus];isomerase H (cyclophilin H) [Rhipicephalus appendiculatus];hsp90 co-chaperone cpr7/cyclophilin [Amblyomma aureolatum];hsp90 co-chaperone cpr7/cyclophilin [Amblyomma sculptum];cis-trans isomer…		20390.44;20465.56;20389.45;20334.37;20417.46;20369.46;20343.42;20465.56	0.625671	268.229	342.134	280.999	324.354	0	233.346	2	2	2	2	0	2
JAP66092.1	putative	phosphoglucomutase/phosphomannomutase, partial [Hyalomma excavatum]		59373.9	0.625434	241.284	128.132	104.862	180.463	0	116.166	2	3	3	2	0	2
JAP72470.1;XP_029845720.1	putative;fumarate	fumarase, partial [Ixodes ricinus];hydratase, mitochondrial [Ixodes scapularis]		NaN;53816.91	0.625259	474.94	393.389	538.913	551.491	0	328.4	1	1	1	1	0	1
AEO33785.1	hypothetical	protein [Amblyomma maculatum]		NaN	0.624606	296.938	130.133	144.321	167.962	0	188.933	4	4	4	4	0	4
JAP78141.1	DnaJ-like	protein subfamily C member 13 [Rhipicephalus appendiculatus]		247775	0.624428	611.79	542.551	459.771	490.586	0	517.311	24	27	27	14	0	21
JAG92599.1	putative	dolichyl-diphosphooligosaccharide--protein glycosyltransferase 48 kda subunit, partial [Amblyomma americanum]		25801.3	0.622043	65.7082	97.7045	58.4786	53.9793	0	84.0467	1	2	2	1	0	1
AEO33160.1	hypothetical	protein, partial [Amblyomma maculatum]		47688.3	0.621781	82.2539	43.1121	38.8721	66.1092	0	36.0109	2	2	2	1	0	1
EEC17341.1;JAP71954.1;XP_002414033.1	DEAD;putative;eukaryotic	box ATP-dependent RNA helicase, putative [Ixodes scapularis];atp-dependent rna helicase [Ixodes ricinus];initiation factor 4A-III [Ixodes scapularis]		45994.89;45994.89;45994.89	0.621256	328.558	278.276	284.441	296.574	0	257.135	17	17	18	9	0	12
JAP85450.1;JAP85451.1;XP_029840894.1;XP_029840895.1	lysophospholipid;lysophospholipid;neuropathy;neuropathy	hydrolase [Rhipicephalus appendiculatus];hydrolase [Rhipicephalus appendiculatus];target esterase sws isoform X1 [Ixodes scapularis];target esterase sws isoform X2 [Ixodes scapularis]		139493.03;143755.98;146360.36;146255.25	0.620237	20.4312	19.7921	13.6565	0	0	33.4183	1	1	1	0	0	1
JAP85528.1	enoyl-CoA	hydratase [Rhipicephalus appendiculatus]		31083	0.620003	55.0239	74.8444	88.1557	53.1652	0	82.0103	4	4	4	2	0	3
EEC08593.1;JAP73043.1;XP_029829461.1	glycogen;putative;glycogen	synthase, putative [Ixodes scapularis];glycogen synthase [Ixodes ricinus];[starch] synthase [Ixodes scapularis]		73109.45;78455.31;78183.03	0.619826	220.029	739.293	395.105	284.312	0	555.197	1	1	1	1	0	1
JAP82915.1	poly	[ADP-ribose] polymerase [Rhipicephalus appendiculatus]		267892	0.619385	215.554	200.285	191.619	182.242	0	194.009	13	16	16	9	0	14
EEC05944.1;XP_029844170.1	conserved;protein	hypothetical protein, partial [Ixodes scapularis];bicaudal D [Ixodes scapularis]		92096.72;92175.81	0.619266	234.062	253.536	251.669	214.323	0	243.48	1	2	2	2	0	2
AFI98432.1	40S	ribosomal protein S7, partial [Antricola delacruzi]		20597.8	0.618276	1986.67	1155.97	1557.2	1377.26	0	1528.53	4	4	4	4	0	4
JAT94680.1	protein	required for fusion of vesicles in vesicular transport gamma-snap, partial [Amblyomma aureolatum]		36315.7	0.618202	35.6226	52.3965	75.6622	0	0	101.188	1	1	1	0	0	1
AEO34127.1	hypothetical	protein [Amblyomma maculatum]		65452.3	0.618173	167.997	147.487	149.223	157.019	0	130.251	6	7	7	2	0	5
JAP65412.1	putative	glutaminyl-trna synthetase [Hyalomma excavatum]		170278	0.618146	503.29	453.171	403.577	377.363	0	463.339	26	27	27	17	0	25
AEO34742.1;JAP80884.1;JAU02791.1	hypothetical;putative;hypothetical	protein [Amblyomma maculatum];protein, containing AD domain [Rhipicephalus appendiculatus];protein [Amblyomma sculptum]		21551.69;21596.74;21551.69	0.617888	96.4226	84.0204	80.8635	96.1066	0	65.3514	4	4	4	4	0	4
JAP65000.1;JAP86045.1	putative;AP-2	adaptor complex medium subunit family [Hyalomma excavatum];complex subunit mu-1 [Rhipicephalus appendiculatus]		49827.96;49827.96	0.615849	312.477	329.383	339.197	349.926	0	254.257	29	28	30	19	0	22
JAT94434.1;JAU01281.1	putative	phosphatidylinositol 3-phosphate 3-phosphatase myotubularin mtm1 [Amblyomma aureolatum];phosphatidylinositol 3-phosphate 3-phosphatase myotubularin mtm1 [Amblyomma sculptum]		79605.7;79644.68	0.615128	75.6707	45.2127	44.959	54.8728	0	47.1414	8	8	8	2	0	6
JAT94323.1	putative	peroxisomal 3-ketoacyl-coa-thiolase, partial [Amblyomma aureolatum]		42616.8	0.613527	286.27	236.753	245.797	248.199	0	223.492	12	13	13	11	0	11
JAP68341.1	putative	transcriptional coactivator, partial [Hyalomma excavatum]		98086.1	0.613398	427.136	390.279	389.212	404.826	0	335.316	6	6	7	6	0	7
JAT94292.1	putative	rho guanine nucleotide exchange factor cdep [Amblyomma aureolatum]		119697	0.613222	97.4888	88.1111	86.8163	93.2706	0	73.7811	17	19	19	5	0	12
JAP65826.1;JAP84277.1;JAT96080.1	putative;3'(2'),;putative	bisphosphate 3'-nucleotidase bpnt1/inositol polyphosphate 1-phosphatase, partial [Hyalomma excavatum];5'-bisphosphate nucleotidase [Rhipicephalus appendiculatus];bisphosphate 3'-nucleotidase bpnt1/inositol polyphosphate 1-phosphatase [Amblyomma aureolatum]		34954;35058.17;34940.16	0.612973	105.083	71.7247	67.1887	101.5	0	48.0637	3	3	3	3	0	3
JAP65087.1;JAP86389.1	hypothetical;protein	protein [Hyalomma excavatum];LSM14 [Rhipicephalus appendiculatus]		46003.43;45989.45	0.612839	1231.76	1301.2	1387.52	1154.03	0	1248.6	7	9	9	7	0	7
AEO35441.1;JAP81936.1;JAT94585.1	hypothetical;ATP-dependent;putative	protein [Amblyomma maculatum];RNA helicase DDX24/MAK5 [Rhipicephalus appendiculatus];atp-dependent rna helicase [Amblyomma aureolatum]		77752.76;78370.48;77778.06	0.61277	83.879	60.1327	49.3039	52.9743	0	65.4837	2	2	2	1	0	1
AEO32441.1	hypothetical	protein, partial [Amblyomma maculatum]		71762.8	0.61268	7.11511	22.1153	8.08039	0	0	22.8596	1	1	1	0	0	1
JAT93907.1	putative	6-phosphogluconolactonase [Amblyomma aureolatum]		26554	0.612352	121.546	202.902	236.923	214.03	0	129.726	5	6	5	5	0	5
AEO35433.1	hypothetical	protein [Amblyomma maculatum]		39797.4	0.612243	493.675	480.721	473.768	453.612	0	433.017	14	17	17	9	0	14
JAP64029.1;JAP85247.1;JAT98234.1;JAT99670.1	putative;cullin;putative;putative	cullin, partial [Hyalomma excavatum];3 [Rhipicephalus appendiculatus];cullin, partial [Amblyomma aureolatum];cullin, partial [Amblyomma sculptum]		90579.89;88514.5;90625.96;87873.7	0.611741	97.4891	114.5	94.485	91.2231	0	96.2599	17	16	17	2	0	10
AEO34675.1	hypothetical	protein [Amblyomma maculatum]		29656	0.61171	178.874	135.509	122.753	136.784	0	130.617	1	1	2	2	0	1
AEO32928.1;JAP83913.1;JAT95379.1	hypothetical;emp24/gp25l/p24;putative	protein, partial [Amblyomma maculatum];family of membrane trafficking [Rhipicephalus appendiculatus];emp24/gp25l/p24 family of membrane trafficking, partial [Amblyomma aureolatum]		28909.89;25370.97;NaN	0.611525	99.5451	95.0504	96.4482	100.634	0	77.3461	7	8	8	5	0	3
JAP76945.1;JAP84688.1	lysosomal	alpha-glucosidase [Rhipicephalus appendiculatus]		100904.85;101771.68	0.61092	120.246	70.5338	67.2449	157.632	0	0	1	1	1	1	0	0
AEO35500.1	hypothetical	protein [Amblyomma maculatum]		67327.7	0.610741	119.346	74.883	84.7484	81.3504	0	89.0324	6	7	8	4	0	5
ACG76225.1	luciferase-like	protein, partial [Amblyomma americanum]		15362.5	0.60997	206.901	300.029	313.988	273.166	0	227.569	6	6	6	3	0	5
JAT94919.1	putative	s-adenosylmethionine synthetase [Amblyomma aureolatum]		44883.9	0.609784	308.314	250.268	289.365	283.89	0	233.174	22	25	25	18	0	23
JAT94332.1	putative	exosomal 3'-5' exoribonuclease complex subunit, partial [Amblyomma aureolatum]		148992	0.608863	62.4145	36.6316	40.8196	50.872	0	34.2871	4	4	4	1	0	3
AEO34967.1;JAP68069.1;JAP81307.1;JAT92785.1;JAU02769.1;XP_029828967.1	hypothetical;putative;U6;putative;putative;U6	protein [Amblyomma maculatum];small nuclear ribonucleoprotein f [Hyalomma excavatum];snRNA-associated Sm-like protein LSm6 [Rhipicephalus appendiculatus];small nuclear ribonucleoprotein f [Amblyomma aureolatum];small nuclear ribonucleoprotein f [Amblyomma sculptum];snRNA-associated Sm-like protein LSm6 [Ixodes scapularis]		9052.44;9052.44;9052.44;9052.44;9038.42;9052.44	0.608494	62.6878	27.7067	30.6044	52.9928	0	20.6343	2	2	2	1	0	2
JAP65342.1	putative	2-oxoglutarate dehydrogenase e1 subunit [Hyalomma excavatum]		100766	0.607882	288.693	336.856	345.188	284.368	0	305.726	14	13	13	9	0	12
AEO36344.1;JAT95915.1;JAU02398.1	hypothetical;putative;hypothetical	protein [Amblyomma maculatum];3-ketosphinganine reductase [Amblyomma aureolatum];protein, partial [Amblyomma sculptum]		37259.16;37195.94;23892.73	0.607431	114.674	88.2428	78.3658	92.3662	0	78.4935	2	2	2	1	0	2
JAR94373.1;XP_029848946.1;XP_029848947.1;XP_029848948.1;XP_029848949.1;XP_029848950.1;XP_029848951.1;XP_029848952.1;XP_029848954.1;XP_029848955.1;XP_029848956.1;XP_029848957.1;XP_029848958.1;XP_029848959.1	putative;E3;E3;E3;E3;E3;E3;E3;E3;E3;E3;E3;E3;E3	ubiquitin protein ligase edd [Ixodes ricinus];ubiquitin-protein ligase UBR5 isoform X1 [Ixodes scapularis];ubiquitin-protein ligase UBR5 isoform X2 [Ixodes scapularis];ubiquitin-protein ligase UBR5 isoform X3 [Ixodes scapularis];ubiquitin-protein ligase UBR5 isoform X4 [Ixodes scapularis];ubiquitin-protein ligase UBR5 isoform X5 [Ixodes scapularis];ubiquitin-protein ligase UBR5 isoform X6 [Ixodes…		300823.04;303904.62;303817.54;303776.49;303193.74;303106.67;302834.4;302622.16;302123.52;301551.93;301464.85;300841.06;300753.98;301995.39	0.607173	43.1806	60.4963	57.0786	52.9917	0	44.6147	7	7	8	2	0	7
AEO35329.1	hypothetical	protein [Amblyomma maculatum]		58932	0.607127	3021.9	2407.91	2042.21	2476.01	0	2060.46	2	2	2	2	0	2
AEO35291.1;JAP68252.1;JAP80966.1;JAT93749.1	hypothetical;putative;26S;putative	protein [Amblyomma maculatum];26s protease regulatory subunit 6b-like protein [Hyalomma excavatum];proteasome regulatory subunit T3 [Rhipicephalus appendiculatus];26s proteasome regulatory complex atpase rpt6 [Amblyomma aureolatum]		46554.11;46503.1;46489.08;46573.16	0.606727	558.782	553.955	446.196	419.753	0	526.094	7	7	7	6	0	7
JAT93914.1	putative	bifunctional leukotriene a4 hydrolase/aminopeptidase lta4h, partial [Amblyomma aureolatum]		68054.4	0.606192	29.6766	36.6302	34.0587	40.7148	0	20.126	3	3	3	2	0	3
JAP66759.1;JAP83541.1;JAP83542.1;JAT95367.1	putative;E3;E3;putative	e3 ubiquitin-protein ligase nedd-4, partial [Hyalomma excavatum];ubiquitin-protein ligase NEDD4 [Rhipicephalus appendiculatus];ubiquitin-protein ligase NEDD4 [Rhipicephalus appendiculatus];ubiquitin protein ligase, partial [Amblyomma aureolatum]		98667.88;96145.95;93517.93;81782.7	0.605344	36.3306	31.2915	22.3548	29.5102	0	24.9569	3	4	4	1	0	3
JAP64834.1;JAP82835.1	putative;NADH	nadh-ubiquinone oxidoreductase ndufs1/75 kda subunit [Hyalomma excavatum];dehydrogenase (ubiquinone) Fe-S protein 1 [Rhipicephalus appendiculatus]		80197.61;79907.37	0.604656	46.8036	57.9692	62.0808	56.6914	0	44.1976	3	4	4	3	0	3
JAT93762.1	hypothetical	protein [Amblyomma aureolatum]		55475.9	0.603203	293.159	190.418	216.583	240.131	0	182.207	15	17	17	10	0	14
JAP68336.1	putative	chaperonin complex component tcp-1 beta subunit cct2, partial [Hyalomma excavatum]		59434.7	0.603038	571.791	454.356	513.496	425.283	0	503.181	17	17	18	15	0	16
AEO33792.1;AEO34375.1;JAT93843.1;JAU01844.1	hypothetical	protein [Amblyomma maculatum];protein [Amblyomma maculatum];protein [Amblyomma aureolatum];protein, partial [Amblyomma sculptum]		NaN;30995.38;31007.47;28934.18	0.602782	29.606	22.0292	18.7422	0	0	42.4221	1	1	1	0	0	1
JAP79694.1	malate	dehydrogenase [Rhipicephalus appendiculatus]		46894.2	0.602486	267.243	241.323	294.328	229.042	0	254.691	1	1	1	1	0	1
JAT92448.1	putative	scp-like extracellular protein, partial [Amblyomma aureolatum]		20619	0.602387	51.9943	86.6034	113.758	50.6438	0	101.372	1	1	1	1	0	1
JAP63692.1	putative	alpha-aspartyl dipeptidase [Hyalomma excavatum]		27040	0.601982	42.896	33.3016	28.051	0	0	62.7559	1	1	1	0	0	1
JAT93910.1	putative	26s proteasome regulatory complex subunit rpn3/psmd3, partial [Amblyomma aureolatum]		56860	0.601228	698.206	586.159	559.667	594.115	0	514.569	20	23	24	18	0	24
EEC03097.1;JAP69254.1;XP_029840931.1	histone;putative;core	H2a, putative [Ixodes scapularis];core histone macro-h2a.1 [Ixodes ricinus];histone macro-H2A.1 [Ixodes scapularis]		39075.81;40140.98;40341.17	0.601034	63.9222	60.424	140.583	159.231	0	0	1	1	1	1	0	0
AEO35958.1	hypothetical	protein [Amblyomma maculatum]		46931.8	0.600647	53.6261	67.0291	91.3446	81.1183	0	46.2188	3	3	3	3	0	2
JAP78693.1	clathrin	heavy chain [Rhipicephalus appendiculatus]		190794	0.60055	70.6753	1085.9	1269.82	730.092	0	727.083	1	1	1	1	0	1
JAP81497.1;JAT98993.1	nucleolysin;putative	TIA-1/TIAR [Rhipicephalus appendiculatus];apoptosis-promoting rna-binding protein tia-1/tiar rrm superfamily [Amblyomma aureolatum]		44755.1;45379.85	0.600204	193.629	182.722	222.251	184.089	0	175.194	12	14	14	11	0	10
JAT94335.1	putative	ubiquitin regulatory protein ubxd2 [Amblyomma aureolatum]		54125.3	0.600007	107.975	56.6706	55.1098	70.5804	0	61.2746	3	4	4	3	0	2
JAP64224.1;JAP76094.1;JAP82724.1;JAT93425.1;JAU01269.1	putative;disks;disks;putative;putative	calcium/calmodulin-dependent serine protein kinase/membrane-associated guanylate kinase [Hyalomma excavatum];large protein 1 [Rhipicephalus appendiculatus];large protein 1 [Rhipicephalus appendiculatus];calcium/calmodulin-dependent serine protein kinase/membrane-associated guanylate kinase, partial [Amblyomma aureolatum];calcium/calmodulin-dependent serine protein kinase/membrane-associated guany…		56479.44;56493.47;85265.64;80049.89;54822.46	0.599957	115.903	33.726	44.0344	73.2102	0	42.9793	1	2	2	2	0	2
EEC18089.1;XP_029850952.1;XP_029850953.1	armadillo,;armadillo;armadillo	putative, partial [Ixodes scapularis];segment polarity protein [Ixodes scapularis];segment polarity protein [Ixodes scapularis]		87036.76;88354.22;88354.22	0.5995	86.8957	56.8225	62.658	71.7558	0	51.9668	6	7	8	5	0	6
JAP65187.1	putative	repetitive proline-rich cell wall protein 2, partial [Hyalomma excavatum]		87216.9	0.599407	531.565	410.236	440.637	440.263	0	388.38	4	4	4	4	0	4
JAT93819.1	putative	adenine deaminase/adenosine deaminase [Amblyomma aureolatum]		39881.2	0.598247	222.413	358.693	328.422	282.588	0	261.534	11	11	11	6	0	9
AEO35528.1;JAP63368.1;JAP81823.1;JAT92136.1	hypothetical;putative;replication;putative	protein [Amblyomma maculatum];replication factor c subunit rfc4, partial [Hyalomma excavatum];factor C subunit 2/4 [Rhipicephalus appendiculatus];replication factor c subunit rfc4, partial [Amblyomma aureolatum]		40028.18;34695.07;40008.28;24390.31	0.598231	106.785	105.347	117.546	96.8289	0	100.395	5	4	5	2	0	4
JAT92733.1	putative	uridylate kinase/adenylate kinase [Amblyomma aureolatum]		22012.9	0.597911	404.478	465.839	532.759	477.56	0	361.354	8	8	8	8	0	8
JAT92125.1	putative	28s ribosomal protein s6 [Amblyomma aureolatum]		16310.9	0.59644	121.153	91.5211	75.522	105.817	0	66.0742	1	1	1	1	0	1
JAT91615.1	putative	rna polymerase i/iii 16kd polypeptide, partial [Amblyomma aureolatum]		11628.4	0.596397	87.8536	88.3146	76.4566	70.3309	0	80.3337	2	3	3	3	0	3
AEO32304.1;AEO35995.1	hypothetical	protein, partial [Amblyomma maculatum];protein [Amblyomma maculatum]		35465.21;35892.67	0.595943	140.348	88.8415	139.725	147.099	0	72.7526	9	10	10	6	0	7
AEO34700.1;JAP66944.1;JAP77915.1;JAT95636.1	hypothetical;putative;signal;putative	protein [Amblyomma maculatum];signal peptidase complex subunit spc25, partial [Hyalomma excavatum];peptidase complex subunit 2 [Rhipicephalus appendiculatus];signal peptidase complex subunit spc25, partial [Amblyomma aureolatum]		26097.04;25224.97;25513.29;23532.03	0.595791	142.097	84.9698	107.519	108.37	0	90.9737	3	3	3	2	0	3
AEO34830.1	hypothetical	protein [Amblyomma maculatum]		15564.8	0.595677	68.3137	83.3775	66.8655	75.7439	0	54.4454	4	5	5	3	0	4
AEO32098.1	hypothetical	protein [Amblyomma maculatum]		NaN	0.595469	394.31	346.318	345.197	338.859	0	307.716	30	32	31	15	0	28
JAP65704.1;JAP85285.1;JAT93719.1;JAU00769.1;XP_002406461.2	putative;guanine;putative;putative;guanine	g protein [Hyalomma excavatum];nucleotide-binding protein G(o) subunit alpha [Rhipicephalus appendiculatus];g protein [Amblyomma aureolatum];g protein [Amblyomma sculptum];nucleotide-binding protein G(o) subunit alpha [Ixodes scapularis]		39997.56;40360.03;39997.56;40360.03;40360.03	0.595267	148.128	80.009	89.6319	90.3835	0	98.7739	5	5	5	2	0	2
AEO33846.1;JAU01914.1	hypothetical	protein [Amblyomma maculatum];protein, partial [Amblyomma sculptum]		NaN;NaN	0.594935	92.9627	78.6207	71.2431	108.913	0	35.5529	4	4	4	2	0	4
AEO32914.1	hypothetical	protein, partial [Amblyomma maculatum]		68747.8	0.594924	395.227	317.621	321.805	330.306	0	285.234	24	25	26	16	0	23
AEO32609.1	hypothetical	protein, partial [Amblyomma maculatum]		NaN	0.59467	345.33	328.524	335.669	329.092	0	271.241	35	36	36	27	0	34
JAP86915.1	short	stop, partial [Rhipicephalus appendiculatus]		480669	0.594495	78.3316	68.7989	62.8487	31.893	0	92.9386	3	3	3	2	0	3
AEO36288.1	hypothetical	protein [Amblyomma maculatum]		10815.5	0.593852	48.7153	58.7403	33.5455	54.6645	0	29.0693	1	1	1	1	0	1
AEO33737.1	hypothetical	protein, partial [Amblyomma maculatum]		23112.9	0.593552	53.2306	75.0491	81.9728	59.5552	0	65.2406	1	1	1	1	0	1
JAP63247.1	putative	ribosomal protein l13 [Hyalomma excavatum]		21751.9	0.593481	76.2925	96.5932	70.2302	72.0755	0	72.2093	1	1	1	1	0	1
JAT93421.1	putative	ubiquitin-activating enzyme e1 [Amblyomma aureolatum]		NaN	0.593055	956.583	881.445	848.567	824.443	0	768.855	40	42	41	32	0	39
JAP68109.1	putative	60s ribosomal protein l8, partial [Hyalomma excavatum]		29401	0.592865	1188.59	1002.2	975.429	885.753	132.274	859.114	15	15	15	13	1	14
JAP88522.1;JAP88523.1;JAP88524.1;JAP88525.1	ankyrin	repeat domain-containing protein 17, partial [Rhipicephalus appendiculatus];repeat domain-containing protein 17, partial [Rhipicephalus appendiculatus];repeat domain-containing protein 17, partial [Rhipicephalus appendiculatus];repeat domain-containing protein 17, partial [Rhipicephalus appendiculatus]		227928.8;226249.93;227172.97;230994.09	0.592766	75.5427	59.6217	52.1481	54.1941	0	56.8385	7	9	9	2	0	4
JAP76693.1;JAP76694.1;JAP79657.1;JAP79658.1;JAP79659.1;JAP79660.1;JAP87608.1	CLIP-associating	protein 1/2 [Rhipicephalus appendiculatus];protein 1/2 [Rhipicephalus appendiculatus];protein 1/2 [Rhipicephalus appendiculatus];protein 1/2 [Rhipicephalus appendiculatus];protein 1/2 [Rhipicephalus appendiculatus];protein 1/2 [Rhipicephalus appendiculatus];protein 1/2, partial [Rhipicephalus appendiculatus]		150157.15;149204.22;162421.98;161469.04;164335.27;163382.34;143912.21	0.592703	138.922	124.467	75.1633	102.778	0	97.8822	5	6	6	3	0	5
AEO34736.1	hypothetical	protein [Amblyomma maculatum]		23712.2	0.59258	930.687	1061.37	1126.58	927.989	0	920.049	17	17	17	13	0	17
JAT92363.1	putative	nuclear cap-binding protein complex subunit cbp20 rrm superfamily [Amblyomma aureolatum]		17896	0.592271	145.198	117.79	114.739	116.403	0	107.313	1	1	1	1	0	1
EEC14653.1;JAR94537.1;XP_029827882.1;XP_029827883.1	NADP-dependent;putative;NADP-dependent;NADP-dependent	malic enzyme, putative, partial [Ixodes scapularis];nadp+-dependent malic enzyme, partial [Ixodes ricinus];malic enzyme isoform X1 [Ixodes scapularis];malic enzyme isoform X2 [Ixodes scapularis]		59368.78;62179.7;64118.12;60245.41	0.591885	0	16.6402	12.9491	0	0	17.5135	0	1	1	0	0	1
JAP63745.1;JAP82150.1	hypothetical	protein [Hyalomma excavatum];protein [Rhipicephalus appendiculatus]		13816.02;13828.04	0.591654	236.296	334.928	254.222	233.309	0	255.07	1	1	1	1	0	1
AEO32685.1	hypothetical	protein, partial [Amblyomma maculatum]		76859.4	0.591451	376.936	302.893	319.462	323.632	0	267.399	20	21	22	16	0	21
JAP64353.1	hypothetical	protein [Hyalomma excavatum]		67520	0.591384	140.114	148.201	169.514	152.491	0	118.262	3	3	3	2	0	2
AEO33873.1	hypothetical	protein [Amblyomma maculatum]		NaN	0.59122	152.358	123.137	134.917	126.319	0	116.324	5	4	5	3	0	4
JAG92449.1;JAP83532.1	putative;NAD-dependent	chromatin regulatory protein sir2, partial [Amblyomma americanum];deacetylase sirtuin 5 [Rhipicephalus appendiculatus]		21295.33;31957.73	0.591214	189.806	169.264	204.677	206.08	0	127.215	5	5	5	3	0	4
JAP86525.1	heterogeneous	nuclear ribonucleoprotein F/H [Rhipicephalus appendiculatus]		44544.8	0.590606	116.963	188.914	179.848	157.679	0	129.193	4	4	4	4	0	4
ACX53900.1;JAP63994.1;JAP86008.1;JAU02053.1	signal;putative;signal;putative	recognition particle 14 kD protein [Rhipicephalus sanguineus];signal recognition particle 14 kd protein [Hyalomma excavatum];recognition particle subunit SRP14 [Rhipicephalus appendiculatus];signal recognition particle 14 kd protein [Amblyomma sculptum]		12482.58;12509.65;12509.65;12556.66	0.590289	114.092	106.683	101.053	114.591	0	75.3809	5	5	5	4	0	5
JAT94433.1	putative	glycogen phosphorylase, partial [Amblyomma aureolatum]		97758.1	0.589944	1020.24	937.363	1037.06	942.239	0	824.449	45	44	48	36	0	45
ABR23363.1;EEC09199.1;JAP68010.1;JAP70955.1;JAP81554.1;JAP81555.1;JAW02670.1;JAW05420.1;XP_029834498.1;XP_029834499.1	U2;U2;putative;putative;splicing;splicing;Uncharacterized;U2;splicing;splicing	snRNP splicing factor small subunit [Ornithodoros parkeri];snRNP splicing factor, small subunit, putative [Ixodes scapularis];u2 snrnp splicing factor small subunit [Hyalomma excavatum];u2 snrnp splicing factor small subunit [Ixodes ricinus];factor U2AF 35 kDa subunit [Rhipicephalus appendiculatus];factor U2AF 35 kDa subunit [Rhipicephalus appendiculatus];protein, partial [Ornithodoros moubata];s…		30981.57;30301.78;28494.84;28664.03;29969.52;28524.87;31661.31;30203.61;30210.73;28708.04	0.589288	158.541	138.64	108.484	118.678	0	120.376	5	5	5	4	0	5
JAP84509.1	rasgap	sh3 binding protein rasputin [Rhipicephalus appendiculatus]		58533.8	0.588441	143.907	102.973	74.4371	99.3676	0	89.7079	2	1	1	1	0	2
JAT93030.1	putative	ribosomal protein l31 [Amblyomma aureolatum]		15058.4	0.588399	45.8401	664.037	1231.64	910.872	0	231.514	1	1	1	1	0	1
AEO35451.1;JAP68275.1;JAP83371.1;JAT92350.1;JAU02830.1	hypothetical;hypothetical;N-acetyltransferase;hypothetical;hypothetical	protein [Amblyomma maculatum];protein [Hyalomma excavatum];[Rhipicephalus appendiculatus];protein, partial [Amblyomma aureolatum];protein [Amblyomma sculptum]		20056.03;20083.1;20837;19608.48;20056.03	0.588268	184.561	165.525	172.932	168.234	0	139.44	9	9	9	5	0	7
JAT93769.1	putative	metalloprotease protein, partial [Amblyomma aureolatum]		116315	0.587129	463.11	342.546	347.691	364.623	0	312.541	15	16	16	9	0	12
JAP66469.1;JAT93076.1	hypothetical;putative	protein [Hyalomma excavatum];zinc-binding protein of the histidine triad hit family [Amblyomma aureolatum]		13954.05;14000.12	0.586875	261.687	288.367	279.995	204.198	0	282.937	1	1	1	1	0	1
AEO32360.1	hypothetical	protein, partial [Amblyomma maculatum]		38925.5	0.586725	198.383	159.704	134.017	142.135	0	146.595	4	4	4	2	0	4
JAP76020.1;JAP82560.1	spectrin	beta [Rhipicephalus appendiculatus]		263973.11;270080.91	0.586693	126.664	202.726	197.359	198.189	0	110.85	8	8	9	7	0	8
JAT93873.1	putative	rna-binding translational regulator irp aconitase superfamily [Amblyomma aureolatum]		85130.8	0.585957	841.44	826.67	838.983	748.831	0	720.217	40	42	42	31	0	37
JAP64180.1	putative	e3 ubiquitin-protein ligase ubr4, partial [Hyalomma excavatum]		555104	0.584751	117.394	100.64	107.95	110.286	0	80.333	24	29	29	11	0	20
AEO32976.1	hypothetical	protein, partial [Amblyomma maculatum]		23921.4	0.584698	617.649	497.902	507.844	452.705	0	496.491	7	9	9	6	0	8
AEO34851.1;JAP77657.1	hypothetical;large	protein [Amblyomma maculatum];subunit ribosomal protein L32e [Rhipicephalus appendiculatus]		15938.93;15952.92	0.584676	795.706	858.542	864.398	769.515	0	703.075	17	17	17	14	0	17
AEO35146.1	hypothetical	protein [Amblyomma maculatum]		51549.3	0.584428	373.508	296.207	288.206	294.294	0	265.541	27	29	29	19	0	23
JAP67228.1	putative	acidic ribosomal protein p0 [Hyalomma excavatum]		34740	0.584149	3.08547	8.96589	4.26229	0	0	9.5296	1	1	1	0	0	1
AEO34094.1	hypothetical	protein [Amblyomma maculatum]		45312	0.583972	110.073	75.8173	94.4893	100.923	0	62.8109	11	13	13	9	0	9
JAP78796.1;JAT94716.1	acyl-CoA;putative	oxidase [Rhipicephalus appendiculatus];peroxisomal acyl-coa oxidase, partial [Amblyomma aureolatum]		74215.75;70684.74	0.583439	30.8543	45.2935	33.0285	35.8205	0	27.8772	3	3	3	1	0	3
JAP66545.1	putative	signal transduction protein [Hyalomma excavatum]		46560.3	0.583319	198.697	111.382	116.606	63.8957	0	184.998	3	4	4	1	0	2
JAP81875.1	arginyl-tRNA	synthetase [Rhipicephalus appendiculatus]		75273.7	0.583211	129.371	60.7418	62.2145	78.5036	0	68.6566	2	2	2	1	0	1
JAP78703.1	isoleucyl-tRNA	synthetase [Rhipicephalus appendiculatus]		135595	0.583141	17.3989	22.7318	20.4378	0	0	35.3199	3	3	3	0	0	1
AEO33946.1;AEO33947.1	hypothetical	protein [Amblyomma maculatum]		22759.35;22773.38	0.582161	251.946	132.172	87.7373	168.842	0	105.854	1	1	1	1	0	1
JAP64317.1;JAT95930.1	putative	nucleosome-binding factor spn pob3 subunit [Hyalomma excavatum];nucleosome-binding factor spn pob3 subunit [Amblyomma aureolatum]		24246.81;24063.6	0.581842	270.675	220.272	228.914	245.053	0	173.792	17	17	16	7	0	12
AEO35530.1	hypothetical	protein [Amblyomma maculatum]		37692.8	0.581502	131.137	165.567	177.53	135.194	0	140.573	5	5	5	3	0	3
AEO35987.1;EEC05985.1;JAP71916.1;JAP79916.1;JAT94554.1;XP_002402434.1	hypothetical;cleavage;putative;integrator;putative;integrator	protein [Amblyomma maculatum];and polyadenylation specificity factor, putative [Ixodes scapularis];mrna cleavage and polyadenylation factor ii complex brr5 cpsf subunit [Ixodes ricinus];complex subunit 11 [Rhipicephalus appendiculatus];mrna cleavage and polyadenylation factor ii complex brr5 cpsf subunit [Amblyomma aureolatum];complex subunit 11 [Ixodes scapularis]		57729.08;66578.28;66608.36;65465.05;65573.15;66578.28	0.581253	125.894	69.8606	70.1785	61.9594	0	92.6149	2	4	4	1	0	1
JAT93601.1;JAU01471.1	protein	involved in maintenance of golgi structure and er-golgi transport, partial [Amblyomma aureolatum];involved in maintenance of golgi structure and er-golgi transport, partial [Amblyomma sculptum]		52094.41;51792.08	0.581058	133.923	126.08	113.481	105.614	0	111.402	5	5	5	2	0	4
JAT93695.1	putative	proteasome activator subunit, partial [Amblyomma aureolatum]		NaN	0.581014	692.4	389.376	424.133	384.876	0	490.078	1	1	1	1	0	1
JAP64111.1;JAT99338.1;JAW03655.1	putative;putative;GH22298,	dystrophin-like protein, partial [Hyalomma excavatum];dystrophin-like protein, partial [Amblyomma sculptum];partial [Ornithodoros moubata]		99029.74;99053.84;101694.02	0.580606	48.5348	101.086	44.1655	29.4076	0	83.1059	2	2	2	1	0	1
AEO36441.1	hypothetical	protein, partial [Amblyomma maculatum]		50733.4	0.580322	128.473	104.402	109.741	86.7617	0	112.066	7	7	7	2	0	7
AEO33845.1	hypothetical	protein [Amblyomma maculatum]		NaN	0.580234	245.02	211.467	206.454	117.407	0	267.254	1	1	1	1	0	1
AEO35437.1;AEO35584.1;JAP66144.1;JAP84056.1	hypothetical;hypothetical;hypothetical;N(6)-adenine-specific	protein [Amblyomma maculatum];protein [Amblyomma maculatum];protein [Hyalomma excavatum];DNA methyltransferase 2 [Rhipicephalus appendiculatus]		19547.91;23752.18;23324.4;23425.42	0.579204	50.8411	77.3691	95.2772	44.6962	0	84.7487	1	1	1	1	0	1
JAP83553.1	heat	shock 70kDa protein 1/8 [Rhipicephalus appendiculatus]		71075.4	0.578811	2915.03	2637.17	2722.26	2873.06	403.138	1513.16	49	49	52	46	2	47
AEO35478.1	hypothetical	protein [Amblyomma maculatum]		60003.1	0.577945	551.411	509.84	568.681	516.304	0	425.708	23	27	27	22	0	22
JAT94510.1	putative	6-phosphogluconate dehydrogenase, partial [Amblyomma aureolatum]		53430	0.577923	282.869	339.192	321.348	300.693	0	244.525	24	23	24	20	0	20
JAP66693.1	putative	heat shock protein, partial [Hyalomma excavatum]		38184.4	0.577708	518.259	355.299	324.973	443.535	0	248.866	4	4	4	2	0	2
JAP67990.1;JAT91631.1	hypothetical	protein [Hyalomma excavatum];protein [Amblyomma aureolatum]		16847.68;16842.7	0.577613	59.268	49.112	75.0207	73.6324	0	32.3022	1	1	1	1	0	1
JAP84117.1	kynurenine	3-monooxygenase [Rhipicephalus appendiculatus]		53582	0.576713	99.9279	39.5329	60.1542	66.3708	0	48.7496	2	2	2	1	0	2
JAP66952.1;JAP77988.1	putative;small	40s ribosomal protein s16 [Hyalomma excavatum];subunit ribosomal protein S16e [Rhipicephalus appendiculatus]		16689.54;16689.54	0.576275	568.418	492.935	483.916	354.29	0	536.21	20	20	20	16	0	20
JAP68465.1;JAP82134.1;JAU02889.1	putative;large;putative	ribosomal protein l37a [Hyalomma excavatum];subunit ribosomal protein L37Ae [Rhipicephalus appendiculatus];ribosomal protein l37a [Amblyomma sculptum]		10329.22;10329.22;10329.22	0.576013	686.07	545.66	446.439	490.709	0	475.938	8	8	8	8	0	8
AEO34549.1;JAT94495.1	hypothetical;putative	protein [Amblyomma maculatum];cop9 signalosome subunit csn6 [Amblyomma aureolatum]		34607.63;34603.63	0.575759	158.882	116.333	108.315	100.433	0	120.387	8	9	9	2	0	8
JAT94751.1	putative	phospholipase a2-activating protein, partial [Amblyomma aureolatum]		84756.2	0.575709	216.953	179.44	163.068	124.531	0	197.556	6	6	6	3	0	3
JAR87696.1	s	adenosylmethionine synthetase, partial [Carios mimon]		40062.7	0.575503	315.958	231.484	132.819	279.343	0	112.15	2	2	2	1	0	2
JAT93969.1	putative	signal recognition particle subunit srp54, partial [Amblyomma aureolatum]		57203.4	0.575104	75.2635	86.526	86.0642	68.9512	0	73.5905	23	23	24	8	0	15
AEO32111.1;JAT98689.1	hypothetical;putative	protein [Amblyomma maculatum];rna polymerase i transcription factor uaf [Amblyomma aureolatum]		23755.98;23818.99	0.574322	111.665	131.779	149.481	120.465	0	105.2	2	2	2	2	0	2
JAP63587.1	putative	adenylosuccinate lyase [Hyalomma excavatum]		53771.1	0.573534	553.895	441.826	458.915	442.591	0	391.692	15	15	15	13	0	14
JAP64098.1;JAP84222.1;JAT94608.1;JAT99657.1	hypothetical;putative;hypothetical;hypothetical	protein [Hyalomma excavatum];protein, containing DUF2359 domain [Rhipicephalus appendiculatus];protein [Amblyomma aureolatum];protein, partial [Amblyomma sculptum]		71070.74;75218.22;71076.71;61789.25	0.573172	163.074	73.1858	67.9962	92.5044	0	81.8868	1	1	1	1	0	1
JAP67777.1	putative	lysine-ketoglutarate reductase/saccharopine dehydrogenase [Hyalomma excavatum]		103998	0.573059	286.457	226.176	218.99	218.591	0	200.672	9	10	10	7	0	9
JAT92055.1	putative	mitochondrial f1f0-atp synthase subunit cf6 coupling factor 6 [Amblyomma aureolatum]		12401.1	0.572862	123.438	102.939	89.8146	62.4814	0	118.653	4	4	4	3	0	4
JAT95213.1	putative	zinc-binding oxidoreductase, partial [Amblyomma aureolatum]		33242.9	0.572006	254.486	313.88	270.56	250.85	0	229.02	5	5	5	5	0	5
AEO34108.1	hypothetical	protein [Amblyomma maculatum]		20328.9	0.571981	548.766	390.623	359.21	368.49	0	374.283	6	7	7	6	0	6
JAP84404.1	adenylyl	cyclase-associated protein [Rhipicephalus appendiculatus]		54854.7	0.571821	384.614	217.205	166.9	213.216	0	226.353	1	1	1	1	0	1
JAT95140.1	putative	endocytosis protein rme-8, partial [Amblyomma aureolatum]		92500.2	0.571596	123.973	99.9827	119.601	94.4038	0	101.972	9	12	12	5	0	8
AEO35671.1;JAU02890.1	hypothetical;putative	protein [Amblyomma maculatum];coated vesicle membrane protein-like isoform 2 [Amblyomma sculptum]		22933.43;22947.38	0.571503	95.9363	73.6919	72.2801	73.1729	0	65.0783	7	7	7	2	0	5
JAP80079.1	sodium/potassium-transporting	ATPase subunit alpha [Rhipicephalus appendiculatus]		114403	0.571252	117.09	124.161	109.027	69.0139	0	131.083	3	3	3	2	0	3
JAP86548.1	ubiquinol-cytochrome	c reductase cytochrome c1 subunit [Rhipicephalus appendiculatus]		34075.8	0.570999	74.7169	150.54	145.507	165.515	0	46.1905	3	3	3	2	0	2
JAP78942.1	long-chain	acyl-CoA synthetase [Rhipicephalus appendiculatus]		79053.5	0.570558	67.0758	66.5357	53.0203	20.3957	0	86.0886	4	4	4	1	0	3
JAT92049.1	hypothetical	protein [Amblyomma aureolatum]		16247.5	0.5703	454.434	367.904	335.657	334.807	0	325.597	12	12	13	12	0	13
AEO34590.1	hypothetical	protein [Amblyomma maculatum]		53658.1	0.570104	271.932	241.134	228.81	232.128	0	190.818	19	18	19	12	0	17
AEO34807.1;JAT92592.1;JAT92593.1	hypothetical;putative;putative	protein [Amblyomma maculatum];cytochrome c oxidase subunit va, partial [Amblyomma aureolatum];cytochrome c oxidase subunit va [Amblyomma aureolatum]		17607.22;NaN;17521.04	0.569279	701.93	380.596	267.056	296.85	0	471.439	1	1	1	1	0	1
AEO35517.1	hypothetical	protein [Amblyomma maculatum]		9265.52	0.569253	744.341	833.015	716.104	568.036	0	737.524	6	6	6	5	0	5
JAT91289.1;JAU01617.1	putative	mitochondrial ribosomal protein l18, partial [Amblyomma aureolatum];mitochondrial ribosomal protein l18, partial [Amblyomma sculptum]		18161.5;15960.88	0.568932	55.8252	70.1393	76.2844	59.9225	0	55.1434	1	1	1	1	0	1
JAP65413.1;JAP84618.1;JAT92345.1	putative;solute;putative	copper transporter [Hyalomma excavatum];carrier family 31 (copper transporter), member 1 [Rhipicephalus appendiculatus];copper transporter [Amblyomma aureolatum]		17180.24;24747.38;17184.25	0.567993	62.8276	70.4718	65.3133	68.5292	0	44.2815	1	1	1	1	0	1
AEO34677.1;JAP66362.1;JAP86017.1;JAT96520.1	hypothetical;putative;ubiquitin-conjugating;putative	protein [Amblyomma maculatum];ubiquitin protein ligase [Hyalomma excavatum];enzyme E2 R [Rhipicephalus appendiculatus];ubiquitin protein ligase [Amblyomma aureolatum]		30118.83;30245.01;30245.01;30118.83	0.567943	83.1855	58.255	59.6568	50.8025	0	63.4092	2	2	2	2	0	2
JAP80178.1	solute	carrier family 25 (mitochondrial adenine nucleotide translocator), member 4/5/6/31 [Rhipicephalus appendiculatus]		33045.5	0.566703	70.3769	111.526	153.035	116.141	0	73.6692	4	4	4	2	0	3
AEO34962.1;JAT93287.1	hypothetical;putative	protein [Amblyomma maculatum];ribosomal protein s21e [Amblyomma aureolatum]		9208.31;9208.31	0.5659	332.406	531.962	609.143	443.039	0	390.821	9	9	9	9	0	9
JAG92420.1	putative	translocon-associated protein beta [Amblyomma americanum]		21183.4	0.565523	112.293	59.9647	54.566	97.3339	0	30.94	4	5	5	1	0	3
AEO34881.1;JAT92266.1	hypothetical;putative	protein [Amblyomma maculatum];der and-71 ribosomal protein l35 [Amblyomma aureolatum]		14448.43;14432.47	0.565447	767.727	600.35	565.858	547.181	0	546.358	8	8	8	8	0	7
AEO35420.1	hypothetical	protein [Amblyomma maculatum]		46606.3	0.564839	80.2091	42.2981	33.9255	49.7515	0	38.6078	1	1	1	1	0	1
EEC15288.1;JAP73896.1;XP_029832019.1;XP_029832020.1;XP_029832021.1	alkyl;putative;peroxiredoxin;peroxiredoxin;peroxiredoxin	hydroperoxide reductase, thiol specific antioxidant, putative [Ixodes scapularis];thioredoxin peroxidase, partial [Ixodes ricinus];1 isoform X1 [Ixodes scapularis];1 isoform X2 [Ixodes scapularis];1 isoform X2 [Ixodes scapularis]		24918.72;24497.25;31061.19;21939.16;21939.16	0.564311	32.3116	26.4227	25.6817	34.4115	0	13.2254	2	2	2	1	0	1
AEO34009.1;JAP64949.1;JAP78913.1;JAT98860.1;JAU02987.1	hypothetical;putative;ras-like;putative;putative	protein [Amblyomma maculatum];cytokinesis actomyosin contractile ring assembly [Hyalomma excavatum];GTP-binding protein Rho1 [Rhipicephalus appendiculatus];cytokinesis actomyosin contractile ring assembly [Amblyomma aureolatum];cytokinesis actomyosin contractile ring assembly, partial [Amblyomma sculptum]		23652.39;23586.35;23614.36;23644.39;22870.44	0.563575	306.189	247.5	233.99	240.917	0	203	5	5	5	3	0	4
JAP85282.1	cleavage	and polyadenylation specificity factor subunit 1 [Rhipicephalus appendiculatus]		163991	0.56279	47.449	66.0706	56.1374	48.4324	0	47.0488	9	9	10	4	0	6
JAT95252.1	putative	citrate synthase [Amblyomma aureolatum]		51743.8	0.562678	953.619	766.031	751.265	741.286	0	649.043	14	16	16	16	0	14
AEO35428.1;JAP84245.1	hypothetical;Parkinson	protein [Amblyomma maculatum];disease 7 domain-containing protein [Rhipicephalus appendiculatus]		25069.66;25067.62	0.562298	88.3682	86.492	80.9767	95.3356	0	48.5209	5	5	5	3	0	2
AEO33251.1;AEO36242.1;EEC18693.1;JAP75077.1;JAU02888.1;XP_002415028.2	hypothetical;hypothetical;conserved;putative;putative;probable	protein, partial [Amblyomma maculatum];protein [Amblyomma maculatum];hypothetical protein [Ixodes scapularis];nucleolar protein-like/ebna1-binding protein [Ixodes ricinus];rrna-processing protein ebp2-like isoform x1 [Amblyomma sculptum];rRNA-processing protein EBP2 [Ixodes scapularis]		33505.78;34829.09;35358.46;35413.55;34853.07;35385.49	0.562278	28.0895	24.6174	22.3552	42.2057	0	0	1	1	1	1	0	0
JAT95224.1	putative	acyl-coa synthetase [Amblyomma aureolatum]		59109.8	0.561751	163.101	200.686	193.303	143.002	0	169.944	3	3	3	2	0	3
ACX53942.1;AEO35399.1;JAP65173.1;JAP77839.1	transcriptional;hypothetical;putative;histone	co-repressor component [Rhipicephalus sanguineus];protein [Amblyomma maculatum];transcriptional co-repressor component [Hyalomma excavatum];deacetylase complex subunit SAP18 [Rhipicephalus appendiculatus]		NaN;17286.55;17258.5;17258.5	0.561573	86.4666	56.5564	79.553	79.843	0	45.1496	5	5	5	1	0	2
JAI08662.1	Serine	protease inhibitor [Amblyomma americanum]		41340.6	0.560915	348.198	217.818	231.364	213.248	0	234.015	16	18	18	16	0	16
JAP79688.1	translation	elongation factor ef 1 alpha/tu [Rhipicephalus appendiculatus]		69444.6	0.560224	57.4958	62.2333	49.855	39.9069	0	55.0982	3	2	3	1	0	3
JAT95156.1	putative	copine, partial [Amblyomma aureolatum]		60156.5	0.560039	26.9366	45.1143	52.7797	44.7548	0	25.1552	1	2	3	2	0	2
JAT93565.1	putative	dna replication licensing factor mcm2 component [Amblyomma aureolatum]		82209.3	0.559821	175.364	191.759	211.064	153.286	0	170.395	14	17	18	10	0	14
AEO33978.1	hypothetical	protein [Amblyomma maculatum]		49858	0.559704	125.113	175.907	143.52	168.802	0	80.0095	1	1	1	1	0	1
JAP65761.1;JAP84116.1	putative;ATP-dependent	rna helicase [Hyalomma excavatum];RNA helicase DDX42 [Rhipicephalus appendiculatus]		95852.63;95764.46	0.559652	190.967	150.573	145.507	163.182	0	109.395	4	4	4	2	0	4
JAT95256.1	putative	f0f1-type atp synthase alpha subunit [Amblyomma aureolatum]		59901.1	0.559579	590.53	393.774	431.206	327.557	0	464.532	5	5	5	3	0	4
AEO32908.1;JAU02121.1	hypothetical;putative	protein, partial [Amblyomma maculatum];f-actin capping protein beta subunit, partial [Amblyomma sculptum]		34806.46;30964.92	0.559255	294.07	276.797	343.525	269.666	0	241.712	11	12	12	7	0	10
JAP85940.1	elongation	factor 1-alpha [Rhipicephalus appendiculatus]		50763.6	0.559172	2936.06	3442.46	3349.62	2353.89	626.112	2459.7	37	36	38	32	4	38
ABR23349.1;JAP88533.1	40S;small	ribosomal protein S28 [Ornithodoros parkeri];subunit ribosomal protein S28e, partial [Rhipicephalus appendiculatus]		7323.46;10070.67	0.559105	314.699	348.152	325.791	220.711	0	332.043	7	7	7	7	0	7
EEC17358.1;XP_002414050.2;XP_029840716.1;XP_029840717.1	phosphatidylinositol	3-kinase class, putative [Ixodes scapularis];4-phosphate 3-kinase C2 domain-containing subunit alpha [Ixodes scapularis];4-phosphate 3-kinase C2 domain-containing subunit alpha [Ixodes scapularis];4-phosphate 3-kinase C2 domain-containing subunit alpha [Ixodes scapularis]		186364.11;186338.09;186338.09;186338.09	0.558985	56.5225	30.2064	43.6598	0	0	72.8853	4	3	4	0	0	1
JAP84609.1	26S	proteasome regulatory subunit N6 [Rhipicephalus appendiculatus]		46882.3	0.558188	63.07	71.1817	119.011	79.4088	0	61.9595	1	2	2	2	0	1
AEO35163.1	hypothetical	protein [Amblyomma maculatum]		24573.3	0.556934	100.435	83.4062	146.533	78.8384	0	105.158	1	1	1	1	0	1
AEO35464.1	hypothetical	protein [Amblyomma maculatum]		24993.6	0.556915	1182.94	1127.62	1029.3	884.054	0	975.962	21	24	25	21	0	22
JAP79968.1	NAD-dependent	deacetylase sirtuin 2 [Rhipicephalus appendiculatus]		43472.3	0.556814	126.241	65.2879	58.7693	81.0357	0	58.3337	2	2	2	2	0	2
AEO32105.1;AEO34685.1	hypothetical	protein [Amblyomma maculatum]		27217.82;28761.53	0.556804	100.165	94.7325	94.178	84.2931	0	76.6651	6	6	6	4	0	6
AEO33392.1;JAP68100.1;JAP87377.1;JAU02235.1;XP_029830766.1;XP_029845589.1	hypothetical;hypothetical;UPF0600;hypothetical;UPF0600;UPF0600	protein, partial [Amblyomma maculatum];protein, partial [Hyalomma excavatum];protein C5orf51, partial [Rhipicephalus appendiculatus];protein, partial [Amblyomma sculptum];protein C5orf51 homolog [Ixodes scapularis];protein C5orf51 homolog [Ixodes scapularis]		32582.11;28572.47;32100.52;28600.4;32215.77;31242.65	0.556695	78.1326	68.8056	96.0988	65.3335	0	69.9641	1	1	1	1	0	1
JAP69073.1	putative	dolichol-phosphate mannosyltransferase subunit 1 [Ixodes ricinus]		26947	0.55661	87.0647	64.671	55.4604	51.6058	0	63.7216	1	1	1	1	0	1
JAP68473.1;JAP76185.1;JAP82943.1;JAT94302.1	putative;ADP-ribosylation;ADP-ribosylation;putative	gtpase-activating protein [Hyalomma excavatum];factor GTPase-activating protein 2/3 [Rhipicephalus appendiculatus];factor GTPase-activating protein 2/3 [Rhipicephalus appendiculatus];gtpase-activating protein [Amblyomma aureolatum]		54387.81;54747.23;55089.49;54644.38	0.556441	463.485	258.913	249.495	235.167	0	305.634	3	3	3	1	0	1
JAP65431.1;JAP72658.1;JAP87009.1;JAT98053.1;JAW02538.1;XP_029832935.1	putative;putative;polyadenylation;putative;Woc;pre-mRNA	polyadenylation factor i complex subunit pfs2, partial [Hyalomma excavatum];polyadenylation factor i complex subunit pfs2, partial [Ixodes ricinus];factor subunit 2, partial [Rhipicephalus appendiculatus];polyadenylation factor i complex subunit pfs2, partial [Amblyomma aureolatum];protein, partial [Ornithodoros moubata];3' end processing protein WDR33 [Ixodes scapularis]		81194.87;81707.83;65057.43;64126.27;74804.61;90988.13	0.556315	159.025	131.203	133.347	0	0	235.641	3	3	3	0	0	1
JAP72091.1;XP_029851562.1;XP_029851563.1;XP_029851564.1	putative;glucose-6-phosphate;glucose-6-phosphate;glucose-6-phosphate	glucose-6-phosphate 1-dehydrogenase, partial [Ixodes ricinus];1-dehydrogenase isoform X1 [Ixodes scapularis];1-dehydrogenase isoform X2 [Ixodes scapularis];1-dehydrogenase isoform X3 [Ixodes scapularis]		57496.89;59414.81;58695.29;58028.56	0.555194	393.331	353.205	329.017	305.525	0	291.616	6	6	6	3	0	5
JAT93484.1	putative	26s proteasome regulatory complex atpase rpt2, partial [Amblyomma aureolatum]		111071	0.555113	54.0228	35.8383	42.6055	0	0	73.5339	2	4	4	0	0	1
EEC05182.1;JAP66634.1;JAP72009.1;JAP84640.1;JAU02858.1;XP_029849297.1	RAS;putative;putative;Ras;putative;GTP-binding	family protein, putative [Ixodes scapularis];ras log enriched in brain like 1 [Hyalomma excavatum];ras-related gtpase [Ixodes ricinus];family protein [Rhipicephalus appendiculatus];ras log enriched in brain like 1 [Amblyomma sculptum];protein Rheb homolog [Ixodes scapularis]		20638.59;20557.5;20638.59;20534.47;20561.51;20638.59	0.554805	80.317	70.4411	80.4748	71.313	0	56.976	2	3	3	1	0	2
JAP67532.1;JAT98799.1	putative	rna-binding protein etr-3 rrm superfamily, partial [Hyalomma excavatum];rna-binding protein etr-3 rrm superfamily [Amblyomma aureolatum]		54618.62;51554.2	0.55465	359.631	357.919	309.914	270.499	0	299.384	9	11	10	8	0	7
AEO35019.1	hypothetical	protein [Amblyomma maculatum]		64662.3	0.554141	160.788	99.6422	90.6542	93.9751	0	100.575	6	7	7	5	0	5
AEO33164.1	hypothetical	protein, partial [Amblyomma maculatum]		32918.9	0.552941	84.0348	52.7622	53.6352	48.4743	0	56.8234	4	4	4	2	0	4
AEO34394.1	hypothetical	protein [Amblyomma maculatum]		21601.5	0.552153	250.176	165.424	165.451	158.987	0	161.842	10	10	10	7	0	10
AEO35128.1;JAP64703.1;JAP81957.1;JAT98817.1;XP_029823664.1;XP_029823665.1	hypothetical;putative;26S;putative;26S;26S	protein [Amblyomma maculatum];26s proteasome regulatory complex atpase rpt2 [Hyalomma excavatum];proteasome regulatory subunit T6 [Rhipicephalus appendiculatus];26s proteasome regulatory complex atpase rpt2, partial [Amblyomma aureolatum];proteasome regulatory subunit 8 isoform X1 [Ixodes scapularis];proteasome regulatory subunit 8 isoform X2 [Ixodes scapularis]		48786.85;44767.19;46081.66;44980.42;46307.94;44797.12	0.552045	789.705	672.412	736.59	544.153	0	669.632	22	23	23	19	0	22
AEO34118.1;AEO36874.1;JAT92401.1	hypothetical;hypothetical;putative	protein [Amblyomma maculatum];protein [Amblyomma maculatum];swelling dependent chloride channel icln strongylocentrotus purpuratus [Amblyomma aureolatum]		21175.8;23998.73;22057.61	0.551372	93.196	123.584	99.9913	0	0	174.659	1	1	1	0	0	1
JAP68339.1;JAP85545.1;JAU02901.1	putative;acidic;putative	leucine-rich acidic nuclear protein [Hyalomma excavatum];leucine-rich nuclear phosphoprotein 32 family member A/C/D [Rhipicephalus appendiculatus];leucine-rich acidic nuclear protein [Amblyomma sculptum]		NaN;33994.31;29844.55	0.550546	237.597	132.464	148.499	133.766	0	151.725	6	6	6	2	0	5
EEC04704.1;JAP72013.1;XP_002410968.1	conserved;hypothetical;beta-catenin-like	hypothetical protein [Ixodes scapularis];protein [Ixodes ricinus];protein 1 [Ixodes scapularis]		64334.57;64334.57;64334.57	0.550002	108.124	85.7875	77.0867	60.9156	0	88.134	5	6	6	3	0	5
AEO35131.1	hypothetical	protein [Amblyomma maculatum]		47280.5	0.549992	1100.11	714.349	725.989	692.371	0	704.852	33	34	35	25	0	31
AEO35001.1	hypothetical	protein [Amblyomma maculatum]		44495.4	0.548946	4917.76	3977.71	3677.71	3389.23	0	3512.76	24	26	27	26	0	24
JAP66170.1	putative	spindle pole body protein [Hyalomma excavatum]		37041.6	0.548548	154.231	111.692	114.425	86.102	0	122.537	4	4	4	4	0	4
AEO34373.1;JAP67707.1;JAP84168.1;JAT93193.1;JAU01395.1	hypothetical;putative;Ras-related;putative;putative	protein [Amblyomma maculatum];ras-related gtpase [Hyalomma excavatum];protein Rap-1A [Rhipicephalus appendiculatus];ras-related gtpase [Amblyomma aureolatum];ras-related gtpase [Amblyomma sculptum]		20944.05;20944.05;20944.05;20944.05;20944.05	0.547939	588.188	467.257	567.573	464.678	0	424.636	12	14	14	10	0	12
AEO35186.1	hypothetical	protein [Amblyomma maculatum]		58758.7	0.547899	67.5333	77.3493	91.6722	73.1996	0	56.4085	3	3	3	2	0	2
JAP68229.1	putative	phosphoglycerate mutase, partial [Hyalomma excavatum]		61824.2	0.547563	213.096	166.552	168.788	0	0	300.303	2	2	2	0	0	1
JAP78455.1;XP_029833724.1;XP_029833732.1	protein;tyrosine-protein;tyrosine-protein	kinase [Rhipicephalus appendiculatus];kinase Src42A isoform X1 [Ixodes scapularis];kinase Src42A isoform X2 [Ixodes scapularis]		60306.82;60835.34;59847.19	0.54754	81.8275	68.1111	56.7847	63.0229	0	50.1665	5	5	5	2	0	3
JAP64825.1;JAP78334.1	putative;ATP-dependent	cytoplasmic exosomal rna helicase ski2 dead-box superfamily protein [Hyalomma excavatum];RNA helicase DOB1 [Rhipicephalus appendiculatus]		116674.56;117079.03	0.547524	64.3958	78.3762	81.4974	74.6753	0	48.1176	12	12	12	6	0	11
AEO33958.1	hypothetical	protein [Amblyomma maculatum]		35847.1	0.547166	2395.39	1847.09	2504.96	1141.17	507.091	2043.71	1	1	1	1	1	1
JAP64676.1	putative	armadillo/beta-catenin/plakoglobin [Hyalomma excavatum]		63099.6	0.54696	151.451	71.7325	81.498	86.8046	0	79.8444	5	5	5	1	0	4
JAP86448.1	histidine	triad (HIT) family protein [Rhipicephalus appendiculatus]		14014.1	0.546857	116.102	157.646	143.039	119.311	0	108.612	1	1	1	1	0	1
JAP64764.1	putative	atp-dependent rna helicase [Hyalomma excavatum]		79670.8	0.546323	113.073	292.205	333.802	153.992	0	249.785	3	3	3	3	0	3
JAT91215.1	putative	signal transduction protein p25 [Amblyomma aureolatum]		19180.5	0.545344	103.275	65.3192	67.709	68.504	0	60.3628	4	3	4	3	0	4
JAT92501.1	hypothetical	protein [Amblyomma aureolatum]		9551.2	0.543618	0	21.1578	17.313	20.9134	0	0	0	1	1	1	0	0
JAP81589.1	methylthioribose-1-phosphate	isomerase [Rhipicephalus appendiculatus]		38050.6	0.543302	327.143	396.133	425.949	355.952	0	268.424	5	6	6	5	0	4
JAP67033.1	putative	ribosomal protein s28 [Hyalomma excavatum]		42601.4	0.543159	80.8832	130.091	105.469	70.2302	0	101.649	1	1	1	1	0	1
EEC20472.1;JAP74905.1;JAT96308.1;XP_002416555.2	acyltransfersase,;putative;hypothetical;N-alpha-acetyltransferase	putative, partial [Ixodes scapularis];acyltransfersase [Ixodes ricinus];protein [Amblyomma aureolatum];30 [Ixodes scapularis]		18093.21;NaN;31624.9;32150.59	0.542686	66.9003	62.5267	69.1463	0	0	107.763	1	1	1	0	0	1
JAP86748.1	alanine	transaminase [Rhipicephalus appendiculatus]		58208.3	0.542511	227.304	176.05	206.858	209.945	0	121.102	8	9	9	6	0	8
ABR23416.1;ACX53867.1;AEO34918.1;JAP67241.1;JAP86487.1;JAT91369.1;JAT99214.1	60S;60S;hypothetical;putative;large;putative;putative	ribosomal protein L44 [Ornithodoros parkeri];ribosomal protein L44 [Rhipicephalus sanguineus];protein [Amblyomma maculatum];60s ribosomal protein l44 [Hyalomma excavatum];subunit ribosomal protein L44e [Rhipicephalus appendiculatus];60s ribosomal protein l44, partial [Amblyomma aureolatum];60s ribosomal protein l44, partial [Amblyomma sculptum]		12516.98;12516.98;12516.98;12440.88;12516.98;12385.78;10246.17	0.542504	573.727	514.132	475.53	372.994	0	475.151	10	11	11	6	0	11
AEO34507.1	hypothetical	protein [Amblyomma maculatum]		51029.6	0.542296	108.533	58.8948	53.6723	66.5615	0	53.3403	1	1	1	1	0	1
JAT91958.1;JAU01431.1	hypothetical	protein [Amblyomma aureolatum];protein [Amblyomma sculptum]		14177.49;14121.3	0.542241	37.8887	32.7837	36.6211	25.5314	0	32.6476	2	2	2	1	0	2
JAT93326.1	putative	transporter abc superfamily [Amblyomma aureolatum]		78031.2	0.541593	82.6615	59.8851	57.1321	60.4662	0	47.6784	2	2	2	1	0	1
AEO36665.1	hypothetical	protein [Amblyomma maculatum]		20266.5	0.541553	120.589	53.484	63.4507	89.0491	0	39.5825	1	1	1	1	0	1
AEO34529.1;EEC17142.1;JAP64068.1;JAP71097.1;JAP81098.1;JAT96624.1;XP_029826028.1	hypothetical;mRNA;putative;putative;cleavage;putative;cleavage	protein [Amblyomma maculatum];cleavage factor I subunit, putative [Ixodes scapularis];mrna cleavage factor i subunit, partial [Hyalomma excavatum];mrna cleavage factor i subunit [Ixodes ricinus];and polyadenylation specificity factor subunit 5 [Rhipicephalus appendiculatus];mrna cleavage factor i subunit, partial [Amblyomma aureolatum];and polyadenylation specificity factor subunit 5 [Ixodes scap…		27471.62;26435.32;26870.85;26478.34;26609.53;26856.89;26435.32	0.54105	135.848	101.843	104.213	79.5038	0	105.483	3	3	3	3	0	2
JAR89751.1;XP_029836735.1	putative;alpha-galactosidase	alpha-d-galactosidase melibiase [Ixodes ricinus];A [Ixodes scapularis]		46690.82;46893.01	0.54082	553.179	409.374	398.588	360.429	0	375.703	1	1	1	1	0	1
AEO34275.1;JAP66949.1;JAP82279.1	hypothetical;putative;small	protein [Amblyomma maculatum];40s ribosomal protein s5 [Hyalomma excavatum];subunit ribosomal protein S5e [Rhipicephalus appendiculatus]		23616.13;23429.92;23429.92	0.540678	2851.88	2437.72	2486.16	1883.41	0	2320.78	15	16	16	14	0	15
AEO35561.1;JAT95924.1	hypothetical;putative	protein [Amblyomma maculatum];fatty acid desaturase, partial [Amblyomma aureolatum]		39438.06;38282.67	0.540623	49.591	74.1809	58.1465	0	0	98.3493	2	2	2	0	0	1
JAP82441.1;JAP82442.1	acetyl-CoA	carboxylase / biotin carboxylase 1 [Rhipicephalus appendiculatus]		269534.87;268677.91	0.540592	148.676	92.2154	91.034	0	0	179.436	1	1	1	0	0	1
JAT93422.1	putative	reticulon [Amblyomma aureolatum]		25549	0.540415	538.485	470.261	461.354	412.257	0	382.206	8	8	8	6	0	8
EEC06451.1;JAP71973.1;JAP76658.1;JAP76659.1;JAP83957.1;JAT95199.1;JAV99708.1;XP_029829358.1	serine/threonine;putative;serine/threonine;serine/threonine;serine/threonine;putative;Uncharacterized;homeodomain-interacting	protein kinase, putative [Ixodes scapularis];rho-associated coiled-coil [Ixodes ricinus];protein kinase tricorner [Rhipicephalus appendiculatus];protein kinase tricorner [Rhipicephalus appendiculatus];protein kinase tricorner [Rhipicephalus appendiculatus];rho-associated coiled-coil, partial [Amblyomma aureolatum];protein, partial [Ornithodoros moubata];protein kinase 3 [Ixodes scapularis]		53166.66;53166.66;56047.98;37349.81;58253.39;54936.63;53924.67;170391.94	0.540297	136.487	96.2914	120.457	85.6569	0	105.195	1	1	1	1	0	1
JAT94446.1	putative	coiled-coil domain-containing protein [Amblyomma aureolatum]		70488.1	0.540141	309.573	202.597	168.257	171.568	0	195.959	1	1	1	1	0	1
AEO36141.1	hypothetical	protein [Amblyomma maculatum]		32429.6	0.540048	111.099	134.79	151.993	119.346	0	95.5292	11	11	11	5	0	7
AEO35323.1	hypothetical	protein [Amblyomma maculatum]		54167.3	0.539813	987.838	794.391	849.74	709.368	0	711.403	37	39	40	28	0	36
JAP83570.1	guanine	nucleotide-binding protein G(s) subunit alpha [Rhipicephalus appendiculatus]		45893.1	0.539743	108.399	146.61	141.084	67.1298	0	146.659	6	7	7	3	0	4
AEO36077.1	hypothetical	protein [Amblyomma maculatum]		44650.9	0.539421	703.548	395.197	355.27	406.273	0	378.054	1	1	1	1	0	1
JAP66959.1	putative	glycyl-trna synthetase-like protein [Hyalomma excavatum]		82404.1	0.539396	488.575	459.328	445.688	395.269	0	356.428	20	21	21	16	0	19
JAP79263.1	oligosaccharyltransferase	complex subunit alpha (ribophorin I) [Rhipicephalus appendiculatus]		68290.2	0.539376	45.0911	67.0814	75.6582	59.2922	0	42.0192	1	1	1	1	0	1
AEO34418.1;JAP68349.1;JAP81193.1;JAT93793.1;XP_002411834.2	hypothetical;putative;DNA-directed;putative;DNA-directed	protein [Amblyomma maculatum];dna-directed rna polymerase ii subunit family protein [Hyalomma excavatum];RNA polymerases I, II, and III subunit RPABC1 [Rhipicephalus appendiculatus];rna polymerase 25-kda subunit common to polymerases i ii and iii [Amblyomma aureolatum];RNA polymerases I, II, and III subunit RPABC1 [Ixodes scapularis]		24442.18;24485.2;24428.15;24442.18;24433.14	0.53917	91.985	68.461	28.5142	52.3782	0	49.5035	2	2	2	1	0	2
AIT40219.1;JAP63547.1;JAP87382.1;JAT93438.1;JAU01813.1	Mitogen-activated;putative;mitogen-activated;putative;putative	protein kinase 1 [Rhipicephalus microplus];catalytic domain of extracellular signal-regulated kin, partial [Hyalomma excavatum];protein kinase 1/3, partial [Rhipicephalus appendiculatus];extracellular signal-regulated kinase, partial [Amblyomma aureolatum];catalytic domain of extracellular signal-regulated kin, partial [Amblyomma sculptum]		42353.57;44116.56;44188.62;41188.26;41599.75	0.538427	153.834	128.65	119.569	100.9	0	115.577	13	13	13	8	0	12
JAP86800.1	nucleolar	protein 56 [Rhipicephalus appendiculatus]		57757.8	0.538353	10.7739	20.043	30.403	22.3859	0	10.5721	2	1	2	1	0	2
AEO32122.1;JAP66415.1;JAP82841.1;JAT96567.1;JAT96587.1;JAU03095.1	hypothetical;putative;serine/threonine-protein;putative;putative;putative	protein, partial [Amblyomma maculatum];serine/threonine protein phosphatase 4 regulatory subunit [Hyalomma excavatum];phosphatase 4 regulatory subunit 2 [Rhipicephalus appendiculatus];serine/threonine protein phosphatase 4 regulatory subunit [Amblyomma aureolatum];serine/threonine protein phosphatase 4 regulatory subunit [Amblyomma aureolatum];serine/threonine protein phosphatase 4 regulatory sub…		46362.6;54698.81;54233.51;54453.94;53662.11;54731.95	0.538278	28.9412	14.1407	24.2011	36.2169	0	0	1	1	1	1	0	0
JAP66494.1;JAP71315.1;JAP81314.1;JAT98191.1;XP_029842388.1	putative;putative;SWI/SNF-related;putative;SWI/SNF-related	chromatin remodeling complex swi/snf component swi2 [Hyalomma excavatum];chromatin remodeling complex swi/snf component swi2 [Ixodes ricinus];matrix-associated actin-dependent regulator of chromatin subfamily A member 5 [Rhipicephalus appendiculatus];chromatin remodeling complex swi/snf component swi2 [Amblyomma aureolatum];matrix-associated actin-dependent regulator of chromatin subfamily A memb…		118940.76;118526.27;118937.7;118955.66;118556.3	0.538181	94.2484	128.231	122.799	80.3606	0	105.461	8	9	10	2	0	7
AEO34850.1;XP_029837648.1;XP_029838466.1;XP_029838467.1	hypothetical;40S;40S;40S	protein [Amblyomma maculatum];ribosomal protein S24 [Ixodes scapularis];ribosomal protein S24-like isoform X1 [Ixodes scapularis];ribosomal protein S24-like isoform X2 [Ixodes scapularis]		15346.95;15130.75;15286.94;15130.75	0.537832	101.551	145.932	207.9	138.198	0	106.722	2	2	2	2	0	2
AEO34973.1;JAT91653.1	hypothetical;putative	protein [Amblyomma maculatum];secreted salivary gland peptide [Amblyomma aureolatum]		8439.67;8439.67	0.5375	323.867	320.876	316.999	280.812	0	236.124	2	2	2	2	0	2
JAP84033.1	isobutyryl-CoA	dehydrogenase [Rhipicephalus appendiculatus]		45691.5	0.537226	469.671	299.048	406.551	406.913	0	224.472	2	2	2	1	0	1
JAP82638.1	MAD,	mothers against decapentaplegic interacting protein [Rhipicephalus appendiculatus]		142926	0.537192	48.5226	29.6709	36.7933	29.2681	0	32.5019	2	2	2	1	0	2
JAP84486.1;JAT92468.1	cellular;putative	nucleic acid-binding protein [Rhipicephalus appendiculatus];e3 ubiquitin ligase [Amblyomma aureolatum]		26501.65;15965.91	0.537172	99.7086	67.717	37.5442	27.5182	0	82.5858	1	1	1	1	0	1
JAT91231.1;JAU00859.1	putative	u2-associated snrnp a' protein, partial [Amblyomma aureolatum];u2-associated snrnp a' protein, partial [Amblyomma sculptum]		19968.98;19969.01	0.537076	34.7885	40.2888	41.448	46.4913	0	16.0915	3	3	3	1	0	2
AEO35659.1;JAP63649.1;JAU02829.1	hypothetical	protein [Amblyomma maculatum];protein [Hyalomma excavatum];protein [Amblyomma sculptum]		74607.06;76868.62;76776.53	0.537072	70.116	32.1439	38.8928	49.9132	0	25.8958	3	3	3	1	0	3
JAP79258.1	trna	uracil 5 methyltransferase [Rhipicephalus appendiculatus]		68769.8	0.536879	40.5601	27.7254	24.2298	0	0	49.6696	2	2	2	0	0	1
JAP82286.1	thioredoxin	domain-containing protein 10 [Rhipicephalus appendiculatus]		50535.9	0.536777	63.5666	23.4836	19.9983	38.0559	0	19.4053	2	2	2	1	0	2
AEO34537.1;JAT96097.1	hypothetical;putative	protein [Amblyomma maculatum];thiol-disulfide isomerase and thioredoxin, partial [Amblyomma aureolatum]		29611.82;28632.45	0.536508	128.227	90.9468	89.9428	93.6384	0	72.2052	5	5	5	3	0	5
JAT93225.1	putative	microtubule-binding protein, partial [Amblyomma aureolatum]		22477.6	0.535862	155.615	172.938	163.331	140.013	0	123.569	7	8	8	4	0	8
JAP63739.1	putative	elongation factor 2 [Hyalomma excavatum]		110391	0.535315	173.359	116.588	117.056	117.612	0	100.263	1	1	1	1	0	1
AEO32800.1;JAT96191.1;JAU02960.1	hypothetical;protein;putative	protein, partial [Amblyomma maculatum];that may be involved in binding ubiquitin-conjugating enzyme, partial [Amblyomma aureolatum];ca2+-dependent phospholipid-binding protein, partial [Amblyomma sculptum]		27799.41;34151.82;32340.81	0.535302	45.2782	31.1712	31.6254	19.6922	0	38.1604	3	3	3	2	0	2
AEO32114.1	hypothetical	protein, partial [Amblyomma maculatum]		NaN	0.534739	244.637	251.831	250.919	207.911	0	191.745	16	17	17	9	0	14
JAT95259.1	putative	conserved secreted protein precursor, partial [Amblyomma aureolatum]		36016.7	0.534	141.771	138.508	126.529	81.5125	0	135.723	2	2	2	1	0	1
JAP80111.1	gtpase	activating protein [Rhipicephalus appendiculatus]		155959	0.533984	107.46	121.915	97.6807	76.7916	0	97.8512	4	4	4	1	0	2
AEO35051.1	hypothetical	protein [Amblyomma maculatum]		24942.7	0.533868	138.289	78.6376	78.7747	64.5112	0	93.3539	5	5	5	4	0	4
AEO35137.1	hypothetical	protein [Amblyomma maculatum]		29784.5	0.533123	497.762	365.958	374.017	363.107	0	296.759	14	14	14	12	0	14
JAP85439.1;JAT96885.1	proteasome;putative	assembly chaperone 1 [Rhipicephalus appendiculatus];proteasome assembly chaperone [Amblyomma aureolatum]		30241.19;30028.18	0.532306	345.66	229.869	237.1	235.902	0	196.665	3	3	3	1	0	1
JAP82375.1	carbamoyl-phosphate	synthase / aspartate carbamoyltransferase / dihydroorotase [Rhipicephalus appendiculatus]		249474	0.531214	236.449	187.497	162.775	188.946	0	122.728	5	5	5	3	0	4
AEO34679.1;JAT94753.1;JAU01620.1	hypothetical;putative;putative	protein [Amblyomma maculatum];proteasome assembly chaperone [Amblyomma aureolatum];proteasome assembly chaperone [Amblyomma sculptum]		29610.94;29694.03;29710.03	0.531015	0	125.437	90.6093	0	0	114.724	0	2	2	0	0	1
JAP66270.1;JAP79139.1	putative;FAD-dependent	oxidoreductase [Hyalomma excavatum];oxidoreductase domain-containing protein 1 [Rhipicephalus appendiculatus]		54570.65;54773.79	0.530795	0	85.0144	114.321	0	0	105.806	0	1	1	0	0	1
JAP86423.1;JAP87969.1	er	golgi vesicle tethering protein [Rhipicephalus appendiculatus];golgi vesicle tethering protein, partial [Rhipicephalus appendiculatus]		100019.78;100843.84	0.530539	81.3919	178.674	140.125	83.7336	0	128.583	2	2	2	1	0	2
AEO35821.1	hypothetical	protein [Amblyomma maculatum]		52559.3	0.530463	515.346	351.34	350.883	351.558	0	294.318	18	17	18	13	0	18
JAP64793.1	putative	threonyl-trna synthetase, partial [Hyalomma excavatum]		81695.6	0.530362	120.916	48.3857	32.8286	48.1837	0	59.0188	4	4	4	2	0	4
ACG76227.1	sterol	carrier protein X-related thiolase, partial [Amblyomma americanum]		20772.9	0.529935	79.2823	140.789	111.732	106.353	0	69.4811	2	3	3	1	0	2
AEO34652.1;JAT97777.1	hypothetical;putative	protein [Amblyomma maculatum];ubiquitin-like-conjugating enzyme atg3 [Amblyomma aureolatum]		35975.22;36007.16	0.529692	125.672	175.051	169.6	146.416	0	102.711	6	6	6	6	0	5
JAT93423.1	putative	acetyltransferase, partial [Amblyomma aureolatum]		100932	0.529511	656.295	528.9	570.295	439.436	0	490.115	36	37	37	15	0	27
JAP84816.1	coatomer	protein complex, subunit gamma [Rhipicephalus appendiculatus]		97935.9	0.529441	952.308	658.283	787.633	590.749	0	678.968	31	33	34	22	0	29
JAT94715.1	hypothetical	protein, partial [Amblyomma aureolatum]		25399.8	0.528546	61.1291	50.3739	57.4575	42.0136	0	47.2898	1	1	1	1	0	1
AEO34073.1;JAU02264.1	hypothetical;putative	protein [Amblyomma maculatum];adhesion regulating molecule [Amblyomma sculptum]		44040.98;43685.51	0.528522	373.016	381.784	339.716	182.967	0	395.509	4	4	4	3	0	3
AEO34714.1;AEO34715.1;JAP63949.1;JAP81871.1;JAT94664.1;JAT96292.1;JAU02842.1	hypothetical;hypothetical;putative;casein;putative;putative;putative	protein [Amblyomma maculatum];protein [Amblyomma maculatum];casein kinase ii beta subunit [Hyalomma excavatum];kinase II subunit beta [Rhipicephalus appendiculatus];casein kinase ii beta subunit [Amblyomma aureolatum];casein kinase ii beta subunit [Amblyomma aureolatum];casein kinase ii beta subunit [Amblyomma sculptum]		25449.92;25453.87;25423.84;25423.84;25453.87;25449.92;25453.87	0.527588	103.877	117.918	135.861	67.7824	0	120.913	7	7	7	4	0	6
JAT92669.1;JAU02732.1	putative	eukaryotic translation initiation factor 4e binding protein 1 [Amblyomma aureolatum];eukaryotic translation initiation factor 4e binding protein 1 [Amblyomma sculptum]		13389.13;13387.11	0.526811	83.3756	152.55	130.538	102.779	0	90.2776	1	1	1	1	0	1
JAT91236.1	putative	signal recognition particle protein 19, partial [Amblyomma aureolatum]		15257.5	0.526369	32.3465	19.4447	21.2093	16.0826	0	22.3425	3	3	3	1	0	3
JAP65965.1	hypothetical	protein [Hyalomma excavatum]		24072	0.52635	16.091	8.32241	6.10959	0	0	16.0658	1	1	1	0	0	1
AEO34144.1;JAP65270.1;JAP80803.1;JAT96135.1	hypothetical;putative;hypothetical;putative	protein [Amblyomma maculatum];alcohol dehydrogenase transcription factor myb/sant-like protein [Hyalomma excavatum];protein [Rhipicephalus appendiculatus];alcohol dehydrogenase transcription factor myb/sant-like protein, partial [Amblyomma aureolatum]		30281.43;29963.06;29954.05;26517.35	0.526264	60.8282	68.2528	55.139	0	0	96.9483	1	1	1	0	0	1
JAT94862.1	putative	heat shock hsp20 protein [Amblyomma aureolatum]		26472.3	0.525028	125.118	123.095	128.434	92.967	0	104.783	7	7	7	4	0	7
AEO33293.1	hypothetical	protein, partial [Amblyomma maculatum]		46703.4	0.524681	38.1508	81.546	60.8648	63.1376	0	31.5997	1	2	2	2	0	2
AEO33965.1	hypothetical	protein [Amblyomma maculatum]		30785.4	0.524456	408.607	545.671	459.747	394.404	0	347.19	2	2	2	2	0	2
JAT91705.1	hypothetical	protein, partial [Amblyomma aureolatum]		20988.5	0.524356	243.507	70.3421	93.4726	155.045	0	58.5364	2	2	2	1	0	2
JAT92824.1	putative	histone H3 embryonic-like protein, partial [Amblyomma aureolatum]		15564.3	0.524058	535.11	351.783	310.774	243.072	0	384.575	1	1	1	1	0	1
AEO35702.1	hypothetical	protein [Amblyomma maculatum]		45118.8	0.522969	3146.32	3068.41	3634.77	2730.33	213.781	2206.88	22	22	22	19	2	22
JAP67329.1;JAP84745.1;JAT93200.1;JAU01546.1	putative;splicing;putative;putative	alternative splicing factor [Hyalomma excavatum];factor, arginine/serine-rich 7 [Rhipicephalus appendiculatus];alternative splicing factor [Amblyomma aureolatum];alternative splicing factor [Amblyomma sculptum]		22245.71;23134.66;17566.75;22003.47	0.522961	685.417	421.644	477.919	421.901	0	406.982	5	6	6	4	0	5
AEO32864.1;JAT96380.1	hypothetical;putative	protein, partial [Amblyomma maculatum];vesicle trafficking protein sec1, partial [Amblyomma aureolatum]		68566.98;66096.12	0.522798	190.582	151.749	170.714	143.78	0	124.439	21	25	25	15	0	18
JAT91419.1	putative	histone h1-ii-1 -like protein, partial [Amblyomma aureolatum]		17853.6	0.521705	158.424	119.727	111.538	105.83	0	97.4727	2	3	3	3	0	2
JAT94075.1	putative	glycosylhydrolase, partial [Amblyomma aureolatum]		38729.2	0.521246	142.193	95.2608	62.8537	60.6608	0	95.8732	1	2	2	1	0	2
EEC01767.1;JAP70277.1;XP_029834546.1	proline;putative;splicing	and glutamine-rich splicing factor (SFPQ), putative [Ixodes scapularis];proline and glutamine-rich splicing factor sfpq [Ixodes ricinus];factor, proline- and glutamine-rich isoform X1 [Ixodes scapularis]		76047.13;76189.19;76047.13	0.520997	193.431	242.029	359.127	240.702	0	173.275	1	1	1	1	0	1
JAT92313.1	putative	ribosomal protein l18 [Amblyomma aureolatum]		21348.4	0.520749	2161.03	2175.63	1851.48	1251.57	0	1970.9	15	15	16	11	0	14
AEO34269.1;AEO35678.1;JAT96242.1	hypothetical;hypothetical;putative	protein [Amblyomma maculatum];protein [Amblyomma maculatum];u5 snrnp-specific protein-like factor [Amblyomma aureolatum]		39264.45;37422.29;39227.39	0.520477	34.7942	27.1548	25.1653	0	0	45.3409	4	4	4	0	0	3
AEO32165.1	hypothetical	protein, partial [Amblyomma maculatum]		NaN	0.519557	51.1451	58.363	63.0083	45.6231	0	44.0092	1	1	1	2	0	1
JAT91639.1	putative	microsomal glutathione s-transferase [Amblyomma aureolatum]		15630.4	0.519225	6.46019	11.8905	11.5874	0	0	15.5446	1	1	1	0	0	1
AEO35488.1	hypothetical	protein [Amblyomma maculatum]		32121.5	0.519124	289.154	318.328	262.202	203.258	0	248.216	9	9	9	8	0	9
AEO36234.1;JAT94200.1	hypothetical;putative	protein [Amblyomma maculatum];dsrna-activated protein kinase inhibitor p58 [Amblyomma aureolatum]		51208;51229.99	0.518975	167.489	86.2799	74.9225	81.6507	0	88.932	3	3	3	2	0	2
JAP84408.1	T-complex	protein 1 subunit delta [Rhipicephalus appendiculatus]		57293.3	0.51868	397.25	379.744	368.714	295.943	0	298.313	4	4	4	4	0	4
AAY66851.1;QKX45992.1;spQ4PMB3.1RS4_IXOSC;XP_029848570.1	ribosomal;ribosomal;RecName:;40S	protein S4 [Ixodes scapularis];protein S4 [Ixodes ricinus];Full=40S ribosomal protein S4;ribosomal protein S4 [Ixodes scapularis]		29608.67;29608.67;29608.67;29608.67	0.517888	3392.52	3544.29	3572.98	2546.27	0	2896.62	26	26	26	25	0	26
JAP85533.1;JAP85534.1	aconitate	hydratase [Rhipicephalus appendiculatus]		101032.46;97734.61	0.517477	306.421	182.468	117.156	183.557	0	130.058	2	2	3	2	0	2
JAP83947.1	heat	shock 70 kda protein [Rhipicephalus appendiculatus]		89786	0.517389	620.707	399.076	385.907	312.701	0	414.587	6	6	6	5	0	6
JAP64323.1	putative	transcription factor l2, partial [Hyalomma excavatum]		82264.3	0.517195	40.9239	40.1545	75.8832	43.5744	0	37.6054	1	2	2	2	0	1
JAP84642.1	importin	subunit alpha-2 [Rhipicephalus appendiculatus]		55572.1	0.516293	161.747	128.954	111.6	130.932	0	76.7738	3	3	3	3	0	3
JAP79858.1	Rab	GDP dissociation inhibitor [Rhipicephalus appendiculatus]		49801.6	0.515761	148.97	77.1434	130.607	82.6977	0	101.284	3	3	3	3	0	3
AEO32925.1	hypothetical	protein, partial [Amblyomma maculatum]		49985.7	0.515209	2093.81	2153.65	1894.46	1223.51	275.431	1665.44	39	38	39	29	1	34
JAP79933.1	NADH	dehydrogenase (ubiquinone) flavoprotein 2 [Rhipicephalus appendiculatus]		27511.5	0.515136	87.4669	93.1709	85.9199	49.6856	0	87.628	1	1	1	1	0	1
AEO35442.1	hypothetical	protein [Amblyomma maculatum]		47114.4	0.514944	1114.61	898.046	842.596	865.147	0	605.148	23	24	24	13	0	19
JAT94230.1	putative	alcohol dehydrogenase class iii [Amblyomma aureolatum]		41325.8	0.514734	47.4177	30.942	36.1434	38.5827	0	20.3559	1	1	1	1	0	1
AEO34219.1;JAP68054.1;JAP86326.1;JAT92715.1;JAT99401.1	hypothetical;hypothetical;GTPase;hypothetical;hypothetical	protein [Amblyomma maculatum];protein [Hyalomma excavatum];KRas [Rhipicephalus appendiculatus];protein [Amblyomma aureolatum];protein [Amblyomma sculptum]		21656.82;21656.82;21656.82;21656.82;21656.82	0.514388	268.336	149.726	152.896	147.812	0	145.881	5	6	6	4	0	5
AEO32120.1;JAT94465.1;JAU01836.1	hypothetical;putative;putative	protein, partial [Amblyomma maculatum];monocyte differentiation [Amblyomma aureolatum];monocyte differentiation, partial [Amblyomma sculptum]		57859.77;76248.92;67636.13	0.513978	100.446	81.2146	64.3266	65.2532	0	61.1788	1	2	2	1	0	2
EEC12512.1;JAP68331.1;JAP85433.1;JAT91660.1;XP_029828710.1;XP_029830744.1	GTP-binding;putative;ADP-ribosylation;putative;ADP-ribosylation;ADP-ribosylation	ADP-ribosylation factor ARF6, putative [Ixodes scapularis];gtp-binding adp-ribosylation factor-like protein arl1, partial [Hyalomma excavatum];factor 6 [Rhipicephalus appendiculatus];gtp-binding adp-ribosylation factor-like protein arl1, partial [Amblyomma aureolatum];factor 6 [Ixodes scapularis];factor 6 [Ixodes scapularis]		23032.66;20451.57;20010.13;20196.3;20010.13;20010.13	0.513692	111.015	49.7984	67.0385	62.8272	0	54.2185	6	6	6	1	0	4
AEO32220.1;AEO32713.1	hypothetical	protein, partial [Amblyomma maculatum];protein, partial [Amblyomma maculatum]		48722.19;55905.85	0.51369	50.3924	49.8651	57.9095	41.9902	0	39.2587	5	5	5	4	0	3
AEO34616.1	hypothetical	protein [Amblyomma maculatum]		48082.1	0.51341	768.844	653.405	669.663	501.208	0	572.801	29	31	31	23	0	30
JAP86696.1	small	subunit ribosomal protein S15e [Rhipicephalus appendiculatus]		17282.4	0.513391	1240.25	1020.09	1182.17	735.37	0	1031.98	11	12	12	9	0	12
JAP63675.1;JAT96625.1	putative	nucleolar protein 14 [Hyalomma excavatum];nop14 nucleolar protein, partial [Amblyomma aureolatum]		93226.94;91368.73	0.513242	91.8373	123.147	77.2617	68.308	0	81.6849	1	1	1	1	0	1
JAT95266.1	putative	alcohol dehydrogenase class iv [Amblyomma aureolatum]		51242.4	0.512749	177.252	127.523	145.279	107.21	0	123.555	11	13	13	7	0	10
AEO34809.1	hypothetical	protein [Amblyomma maculatum]		17807.8	0.512542	4357.58	3442.39	3561.33	2445.24	564.285	2813.62	22	22	23	23	2	22
JAT95095.1	putative	aldehyde dehydrogenase [Amblyomma aureolatum]		53617.5	0.51238	546.207	391.319	389.257	319.718	0	360.099	17	18	18	9	0	15
AEO33270.1;JAT92285.1	hypothetical;putative	protein, partial [Amblyomma maculatum];actin-related protein arp2/3 complex subunit arpc5 [Amblyomma aureolatum]		17872.15;16616.8	0.512373	215.579	162.393	195.268	126.711	0	167.002	2	2	2	2	0	2
JAT93879.1	putative	serine/threonine kinase receptor-associated protein, partial [Amblyomma aureolatum]		35966.3	0.511804	263.273	206.167	191.731	175.24	0	163.15	9	10	10	8	0	7
JAP81015.1	lectin,	mannose-binding 1 [Rhipicephalus appendiculatus]		56988.3	0.510724	294.483	226.869	213.153	219.48	0	155.649	10	10	10	7	0	7
AEO35126.1	hypothetical	protein [Amblyomma maculatum]		45831.5	0.510209	330.847	341.279	303.89	249.319	0	248.653	18	20	20	11	0	19
JAT93209.1;JAU01386.1	putative	profilin [Amblyomma aureolatum];profilin binds actin monomers [Amblyomma sculptum]		14197;14197	0.510077	616.719	1012.98	1134.03	611.818	0	797.901	6	6	7	6	0	5
JAP68463.1;JAP85094.1	putative;peptide	translation elongation factor ef-1alpha [Hyalomma excavatum];chain release factor subunit 3 [Rhipicephalus appendiculatus]		62688.88;62774.94	0.50964	480.95	364.347	363.138	304.826	0	311.041	22	23	22	16	0	18
AEO33863.1	hypothetical	protein [Amblyomma maculatum]		NaN	0.509317	47.8033	57.65	41.1454	46.3323	0	28.333	1	1	1	1	0	1
JAP65209.1;JAT92073.1	putative	mitochondrial ribosomal protein l14 [Hyalomma excavatum];mitochondrial ribosomal protein l14 [Amblyomma aureolatum]		16007.04;15895.88	0.508768	6.17547	12.4756	17.3276	0	0	18.3048	1	1	1	0	0	1
JAT93168.1	putative	cathepsin l-like cysteine proteinase a, partial [Amblyomma aureolatum]		13249.1	0.508675	756.737	298.915	254.195	365.304	0	300.982	1	1	1	1	0	1
JAT79058.1	elongation	factor 1 alpha, partial [Ornithodoros brasiliensis]		44815.6	0.50753	1317.98	2854.44	3086.52	1228.81	545.666	1909.65	6	6	6	5	1	6
JAP85594.1	glutaryl-CoA	dehydrogenase [Rhipicephalus appendiculatus]		46040.6	0.506952	297.286	201.703	244.939	209.712	0	167.424	8	8	8	7	0	7
AEO35160.1;JAU02934.1	hypothetical;putative	protein [Amblyomma maculatum];vacuolar h+-atpase v1 sector subunit h, partial [Amblyomma sculptum]		55664.99;55064.25	0.506934	695.128	519.705	466.482	420.369	0	431.947	18	18	17	6	0	14
AEO36547.1	hypothetical	protein [Amblyomma maculatum]		31363.9	0.506093	98.4276	89.248	246.396	161.49	0	58.1911	3	3	3	3	0	3
AEO33064.1	hypothetical	protein, partial [Amblyomma maculatum]		26357	0.50546	60.1313	75.1121	85.0202	55.0715	0	56.2629	3	3	3	4	0	4
ACX53925.1;AEO35122.1;JAP77898.1	40S;hypothetical;small	ribosomal protein S14 [Rhipicephalus sanguineus];protein [Amblyomma maculatum];subunit ribosomal protein S14e [Rhipicephalus appendiculatus]		16176.54;16176.54;16176.54	0.505059	1353.31	1297.42	1313.1	934.023	0	1067.94	12	13	13	12	0	13
AEO34005.1	hypothetical	protein [Amblyomma maculatum]		34471.6	0.504812	1605.01	1294.13	1269.3	1053.4	0	1050.88	26	28	28	26	0	28
JAP78425.1	succinate-semialdehyde	dehydrogenase [Rhipicephalus appendiculatus]		54796.1	0.504486	137.258	125.399	108.786	69.056	0	118.331	7	7	7	2	0	5
JAP68534.1;JAP86074.1	putative;small	40s ribosomal protein s4 [Hyalomma excavatum];subunit ribosomal protein S4e [Rhipicephalus appendiculatus]		29706.92;29706.92	0.503866	363.229	263.623	309.727	244.629	0	227.281	6	5	6	6	0	6
JAP80090.1	serine/threonine-protein	phosphatase 5 [Rhipicephalus appendiculatus]		57014.1	0.502881	123.247	122.743	128.31	113.189	0	75.0388	4	4	4	2	0	4
JAT91307.1	hypothetical	protein, partial [Amblyomma aureolatum]		23476.7	0.502724	777.713	313.028	242.016	362.165	0	307.845	1	1	1	1	0	1
JAP86071.1	ATP-binding	cassette sub-family E member 1 [Rhipicephalus appendiculatus]		67615.5	0.502713	375.319	345.912	314.389	231.551	0	289.069	1	1	1	1	0	1
AEO32937.1;JAT96623.1	hypothetical;putative	protein, partial [Amblyomma maculatum];exosomal 3'-5' exoribonuclease complex subunit rrp41, partial [Amblyomma aureolatum]		31011.49;28822.81	0.502363	83.9198	68.6036	70.6039	47.7262	0	64.3646	3	3	3	1	0	2
JAT94537.1	hypothetical	protein [Amblyomma aureolatum]		38059.2	0.50195	1444.04	899.34	990.424	774.403	0	899	15	16	16	16	0	15
JAT92311.1	putative	selenoprotein t, partial [Amblyomma aureolatum]		16249.1	0.501853	51.5514	62.8397	45.4868	0	0	80.2352	1	1	1	0	0	1
EEC07395.1;JAP71582.1;JAR89760.1;XP_029839060.1	anaphase-promoting;putative;putative;anaphase-promoting	complex subunit, putative [Ixodes scapularis];anaphase-promoting complex apc subunit 5 [Ixodes ricinus];anaphase-promoting complex apc subunit 5 [Ixodes ricinus];complex subunit 5 [Ixodes scapularis]		67894.11;79913.98;79913.98;80259.38	0.501492	52.6902	19.2246	32.012	0	0	52.1184	1	1	1	0	0	1
JAP85619.1	ATP-dependent	RNA helicase UAP56/SUB2 [Rhipicephalus appendiculatus]		32603.7	0.500724	508.565	121.034	159.56	212.84	0	182.311	1	1	1	1	0	1
AEO34759.1;JAP64209.1;JAP77705.1;JAT92246.1	hypothetical;putative;vacuolar;putative	protein [Amblyomma maculatum];membrane coat complex retromer subunit [Hyalomma excavatum];protein sorting-associated protein 29 [Rhipicephalus appendiculatus];membrane coat complex retromer subunit [Amblyomma aureolatum]		20545.54;20559.56;20559.56;20545.54	0.500676	191.024	256.919	285.45	203.421	0	163.771	8	9	9	8	0	9
JAP67811.1;JAP85829.1;JAP85830.1	putative;AP-3;AP-3	bovine leukaemia virus receptor [Hyalomma excavatum];complex subunit delta-1 [Rhipicephalus appendiculatus];complex subunit delta-1 [Rhipicephalus appendiculatus]		137524.43;138287.4;138987.25	0.499461	135.1	92.6149	63.9509	77.742	0	67.9334	11	11	11	6	0	8
JAP66303.1;JAP79267.1;JAR86815.1;JAT93850.1;JAV98913.1;XP_029849543.1;XP_029849544.1	putative;ATP-dependent;atp;putative;GH23301,;ATP-dependent;ATP-dependent	atp-dependent clp protease atp-binding subunit clpx-like mitochondrial-like protein [Hyalomma excavatum];Clp protease ATP-binding subunit ClpX [Rhipicephalus appendiculatus];dependent clp protease atp binding subunit clpx mitochondrial like, partial [Carios mimon];atp-dependent clp protease atp-binding subunit clpx-like mitochondrial-like protein [Amblyomma aureolatum];partial [Ornithodoros mouba…		65656.66;65410.33;49251.67;66165.19;45426.35;66767.95;66767.95	0.498538	35.7296	46.0908	32.585	0	0	57.0354	3	2	3	0	0	2
ACX53977.1;JAT99212.1	cytochrome;putative	c oxidase subunit Va [Rhipicephalus sanguineus];cytochrome c oxidase subunit va [Amblyomma sculptum]		17515.08;17515.08	0.498403	654.131	661.519	630.016	629.769	0	339.956	6	6	6	4	0	4
AEO32893.1	hypothetical	protein, partial [Amblyomma maculatum]		44050	0.498304	822.126	584.802	705.917	517.865	0	534.974	24	24	25	19	0	24
EEC14011.1;JAP72666.1;JAP72667.1;XP_029848460.1;XP_029848461.1;XP_029848462.1	conserved;putative;putative;unc-112-related;unc-112-related;unc-112-related	hypothetical protein, partial [Ixodes scapularis];mitogen inducible protein product, partial [Ixodes ricinus];mitogen inducible protein product, partial [Ixodes ricinus];protein [Ixodes scapularis];protein [Ixodes scapularis];protein [Ixodes scapularis]		77225.24;78247.42;78247.42;77583.82;77583.82;77583.82	0.497996	218.24	124.71	109.051	91.4369	0	133.658	3	3	3	2	0	3
JAT94325.1	putative	ubiquitin conjugation factor e4 b, partial [Amblyomma aureolatum]		86814.8	0.49795	148.336	102.212	88.9091	78.0929	0	90.9394	4	4	4	2	0	4
AEO34863.1;EEC09236.1;JAP68088.1;JAP74031.1;JAP83556.1;JAT92105.1;JAU02828.1;XP_002400181.1	hypothetical;RNA;putative;putative;DNA-directed;putative;putative;DNA-directed	protein [Amblyomma maculatum];polymerase subunit K, putative [Ixodes scapularis];rna polymerase subunit k [Hyalomma excavatum];rna polymerase subunit k [Ixodes ricinus];RNA polymerases I, II, and III subunit RPABC2 [Rhipicephalus appendiculatus];rna polymerase subunit k [Amblyomma aureolatum];rna polymerase subunit k [Amblyomma sculptum];RNA polymerases I, II, and III subunit RPABC2 [Ixodes scapu…		14756.35;14730.27;14841.4;14730.27;14726.27;14756.35;14742.33;14730.27	0.496655	34.8154	53.0652	56.7206	0	0	71.8169	1	1	1	0	0	1
JAP66927.1	putative	chaperonin [Hyalomma excavatum]		60999.9	0.496543	629.823	447.752	401.563	331.015	0	403.441	6	6	6	5	0	6
AEO33879.1	hypothetical	protein [Amblyomma maculatum]		NaN	0.495909	170.264	165.633	176.17	133.475	0	120.464	6	7	7	3	0	5
AEO32738.1	hypothetical	protein, partial [Amblyomma maculatum]		36874.5	0.495707	241.923	266.66	239.711	150.702	0	220.233	7	8	8	6	0	6
JAP76849.1;JAP79973.1	translation	initiation factor 3 subunit L [Rhipicephalus appendiculatus]		61899.89;62305.3	0.494258	146.206	96.0964	132.397	98.0136	0	87.1847	2	2	2	2	0	2
JAP84512.1	methylenetetrahydrofolate	dehydrogenase (NADP+) / methenyltetrahydrofolate cyclohydrolase [Rhipicephalus appendiculatus]		19999.6	0.493803	1223.38	438.904	555.943	559.012	0	536.357	2	2	2	2	0	2
JAP77283.1	regulator	of microtubule dynamics protein 1 [Rhipicephalus appendiculatus]		33882.4	0.493642	1421.49	878.421	963.789	939.309	0	671.789	5	5	5	5	0	5
JAP86526.1	large	subunit ribosomal protein L10Ae [Rhipicephalus appendiculatus]		24594.1	0.493308	756.807	548.517	552.917	404.21	0	512.475	17	18	17	15	0	18
AEO35354.1	hypothetical	protein [Amblyomma maculatum]		34167.8	0.493008	127.166	84.7991	90.3311	64.7964	0	84.2379	8	8	8	4	0	6
AEO34409.1;JAU02204.1	hypothetical;putative	protein [Amblyomma maculatum];cytochrome, partial [Amblyomma sculptum]		56704.73;36914.49	0.492907	206.756	105.408	81.73	86.541	0	107.612	2	2	2	1	0	2
AEO33135.1	hypothetical	protein, partial [Amblyomma maculatum]		42412.7	0.492746	439.493	332.058	304.59	287.979	0	242.285	8	8	8	6	0	8
JAT93663.1	putative	acetylcholinesterase/butyrylcholinesterase, partial [Amblyomma aureolatum]		58288.4	0.492121	248.902	245.163	287.039	220.825	0	163.572	13	13	13	10	0	12
ADC97461.1;ADC97462.1	putative	60S ribosomal protein L13e, partial [Amblyomma americanum];60S ribosomal protein L13e, partial [Amblyomma americanum]		24077.21;24077.21	0.491571	367.927	266.132	261.582	154.6	0	285.672	5	5	5	4	0	5
JAP79975.1	DNA	replication licensing factor MCM6 [Rhipicephalus appendiculatus]		95816.4	0.491499	103.872	88.4348	94.759	67.9438	0	73.1487	9	10	10	2	0	8
JAT91548.1	putative	members of chemokine-like factor super family [Amblyomma aureolatum]		16507.6	0.490829	12.6172	11.566	20.5542	10.9385	0	11.0199	1	1	1	1	0	1
JAT92122.1	putative	cytochrome c oxidase subunit vic [Amblyomma aureolatum]		8354.79	0.490619	164.935	235.606	170.211	97.7964	0	182.226	1	1	1	1	0	1
AEO33046.1	hypothetical	protein, partial [Amblyomma maculatum]		39609.6	0.490076	152.913	135.006	107.053	99.9146	0	93.6515	8	8	8	6	0	8
AEO34303.1	hypothetical	protein [Amblyomma maculatum]		65290.9	0.48984	175.599	209.638	212.179	171.662	0	120.976	2	2	2	2	0	2
AEO32642.1	hypothetical	protein, partial [Amblyomma maculatum]		92937.6	0.488171	15.3569	14.0528	14.7593	0	0	21.562	1	1	1	0	0	1
AEO35195.1;JAP68162.1;JAP81175.1;JAT92744.1	hypothetical;putative;U6;putative	protein [Amblyomma maculatum];snrnp core protein [Hyalomma excavatum];snRNA-associated Sm-like protein LSm2 [Rhipicephalus appendiculatus];snrnp core protein [Amblyomma aureolatum]		10785.42;10785.42;10785.42;10785.42	0.488107	100.498	95.3893	103.897	74.7714	0	71.5556	5	6	6	2	0	5
JAT94288.1	putative	exocyst component protein [Amblyomma aureolatum]		74636.1	0.487879	109.235	70.0047	68.2097	55.8095	0	64.916	6	6	6	3	0	5
AMK38059.1;AMK38060.1;XP_029833798.1;XP_029833799.1	Na/K-ATPase;Na/K-ATPase;sodium/potassium-transporting;sodium/potassium-transporting	isoform a [Ixodes scapularis];isoform b [Ixodes scapularis];ATPase subunit alpha-B isoform X1 [Ixodes scapularis];ATPase subunit alpha-B isoform X2 [Ixodes scapularis]		114532.74;114615.85;114876.13;114491.69	0.48784	0	11.2465	30.3992	0	0	20.3165	0	1	1	0	0	1
JAT94334.1	putative	smt3/sumo-activating complex aos1/rad31 component [Amblyomma aureolatum]		37927.4	0.487719	71.3288	36.3256	34.1053	40.4228	0	28.7161	3	3	3	1	0	2
AEO34097.1;JAU02839.1	hypothetical;putative	protein [Amblyomma maculatum];sorting nexin [Amblyomma sculptum]		19417.16;19417.16	0.487209	912.379	555.857	516.669	468.305	0	498.757	9	10	10	8	0	9
EEC09261.1;JAP72721.1;XP_029823070.1;XP_029846717.1	secretory;putative;eukaryotic;neurofilament	protein, putative, partial [Ixodes scapularis];translation initiation factor 5b eif-5b [Ixodes ricinus];translation initiation factor 5B-like [Ixodes scapularis];medium polypeptide [Ixodes scapularis]		17968.51;83143.71;83382.88;83195.69	0.486938	206.772	224.603	237.242	220.802	0	104.773	2	1	1	2	0	2
JAP66310.1;JAP76772.1;JAP84252.1;JAP84253.1;JAP84254.1;JAT93708.1	putative;epsin;epsin;epsin;epsin;putative	equilibrative nucleoside transporter protein [Hyalomma excavatum];[Rhipicephalus appendiculatus];[Rhipicephalus appendiculatus];[Rhipicephalus appendiculatus];[Rhipicephalus appendiculatus];equilibrative nucleoside transporter protein, partial [Amblyomma aureolatum]		52472.19;58327.81;52556.33;58926.42;60660.35;43978.26	0.486422	105.399	67.2729	73.709	65.3244	0	54.5208	4	4	4	2	0	4
JAP68085.1;JAP83719.1;JAT94245.1	putative;Zinc;putative	zinc transporter 7-like protein [Hyalomma excavatum];transporter 7 [Rhipicephalus appendiculatus];zn2+ transporter [Amblyomma aureolatum]		41418.49;41989.14;41746.96	0.48635	118.357	103.126	82.773	57.8237	0	90.151	1	1	1	1	0	1
JAT94383.1	putative	membrane coat complex retromer subunit vps35 [Amblyomma aureolatum]		93419.4	0.485541	433.276	381.38	370.881	269.741	0	305.886	31	33	33	20	0	30
EEC08951.1;JAP73069.1;JAR94654.1;JAU01299.1;XP_029848453.1;XP_029848454.1	lipin,;hypothetical;hypothetical;hypothetical;phosphatidate;phosphatidate	putative [Ixodes scapularis];protein, partial [Ixodes ricinus];protein, partial [Ixodes ricinus];protein [Amblyomma sculptum];phosphatase LPIN3 [Ixodes scapularis];phosphatase LPIN3 [Ixodes scapularis]		95857.33;92063.15;92120.25;117517.29;116522.64;116522.64	0.48544	17.2458	15.1691	11.3398	0	0	21.2402	2	2	2	0	0	1
ACX53999.1	protein	disulfide isomerase [Rhipicephalus sanguineus]		NaN	0.484991	8.3144	4.41684	3.32569	0	0	7.78747	1	1	1	0	0	1
AEO35458.1;JAP77893.1;JAT92292.1	hypothetical;protein;putative	protein [Amblyomma maculatum];transport protein SEC61 subunit beta [Rhipicephalus appendiculatus];sec61 protein translocation complex beta subunit, partial [Amblyomma aureolatum]		9800.27;9800.27;9669.07	0.484765	211.549	264.963	272.61	142.823	0	220.325	4	4	4	2	0	4
AEO35232.1	hypothetical	protein [Amblyomma maculatum]		56910.9	0.484741	115.366	89.2727	99.9337	77.254	0	70.3844	13	14	14	5	0	12
JAP66920.1	putative	medium chain acyl-coa dehydrogenase [Hyalomma excavatum]		46515.2	0.48458	699.289	502.575	444.506	394.462	0	403.336	12	16	16	11	0	16
JAP86528.1	large	subunit ribosomal protein L27e [Rhipicephalus appendiculatus]		16238.2	0.484504	1489.69	1437.16	1255.47	907.329	0	1119.03	14	14	14	10	0	14
ADN23551.1;AEO34815.1;JAP68137.1;JAP78007.1	putative;hypothetical;putative;large	ribosomal protein L27A, partial [Hyalomma rufipes];protein [Amblyomma maculatum];ribosomal protein l27a [Hyalomma excavatum];subunit ribosomal protein L27Ae [Rhipicephalus appendiculatus]		13422.55;16788.47;16760.46;16787.49	0.484349	1577.25	1442.59	1281.19	893.41	0	1189.79	8	8	8	5	0	5
JAP82867.1;JAT95657.1	regulator;putative	of nonsense transcripts 2 [Rhipicephalus appendiculatus];nonsense-mediated mrna decay 2 protein [Amblyomma aureolatum]		97067.08;143039.41	0.483709	42.6692	52.2682	49.9366	0	0	70.0769	3	3	3	0	0	3
JAP78682.1	acetyl-CoA	acyltransferase 2 [Rhipicephalus appendiculatus]		42137.7	0.483585	262.649	269.638	248.169	220.982	0	156.435	5	5	5	3	0	5
AEO34330.1;EEC08397.1;JAP63931.1;JAP77321.1;JAT92168.1;XP_002435567.2;XP_029831963.1	hypothetical;rotamase,;putative;peptidyl-prolyl;putative;peptidyl-prolyl;peptidyl-prolyl	protein [Amblyomma maculatum];putative [Ixodes scapularis];parvulin-like peptidyl-prolyl cis-trans isomerase [Hyalomma excavatum];cis-trans isomerase NIMA-interacting 4 [Rhipicephalus appendiculatus];parvulin-like peptidyl-prolyl cis-trans isomerase [Amblyomma aureolatum];cis-trans isomerase NIMA-interacting 4 [Ixodes scapularis];cis-trans isomerase NIMA-interacting 4-like [Ixodes scapularis]		14128.2;13899.99;14116.15;14084.15;14038.12;13914.02;13899.99	0.483579	0	39.2299	61.8505	31.6707	0	17.2097	0	1	1	1	0	1
JAP64723.1	putative	nuclear receptor coactivator 5 strongylocentrotus purpuratus [Hyalomma excavatum]		72539.9	0.483361	343.223	207.983	174.762	187.555	0	163.349	6	7	7	4	0	7
JAP78958.1	N-acetyltransferase	10 [Rhipicephalus appendiculatus]		110992	0.482994	104.903	87.2219	71.8698	58.3087	0	69.199	8	9	10	1	0	5
JAP85711.1	kynurenine-oxoglutarate	transaminase [Rhipicephalus appendiculatus]		50602.8	0.482483	659.538	640.963	552.046	420.337	0	473.487	9	9	9	8	0	9
EEC16489.1;XP_002413181.1	vesicle;coatomer	coat complex COPI, beta' subunit, putative [Ixodes scapularis];subunit beta' [Ixodes scapularis]		104039.03;104039.03	0.482445	253.508	186.392	209.377	154.799	0	158.441	7	8	9	8	0	7
JAP82405.1	20S	proteasome subunit beta 4 [Rhipicephalus appendiculatus]		23004.6	0.482206	522.757	341.493	228.469	288.843	0	238.073	2	2	2	2	0	2
AEO32649.1	hypothetical	protein, partial [Amblyomma maculatum]		40119.8	0.48218	288.563	348.213	427.606	236.08	0	277.145	14	15	15	10	0	15
JAT94945.1	putative	long-chain acyl-coa transporter [Amblyomma aureolatum]		66216.6	0.482129	323.919	264.021	307.489	265.46	0	166.253	1	2	2	2	0	2
JAT94431.1	putative	ribonuclease p protein subunit p30 [Amblyomma aureolatum]		32933.9	0.482064	21.1904	31.3437	38.0247	31.5498	0	12.1053	2	2	2	1	0	1
JAP80877.1	large	subunit ribosomal protein L4e [Rhipicephalus appendiculatus]		47774.1	0.482061	977.669	1194.59	1082.19	524.44	0	1044.41	4	4	4	4	0	4
JAT95242.1	putative	steroid reductase required for elongation of the very long chain fatty acids [Amblyomma aureolatum]		34762.7	0.481918	163.3	156.358	162.514	132.323	0	100.044	4	6	6	3	0	4
JAT93536.1	putative	phosphatidic acid-preferring phospholipase a1, partial [Amblyomma aureolatum]		40030.1	0.481734	78.0732	31.8285	37.8372	34.3455	0	36.8254	2	2	2	1	0	1
JAP64322.1;JAP81812.1	putative;prohibitin	prohibitin [Hyalomma excavatum];1 [Rhipicephalus appendiculatus]		29985.3;29985.3	0.481614	359.007	242.542	316.454	223.229	0	218.893	13	15	15	11	0	13
JAT93585.1;JAU00421.1	putative	ribosome assembly protein, partial [Amblyomma aureolatum];ribosome assembly protein, partial [Amblyomma sculptum]		50528.58;50391.44	0.481489	131.833	83.9971	77.9429	67.3985	0	74.0499	4	4	4	3	0	3
AEO34286.1	hypothetical	protein [Amblyomma maculatum]		23653.6	0.481474	33.1227	28.1917	21.8481	0	0	40.0405	1	1	1	0	0	1
JAP78681.1	starch	phosphorylase [Rhipicephalus appendiculatus]		97978.5	0.481327	271.004	178.917	246.053	166.784	0	168.207	3	4	4	2	0	2
JAP67773.1;JAP80662.1;JAT96445.1;JAU01496.1	putative;golgi;putative;putative	golgi protein [Hyalomma excavatum];phosphoprotein 3 [Rhipicephalus appendiculatus];golgi protein [Amblyomma aureolatum];golgi protein [Amblyomma sculptum]		32412.26;32422.3;32376.25;32376.25	0.480855	91.6065	94.4994	87.3472	48.1654	0	83.3258	8	7	9	4	0	5
AEO32673.1;JAT95992.1;JAU02259.1	hypothetical;putative;putative	protein, partial [Amblyomma maculatum];spindle pole body protein, partial [Amblyomma aureolatum];spindle pole body protein, partial [Amblyomma sculptum]		56101.12;50551.85;55521.6	0.480723	89.9702	84.6488	47.4228	68.7002	0	38.0404	4	4	4	2	0	4
JAP81714.1	protein	NEF1 [Rhipicephalus appendiculatus]		9667.75	0.480205	1934.58	490.149	574.517	572.725	0	867.529	1	1	1	1	0	1
JAP71285.1;JAR94491.1;XP_029849202.1;XP_029849203.1	putative;putative;V-type;V-type	vacuolar h+-atpase v1 sector subunit a [Ixodes ricinus];vacuolar h+-atpase v1 sector subunit a [Ixodes ricinus];proton ATPase catalytic subunit A [Ixodes scapularis];proton ATPase catalytic subunit A [Ixodes scapularis]		68027.74;68045.77;68045.77;68045.77	0.479993	1770.35	2388.18	1627.78	1033.03	0	1744.36	1	1	1	1	0	1
EEC07187.1	glutamyl-tRNA	synthetase, cytoplasmic, putative [Ixodes scapularis]		168559	0.479868	307.912	295.999	305.568	215.233	0	221.196	24	24	25	14	0	23
JAP66856.1	putative	ubiquitin-like protein [Hyalomma excavatum]		8691.05	0.479836	194.926	146.03	138.357	68.4947	0	161.497	1	1	1	1	0	1
JAP65101.1;JAT99069.1;JAU02917.1	hipothetical	protein [Hyalomma excavatum];protein [Amblyomma aureolatum];protein [Amblyomma sculptum]		50447.56;52178.3;51597.65	0.479606	211.413	216.53	194.423	147.148	0	151.342	15	14	15	5	0	10
JAP73032.1;JAT96547.1;JAW06500.1;XP_029828386.1;XP_029828387.1	putative;putative;Lim;LIM;LIM	lim domain binding protein ldb1/nli/clim, partial [Ixodes ricinus];lim domain binding protein ldb1/nli/clim, partial [Amblyomma aureolatum];domain-binding protein, partial [Ornithodoros moubata];domain-binding protein 2 isoform X1 [Ixodes scapularis];domain-binding protein 2 isoform X2 [Ixodes scapularis]		51381.82;50454.04;49315.48;54020.79;53531.22	0.479271	21.6112	16.3915	21.7342	0	0	28.6302	3	3	3	0	0	1
JAT94509.1	putative	nadp-dependent isocitrate dehydrogenase, partial [Amblyomma aureolatum]		51861.4	0.478834	225.275	149.58	142.905	131.353	0	116.568	3	3	2	2	0	2
JAP65557.1	putative	proline and glutamine-rich splicing factor sfpq [Hyalomma excavatum]		81184.1	0.478812	346.211	246.261	319.389	183.571	0	253.039	2	2	2	1	0	2
JAT95151.1	putative	glutamine synthetase [Amblyomma aureolatum]		45103.8	0.478405	659.985	491.216	417.357	344.136	0	406.27	4	4	4	4	0	4
JAT94232.1	putative	translation initiation factor eif-2b alpha subunit, partial [Amblyomma aureolatum]		33956.1	0.478246	33.9261	14.1081	12.3804	11.5396	0	17.3534	2	2	2	2	0	2
JAP82315.1	ubiquitin	carboxyl-terminal hydrolase 9/24 [Rhipicephalus appendiculatus]		285567	0.478109	151.673	135.026	149.775	111.097	0	97.5854	16	17	17	6	0	12
AEO34579.1	hypothetical	protein [Amblyomma maculatum]		55375.2	0.477819	364.973	309.506	390.734	295.59	0	213.388	3	3	3	3	0	3
JAP84953.1	ribose-phosphate	pyrophosphokinase [Rhipicephalus appendiculatus]		44072.7	0.476662	2152.53	1299.31	1585.49	1138.8	0	1262.31	25	25	26	24	0	24
JAP66660.1;JAP85899.1	putative;AP-1	vesicle coat complex ap-3 delta subunit [Hyalomma excavatum];complex subunit gamma-1 [Rhipicephalus appendiculatus]		94643.63;94934.12	0.476139	239.179	139.132	138.073	130.065	0	115.806	13	16	16	5	0	12
EEC06379.1;XP_002404930.2;XP_029824219.1	transcription	termination factor, mTERF, putative [Ixodes scapularis];termination factor 3, mitochondrial [Ixodes scapularis];termination factor 3, mitochondrial-like [Ixodes scapularis]		46266.04;46264.07;46288.09	0.474605	169.549	46.7318	45.7731	22.3067	0	102.066	1	1	1	1	0	1
JAP72762.1;XP_029830016.1	putative;probable	methylmalonate semialdehyde dehydrogenase, partial [Ixodes ricinus];methylmalonate-semialdehyde dehydrogenase [acylating], mitochondrial [Ixodes scapularis]		56343.99;56718.43	0.474094	199.551	216.178	187.379	147.784	0	138.145	2	2	2	2	0	2
JAP83350.1	pre-mRNA-processing	factor 6 [Rhipicephalus appendiculatus]		105618	0.473836	165.784	73.7016	67.9013	81.6778	0	63.9733	10	12	12	4	0	12
AEO34008.1;AEO34042.1;JAT94960.1	hypothetical;hypothetical;putative	protein [Amblyomma maculatum];protein [Amblyomma maculatum];aldo/keto reductase family [Amblyomma aureolatum]		35451.69;33132.02;35408.79	0.473293	268.654	263.663	195.258	95.6915	0	248.665	2	2	2	1	0	2
JAP85501.1	protein	O-GlcNAc transferase [Rhipicephalus appendiculatus]		113817	0.472949	219.257	205.869	203.628	137.616	0	159.753	11	12	12	7	0	7
AEO35946.1	hypothetical	protein [Amblyomma maculatum]		44289.5	0.472315	87.9076	94.2753	121.811	0	0	143.581	1	1	1	0	0	1
JAP77762.1;JAT92083.1	myosin;putative	regulatory light chain 12 [Rhipicephalus appendiculatus];myosin regulatory light chain, partial [Amblyomma aureolatum]		22249.83;21735.17	0.472063	174.088	110.038	130.911	93.0096	0	102.914	4	4	4	3	0	4
AEO34111.1	hypothetical	protein [Amblyomma maculatum]		53302.6	0.471385	102.236	70.8974	76.2449	59.7381	0	57.815	5	5	5	2	0	4
EEC11649.1;JAP64794.1;JAP79935.1;JAP79936.1;JAR90261.1;JAT96252.1;XP_029835770.1;XP_029835771.1	casein;putative;casein;casein;putative;putative;casein;casein	kinase, putative [Ixodes scapularis];casein kinase serine/threonine/tyrosine protein kinase [Hyalomma excavatum];kinase 1, gamma [Rhipicephalus appendiculatus];kinase 1, gamma [Rhipicephalus appendiculatus];serine/threonine protein kinase [Ixodes ricinus];casein kinase serine/threonine/tyrosine protein kinase [Amblyomma aureolatum];kinase I isoform X1 [Ixodes scapularis];kinase I isoform X2 [Ixod…		49612.46;51841.19;51810.16;48779.81;54205.87;51916.26;51475.86;48445.51	0.471246	124.484	42.6888	50.7717	63.6055	0	39.0998	2	2	2	1	0	1
JAP67842.1;JAP84595.1;JAT96163.1;JAU01572.1	putative;NAD+;putative;putative	nad kinase domain-containing protein 1 mitochondrial, partial [Hyalomma excavatum];kinase [Rhipicephalus appendiculatus];nad kinase domain-containing protein 1 mitochondrial, partial [Amblyomma aureolatum];nad kinase domain-containing protein 1 mitochondrial, partial [Amblyomma sculptum]		46490.37;58755.65;45809.65;45724.52	0.471017	97.571	106.082	90.4496	58.5596	0	79.9677	4	5	5	2	0	3
AEO32353.1	hypothetical	protein, partial [Amblyomma maculatum]		50673	0.470974	234.076	167.934	143.132	115.901	0	140.847	6	6	6	1	0	4
JAT93866.1	putative	2-oxoglutarate dehydrogenase e1 subunit [Amblyomma aureolatum]		115407	0.470794	218.144	146.063	136.677	101.748	0	134.065	14	18	18	5	0	11
JAP65092.1;JAP84242.1;JAT94521.1	putative;C-terminal;putative	transcription factor ctbp [Hyalomma excavatum];binding protein [Rhipicephalus appendiculatus];d-3-phosphoglycerate dehydrogenase [Amblyomma aureolatum]		45433.96;45433.96;45433.96	0.47045	390.28	230.213	242.769	228.316	0	177.806	12	12	12	6	0	10
JAP81397.1	CDC42	binding protein kinase alpha [Rhipicephalus appendiculatus]		136825	0.470256	195.665	112.771	122.888	67.6768	0	135.156	6	6	6	2	0	5
AEO33607.1	hypothetical	protein, partial [Amblyomma maculatum]		25278.5	0.470146	129.395	77.8243	64.7317	82.6166	0	45.2404	2	2	2	1	0	1
JAP84827.1	6-phosphogluconate	dehydrogenase [Rhipicephalus appendiculatus]		52735.2	0.469426	29.976	82.9506	56.2526	23.2356	0	56.1814	1	1	1	1	0	1
JAT95021.1	putative	muscle m-line assembly protein unc-89, partial [Amblyomma aureolatum]		150925	0.468877	147.588	138.54	110.406	72.9594	0	112.967	10	12	12	4	0	10
JAT94883.1	putative	3 hydroxysteroid dehydrogenase, partial [Amblyomma aureolatum]		27819.2	0.46864	97.4445	50.3838	62.992	0	0	98.7988	1	1	1	0	0	1
AEO33114.1;AEO33740.1;JAT95964.1	hypothetical;hypothetical;putative	protein, partial [Amblyomma maculatum];protein, partial [Amblyomma maculatum];u5 snrnp-associated rna splicing factor, partial [Amblyomma aureolatum]		37617.89;30587.28;39511.15	0.467865	20.5314	39.0167	28.7047	16.6437	0	24.6467	1	1	1	1	0	1
AEO36585.1;JAP66601.1;JAP77959.1;JAT97980.1	hypothetical;putative;nucleoside;putative	protein [Amblyomma maculatum];nucleoside-diphosphate sugar epimerase [Hyalomma excavatum];diphosphate sugar epimerase [Rhipicephalus appendiculatus];nucleoside-diphosphate sugar epimerase [Amblyomma aureolatum]		29693.5;29614.37;32772.11;NaN	0.46744	23.0801	22.1581	17.0174	19.9797	0	9.12101	1	1	1	1	0	1
JAP82693.1	aspartate	aminotransferase, cytoplasmic [Rhipicephalus appendiculatus]		45651.2	0.466808	72.7935	49.0969	46.2276	0	0	78.4787	1	1	1	0	0	1
JAP71139.1;JAP79294.1;JAT98857.1;XP_029824423.1	putative;solute;putative;solute	bumetanide-sensitive sodium-potassium-chloride cotransporter-like protein, partial [Ixodes ricinus];carrier family 12 (sodium/potassium/chloride transporter), member 2 [Rhipicephalus appendiculatus];k+/cl- cotransporter kcc1, partial [Amblyomma aureolatum];carrier family 12 member 2-like [Ixodes scapularis]		125005.2;123473.11;121553.12;121616.08	0.466232	114.717	161.201	138.942	116.681	0	76.7402	1	2	2	2	0	2
AEO35540.1;JAT98945.1	hypothetical;putative	protein [Amblyomma maculatum];phosphoserine phosphatase [Amblyomma aureolatum]		26145.61;26101.55	0.466141	115.942	66.9326	77.5792	60.0102	0	61.398	3	3	3	1	0	3
AEO34841.1	hypothetical	protein [Amblyomma maculatum]		15917.2	0.4661	552.846	521.177	488.459	321.814	0	406.459	8	9	10	10	0	9
JAT93986.1	putative	rna methylase, partial [Amblyomma aureolatum]		44654.3	0.46599	168.363	94.7468	124.592	84.4563	0	96.2092	4	4	4	2	0	4
JAP66802.1;JAP77114.1;JAP77115.1;JAP77116.1;JAP80625.1;JAP80626.1;JAT94318.1	putative;guanine;guanine;guanine;guanine;guanine;putative	guanine nucleotide exchange factor, partial [Hyalomma excavatum];nucleotide exchange factor [Rhipicephalus appendiculatus];nucleotide exchange factor [Rhipicephalus appendiculatus];nucleotide exchange factor [Rhipicephalus appendiculatus];nucleotide exchange factor [Rhipicephalus appendiculatus];nucleotide exchange factor [Rhipicephalus appendiculatus];guanine nucleotide exchange factor, partial …		176194.23;176783.02;176846.23;180418.21;174658.69;180355.01;176288.52	0.465889	231.685	205.903	171.924	108.719	0	175.246	3	4	3	2	0	2
EEC09178.1;JAP74634.1;JAR94480.1;JAT91659.1;spB7PRF6.1MTND_IXOSC;XP_002399605.2	acireductone;putative;putative;putative;RecName:;1,2-dihydroxy-3-keto-5-methylthiopentene	dioxygenase, putative [Ixodes scapularis];secreted protein [Ixodes ricinus];acireductone dioxygenaseacireductone dioxygenase [Ixodes ricinus];secreted protein [Amblyomma aureolatum];Full=1,2-dihydroxy-3-keto-5-methylthiopentene dioxygenase; AltName: Full=Acireductone dioxygenase (Fe(2+)-requiring); Short=ARD; Short=Fe-ARD;dioxygenase [Ixodes scapularis]		21676.38;NaN;NaN;21658.38;21676.38;21690.41	0.463757	236.214	142.846	114.647	87.5467	0	141.413	2	2	2	1	0	1
JAP77875.1	NudC	domain-containing protein [Rhipicephalus appendiculatus]		66700.6	0.463663	105.663	48.6929	60.2302	14.2088	0	85.2868	2	2	2	1	0	1
JAT91934.1;JAT92548.1	putative	15-hydroxyprostaglandin dehydrogenase, partial [Amblyomma aureolatum];15-hydroxyprostaglandin dehydrogenase, partial [Amblyomma aureolatum]		19930.98;19934.94	0.46347	88.5477	41.2998	23.1398	33.319	0	37.586	2	2	2	2	0	2
AEO33426.1;JAP68244.1;JAP75960.1;JAP78259.1;JAP78260.1;JAT93357.1;JAU02283.1	hypothetical;putative;RNA-binding;RNA-binding;RNA-binding;putative;putative	protein, partial [Amblyomma maculatum];rna-binding protein musashi/mrna cleavage and polyadenylation factor i complex, partial [Hyalomma excavatum];protein Musashi [Rhipicephalus appendiculatus];protein Musashi [Rhipicephalus appendiculatus];protein Musashi [Rhipicephalus appendiculatus];rna-binding protein musashi/mrna cleavage and polyadenylation factor i complex, partial [Amblyomma aureolatum]…		31740.43;28826.91;31391.69;28725.8;32678.32;32019.82;27676.62	0.463344	162.175	134.041	141.719	99.5078	0	103.407	9	10	10	3	0	7
AEO35777.1	hypothetical	protein [Amblyomma maculatum]		50197.1	0.463268	615.897	569.867	432.363	394.768	0	354.859	12	14	14	7	0	12
AEO34472.1	hypothetical	protein [Amblyomma maculatum]		51163.7	0.462815	107.247	86.6228	72.813	81.9405	0	41.4844	3	3	3	1	0	2
AEO32714.1	hypothetical	protein, partial [Amblyomma maculatum]		24731.5	0.462676	1876.08	983.807	697.247	661.459	0	984.341	1	1	1	1	0	1
JAT93462.1	putative	translation initiation factor 4f helicase subunit eif-4a [Amblyomma aureolatum]		50478.5	0.462477	691.618	637.139	747.911	490.81	0	469.601	32	33	33	28	0	31
JAT93916.1	putative	e3 ubiquitin-protein ligase ubr3, partial [Amblyomma aureolatum]		193722	0.462307	17.5755	31.0604	30.5286	0	0	36.5983	1	1	1	0	0	1
JAP64265.1;JAP83163.1;JAT96315.1	putative;U1;putative	u1 small nuclear ribonucleoprotein rrm superfamily [Hyalomma excavatum];small nuclear ribonucleoprotein 70kDa [Rhipicephalus appendiculatus];u1 small nuclear ribonucleoprotein rrm superfamily [Amblyomma aureolatum]		52779.83;52618.65;52161.36	0.46217	69.9239	63.0986	71.2133	44.3082	0	50.0834	2	3	3	1	0	2
AEO33944.1;JAT98386.1	hypothetical;putative	protein [Amblyomma maculatum];ubiquitin regulatory protein [Amblyomma aureolatum]		37447.4;37603.51	0.461941	168.822	126.342	102.951	116.984	0	66.9224	2	2	2	2	0	2
AEO35173.1	hypothetical	protein [Amblyomma maculatum]		46656.2	0.461328	628.982	367.19	356.365	307.853	0	316.11	4	4	5	4	0	4
ACX53973.1;AEO34787.1;JAT99213.1	cytochrome;hypothetical;putative	c oxidase polypeptide Vb [Rhipicephalus sanguineus];protein [Amblyomma maculatum];cytochrome c oxidase polypeptide vb, partial [Amblyomma sculptum]		14316.56;19015.08;13828.9	0.461091	228.354	231.819	201.935	152.944	0	152.348	9	9	9	7	0	7
JAT94603.1	putative	polya polymerase, partial [Amblyomma aureolatum]		89319.4	0.460994	158.414	150.047	163.164	94.088	0	123.328	9	10	10	3	0	8
JAP73494.1;XP_029847819.1;XP_029847820.1	putative;piwi-like;piwi-like	translation initiation factor 2c eif-2c, partial [Ixodes ricinus];protein 1 [Ixodes scapularis];protein 1 [Ixodes scapularis]		97633.82;99922.31;99922.31	0.460669	422.152	321.993	303.734	242.026	0	240.699	2	2	2	2	0	2
JAP64666.1	putative	chaperonin subunit 6a zeta [Hyalomma excavatum]		58085.3	0.460317	1289.37	915.93	818.059	745.168	0	646.536	7	7	7	5	0	7
JAT95197.1	putative	thioredoxin/protein disulfide isomerase, partial [Amblyomma aureolatum]		71588.5	0.459481	135.35	70.0763	78.996	57.0922	0	73.5943	7	7	7	3	0	6
JAT92222.1	putative	prolyl-trna synthetase, partial [Amblyomma aureolatum]		56434.4	0.458264	145.069	85.2002	93.6417	59.1837	0	89.2527	8	9	9	5	0	6
JAT93715.1;JAU01336.1	putative	actin regulatory gelsolin/villin family, partial [Amblyomma aureolatum];actin regulatory gelsolin/villin family, partial [Amblyomma sculptum]		138431.17;124741.7	0.457329	112.16	92.3729	72.0192	0	0	126.475	2	2	1	0	0	1
EEC12065.1;JAP68985.1;JAP84944.1;JAT96788.1;XP_002405760.2	mediator;putative;mediator;putative;mediator	of RNA polymerase II transcription subunit, putative [Ixodes scapularis];mediator of rna polymerase ii transcription subunit 24 [Ixodes ricinus];of RNA polymerase II transcription subunit 24 [Rhipicephalus appendiculatus];mediator of rna polymerase ii transcription subunit [Amblyomma aureolatum];of RNA polymerase II transcription subunit 24 [Ixodes scapularis]		112915.8;112943.85;112475.31;112505.36;112943.85	0.457325	42.7393	64.3881	34.1786	0	0	64.6228	1	1	1	0	0	1
AEO35010.1	hypothetical	protein [Amblyomma maculatum]		51138.5	0.457145	1106.32	1067.87	999.674	638.85	0	812.066	25	26	26	17	0	23
JAT92877.1	hypothetical	protein, partial [Amblyomma aureolatum]		19496.4	0.456176	44.2155	30.2147	24.3651	19.3069	0	25.7611	1	1	1	1	0	1
AEO34752.1;JAT93091.1	hypothetical	protein [Amblyomma maculatum];protein [Amblyomma aureolatum]		21443.79;21443.79	0.456028	306.288	183.624	220.812	165.809	0	158.302	7	8	8	4	0	8
AEO34727.1	hypothetical	protein [Amblyomma maculatum]		23103.3	0.456018	1759.36	1328.87	1228.45	859.372	0	1109.11	13	14	14	11	0	13
AEO34651.1	hypothetical	protein [Amblyomma maculatum]		36749.7	0.454903	72.8362	81.1876	61.2284	33.7015	0	64.2174	2	2	2	1	0	1
AEO35118.1;JAP86685.1	hypothetical;cornichon	protein [Amblyomma maculatum];[Rhipicephalus appendiculatus]		16905.06;16846.01	0.454806	151.594	181.075	151.506	0	0	220.206	1	1	1	0	0	1
JAP80219.1	ufm1	specific protease 2 [Rhipicephalus appendiculatus]		64467.7	0.454691	160.176	100.699	103.941	75.2964	0	90.5818	1	1	1	1	0	1
JAP66329.1	putative	pyruvate dehydrogenase e1 alpha subunit [Hyalomma excavatum]		43867	0.454631	218.382	236.789	230.769	158.537	0	153.313	5	5	5	3	0	4
JAP79886.1	tRNA	(adenine(58)-N(1))-methyltransferase catalytic subunit TRMT61A-like protein [Rhipicephalus appendiculatus]		37852.7	0.454326	204.97	149.242	118.781	109.994	0	104.899	2	2	2	2	0	2
AEO33589.1	hypothetical	protein, partial [Amblyomma maculatum]		88676.9	0.45335	597.501	513.961	540.895	365.09	0	384.005	27	27	27	22	0	23
JAG92704.1	protein	disulfide-isomerase a3 precursor [Amblyomma americanum]		38369.3	0.451983	395.247	296.446	271.066	193.821	0	241.33	8	8	8	5	0	8
JAT93944.1	putative	cell cycle-associated protein [Amblyomma aureolatum]		209026	0.45125	29.0143	22.1774	22.8872	18.0434	0	15.3847	3	3	3	1	0	2
AEO34960.1;JAT92746.1	hypothetical;putative	protein [Amblyomma maculatum];gtp cyclohydrolase 1 feedback regulatory protein [Amblyomma aureolatum]		9510.02;9540.04	0.450817	118.562	87.3519	100.003	67.5742	0	70.3385	5	5	5	1	0	4
AEO34502.1;JAT92202.1	hypothetical;putative	protein [Amblyomma maculatum];40s ribosomal protein s9 [Amblyomma aureolatum]		22547.24;22547.24	0.450656	1211.24	1069.16	948.334	644.583	0	810.468	26	26	26	26	0	27
AEO32882.1	hypothetical	protein, partial [Amblyomma maculatum]		47599.4	0.450249	455.163	214.671	164.441	199.694	0	175.938	3	4	4	3	0	4
JAP82133.1	ATP-binding	cassette, subfamily F, member 1 [Rhipicephalus appendiculatus]		77543.6	0.449811	131.772	61.2717	109.973	75.3741	0	60.9263	2	4	4	2	0	4
JAP72890.1;XP_029842893.1	putative;T-complex	chaperonin complex component tcp-1 beta subunit cct2 [Ixodes ricinus];protein 1 subunit beta [Ixodes scapularis]		57794.58;57806.59	0.44906	146.496	131.139	134.259	80.8729	0	104.092	2	2	2	2	0	2
JAP75209.1	putative	thymus-specific serine protease, partial [Ixodes ricinus]		36245.4	0.448826	62.5918	28.219	36.7566	31.5827	0	25.6728	1	2	2	1	0	1
JAP83761.1	protein	phosphatase 2a logues [Rhipicephalus appendiculatus]		91953.9	0.448555	39.0351	26.8601	27.2792	0	0	41.7938	4	3	4	0	0	1
ACX53987.1;JAP82135.1	ribosomal;large	protein L21 [Rhipicephalus sanguineus];subunit ribosomal protein L21e [Rhipicephalus appendiculatus]		18814.98;18873.01	0.448407	1114.2	1075.88	918.131	530.114	0	863.631	11	11	11	10	0	11
EEC04778.1;JAP76211.1;JAP78755.1;XP_002399390.2	Cniwi;aubergine;aubergine;piwi-like	protein, putative [Ixodes scapularis];[Rhipicephalus appendiculatus];[Rhipicephalus appendiculatus];protein 1 [Ixodes scapularis]		96404.86;107675.16;107619.05;96444.91	0.448202	50.4316	44.5934	38.0864	0	0	59.6608	1	1	1	0	0	1
AEO32565.1;JAT96298.1	hypothetical;putative	protein, partial [Amblyomma maculatum];methionyl-trna synthetase translation, partial [Amblyomma aureolatum]		NaN;57656.72	0.446667	62.823	58.7065	65.5478	40.7045	0	42.8568	1	1	1	1	0	1
AEO35192.1	hypothetical	protein [Amblyomma maculatum]		20989.9	0.44655	655.378	403.585	378.719	331.682	0	310.316	10	12	13	9	0	12
JAP64371.1;JAP77677.1	putative;V-type	vacuolar h+-atpase v1 sector subunit g [Hyalomma excavatum];H+-transporting ATPase subunit G [Rhipicephalus appendiculatus]		13880.84;13918.89	0.446349	1081.41	512.466	550.836	476.036	0	481.253	1	1	1	1	0	1
AEO32739.1;EEC04305.1;JAP67819.1;JAP72604.1;JAP85176.1;JAT96543.1	hypothetical;ribonucleotide;putative;putative;ribonucleoside-diphosphate;putative	protein, partial [Amblyomma maculatum];reductase, beta subunit, putative [Ixodes scapularis];ribonucleotide reductase beta subunit, partial [Hyalomma excavatum];ribonucleotide reductase beta subunit [Ixodes ricinus];reductase subunit M2 [Rhipicephalus appendiculatus];ribonucleotide reductase beta subunit, partial [Amblyomma aureolatum]		45369.13;43403.8;45025.69;43445.74;42860.09;42346.55	0.445745	44.4899	41.9646	42.9258	37.2403	0	20.4303	1	2	2	1	0	1
JAP78561.1	hypothetical	protein [Rhipicephalus appendiculatus]		274861	0.445567	1227.99	934.172	1414.79	861.599	0	732.177	9	11	11	10	0	10
JAT91712.1	putative	membrane protein involved in organellar division [Amblyomma aureolatum]		14708.9	0.445319	262.675	330.741	201.997	115.263	0	238.949	2	3	3	2	0	2
JAT94144.1	hypothetical	protein, partial [Amblyomma aureolatum]		48960.9	0.445159	25.7867	6.55091	4.99437	0	0	16.6187	1	1	1	0	0	1
JAP68429.1;JAP77032.1	putative;dna	dna-bridging protein baf [Hyalomma excavatum];bridging protein baf [Rhipicephalus appendiculatus]		10258.78;10258.78	0.444882	105.823	39.0707	64.584	63.8997	0	29.293	3	5	5	3	0	4
JAP80394.1;JAT98319.1	putative;hypothetical	protein, containing DUF3028 domain [Rhipicephalus appendiculatus];protein, partial [Amblyomma aureolatum]		180791.61;166465.93	0.444545	224.808	180.338	154.189	134.941	0	113.709	2	2	2	1	0	1
JAP83683.1;JAP83684.1	NADH	dehydrogenase [ubiquinone] 1 alpha subcomplex assembly factor 7 [Rhipicephalus appendiculatus]		50811.3;53847.74	0.444371	154.919	133.481	125.086	88.5042	0	95.2366	9	9	9	3	0	5
EEC14513.1;JAP72669.1;JAT91614.1;XP_029849253.1	cyclophilin;putative;putative;peptidyl-prolyl	type peptidyl-prolyl cis-trans isomerase, putative [Ixodes scapularis];cyclophilin type peptidyl-prolyl cis-trans isomerase, partial [Ixodes ricinus];cyclophilin type peptidyl-prolyl cis-trans isomerase, partial [Amblyomma aureolatum];cis-trans isomerase-like 1 [Ixodes scapularis]		16383.59;18111.52;17588.81;18484.01	0.444335	109.983	100.953	89.8016	60.6238	0	73.0047	3	3	3	1	0	3
JAP67978.1	putative	s-adenosylmethionine synthetase, partial [Hyalomma excavatum]		46225.6	0.443873	108.877	37.6675	49.6138	16.8958	0	70.1736	1	1	1	1	0	1
EEC13640.1;JAP72749.1;XP_002411485.2	WD-repeat;putative;nucleoporin	containing protein [Ixodes scapularis];nuclear pore complex component sc seh1 [Ixodes ricinus];SEH1 [Ixodes scapularis]		40787.86;40839.94;40801.89	0.441748	42.0509	57.2377	58.5362	0	0	69.7188	1	1	1	0	0	1
AEO36606.1	hypothetical	protein [Amblyomma maculatum]		44346.5	0.441748	144.12	135.713	144.985	61.744	0	125.919	1	1	1	1	0	1
JAT95087.1	putative	flavonol reductase/cinnamoyl-coa reductase, partial [Amblyomma aureolatum]		50084.8	0.441535	92.3015	76.3237	78.2249	56.0016	0	52.9913	6	6	6	3	0	6
JAP64645.1	putative	atp-citrate lyase [Hyalomma excavatum]		119235	0.441305	139.016	84.5134	103.936	85.7515	0	58.7609	2	2	2	2	0	2
AEO33139.1	hypothetical	protein, partial [Amblyomma maculatum]		14818	0.441112	68.84	30.9375	45.0131	41.0742	0	22.7948	2	4	4	4	0	2
JAT94651.1	putative	sulfotransferase, partial [Amblyomma aureolatum]		36971.2	0.44091	79.9306	114.313	132.033	106.623	0	37.236	3	3	3	2	0	3
JAP76265.1;JAP78838.1;JAP78839.1;JAP78841.1;JAT93919.1	phosphorylase;phosphorylase;phosphorylase;phosphorylase;putative	kinase alpha/beta subunit [Rhipicephalus appendiculatus];kinase alpha/beta subunit [Rhipicephalus appendiculatus];kinase alpha/beta subunit [Rhipicephalus appendiculatus];kinase alpha/beta subunit [Rhipicephalus appendiculatus];phosphorylase kinase [Amblyomma aureolatum]		122463.13;122818.57;125281.09;123678.41;124291.27	0.440069	216.294	85.7689	97.3111	123.433	0	52.3191	1	2	2	1	0	2
JAP84390.1;JAT95790.1	NADH;putative	dehydrogenase (ubiquinone) flavoprotein 1 [Rhipicephalus appendiculatus];ubiquinone oxidoreductase ndufv1/51kda subunit [Amblyomma aureolatum]		52429.03;52041.63	0.440038	111.359	121.939	126.293	76.6354	0	81.5984	9	10	10	6	0	7
JAI08616.1;JAI08681.1;JAI08774.1;JAI08798.1;JAI08827.1;JAI08849.1;JAI08895.1;JAI08900.1;JAI08942.1;JAI08962.1	Serine	protease inhibitor, partial [Amblyomma americanum];protease inhibitor [Amblyomma americanum];protease inhibitor, partial [Amblyomma americanum];protease inhibitor, partial [Amblyomma americanum];protease inhibitor, partial [Amblyomma americanum];protease inhibitor, partial [Amblyomma americanum];protease inhibitor, partial [Amblyomma americanum];protease inhibitor [Amblyomma americanum];protease …		25823.85;37705.56;44654.61;26088.21;35417.71;42387.89;34911.4;44429.37;44984.06;NaN	0.439292	55.4179	62.2009	60.086	31.2246	0	46.8396	3	3	3	2	0	3
AEO33617.1;JAT95437.1	hypothetical;putative	protein, partial [Amblyomma maculatum];ras suppressor protein, partial [Amblyomma aureolatum]		29209.6;30713.42	0.438801	345.635	330.318	266.363	131.589	0	281.9	7	7	7	4	0	7
JAP83791.1	isobutyryl-CoA	dehydrogenase [Rhipicephalus appendiculatus]		44756.4	0.438483	125.278	63.4178	73.1712	65.1177	0	49.7066	7	8	8	2	0	5
JAT93959.1	putative	glycine dehydrogenase decarboxylating, partial [Amblyomma aureolatum]		80310.1	0.438423	138.841	132.904	141.304	67.7633	0	113.327	6	6	6	2	0	5
JAP82910.1	putative	2-oxoglutarate dehydrogenase E1 component DHKTD1 [Rhipicephalus appendiculatus]		100785	0.437932	121.484	82.9379	100.017	76.2738	0	57.0497	3	3	3	1	0	3
AEO34908.1;AEO34910.1;JAP67273.1;JAP73574.1;JAP75848.1;JAT92627.1;JAU00495.1;XP_029849773.1	hypothetical;hypothetical;putative;putative;PHD;putative;putative;PHD	protein [Amblyomma maculatum];protein [Amblyomma maculatum];phd finger-like domain-containing protein 5a [Hyalomma excavatum];phd finger-like domain-containing protein 5a [Ixodes ricinus];finger-like domain-containing protein 5A [Rhipicephalus appendiculatus];phd finger-like domain-containing protein 5a [Amblyomma aureolatum];phd finger-like domain-containing protein 5a [Amblyomma sculptum];finge…		12405.43;12405.43;12405.43;12405.43;12405.43;12405.43;12405.43;12405.43	0.437789	93.7442	77.0855	66.6369	59.7031	0	44.2572	2	2	2	1	0	2
EEC07251.1;JAP66899.1;JAP70375.1;JAP81859.1;XP_002434427.1	RAS-related;putative;putative;Ras-related;ras-related	protein, putative [Ixodes scapularis];rab subfamily protein of small gtpase [Hyalomma excavatum];ras-related protein [Ixodes ricinus];protein Rab-2A [Rhipicephalus appendiculatus];protein Rab-2A [Ixodes scapularis]		23437.5;23424.5;23437.5;23424.5;23437.5	0.437678	1042.26	1266.63	1338.18	717.343	0	878.901	10	11	11	6	0	9
AEO35059.1;JAP68133.1;JAP85288.1	hypothetical;putative;GTP-binding	protein [Amblyomma maculatum];sar1 component of copii vesicle coats [Hyalomma excavatum];protein SAR1 [Rhipicephalus appendiculatus]		21812.2;21812.2;21812.2	0.437615	756.183	566.657	558.37	417.504	0	405.741	13	15	15	10	0	12
JAP82226.1	small	subunit ribosomal protein S25e [Rhipicephalus appendiculatus]		13047.4	0.43744	808.624	616.534	567.069	405.579	0	465.9	1	1	1	1	0	1
JAT94460.1	putative	3 hydroxysteroid dehydrogenase [Amblyomma aureolatum]		43956.2	0.436577	154.938	166.163	177.959	115.364	0	102.514	10	12	12	6	0	7
JAP63750.1;JAP79664.1;JAU02878.1	putative;aminopeptidase;putative	aminopeptidase [Hyalomma excavatum];[Rhipicephalus appendiculatus];aminopeptidase [Amblyomma sculptum]		62011.94;62157.07;62093.42	0.436524	27.2366	40.6802	28.7295	0	0	42.1885	1	1	1	0	0	1
JAT95281.1	putative	hydroxysteroid dehydrogenase-like protein 2, partial [Amblyomma aureolatum]		49400.1	0.436227	562.294	414.288	454.889	341.283	0	283.163	15	15	15	13	0	15
JAP64387.1	putative	methylenetetrahydrofolate dehydrogenase/methylenetetrahydrofolate cyclohydrolase, partial [Hyalomma excavatum]		32876.9	0.436012	1915.02	742.415	914.418	839.334	0	718.038	3	3	3	3	0	3
EEC04883.1;XP_029848250.1	vacuolar;charged	assembly/sorting protein DID4, putative [Ixodes scapularis];multivesicular body protein 2a [Ixodes scapularis]		25990.08;33441.68	0.43596	27.958	14.855	11.9904	0	0	23.8921	1	1	1	0	0	1
AEO33217.1	hypothetical	protein, partial [Amblyomma maculatum]		84041	0.434297	160.649	111.841	128.368	87.6673	0	86.4244	13	16	16	7	0	11
JAT91394.1	putative	peptide methionine sulfoxide reductase, partial [Amblyomma aureolatum]		21465.2	0.434291	29.2167	17.3689	15.4592	0	0	26.9455	2	2	2	0	0	2
JAP72764.1;XP_029848716.1	putative;S-adenosylmethionine	s-adenosylmethionine synthetase [Ixodes ricinus];synthase [Ixodes scapularis]		45264.53;45336.59	0.433812	173.152	103.895	84.1334	58.4809	0	98.2031	2	2	3	3	0	2
AEO34059.1;JAT94573.1	hypothetical;putative	protein [Amblyomma maculatum];ubiquitin regulatory protein [Amblyomma aureolatum]		47958.92;47876.73	0.433811	233.732	109.333	98.3498	89.1718	0	102.319	2	2	2	1	0	2
AEO34631.1	hypothetical	protein [Amblyomma maculatum]		40701.8	0.433567	152.903	110.11	108.074	97.9273	0	62.964	7	9	9	5	0	7
JAP84355.1;JAT95902.1	transmembrane;putative	9 superfamily member 3 [Rhipicephalus appendiculatus];endosomal membrane emp70 [Amblyomma aureolatum]		66937.15;66908.21	0.432571	36.5346	54.9224	54.8715	0	0	63.2974	4	4	4	0	0	1
AEO36036.1	hypothetical	protein [Amblyomma maculatum]		44845.7	0.432343	616.121	658.907	479.427	464.607	0	293.919	3	3	2	1	0	3
JAP82819.1;JAP88088.1;JAP88089.1;JAT99609.1	phosphatidylinositol;phosphatidylinositol;phosphatidylinositol;putative	3 phosphate 3 phosphatase myotubularin mtm1 [Rhipicephalus appendiculatus];3 phosphate 3 phosphatase myotubularin mtm1, partial [Rhipicephalus appendiculatus];3 phosphate 3 phosphatase myotubularin mtm1, partial [Rhipicephalus appendiculatus];phosphatidylinositol 3-phosphate 3-phosphatase myotubularin mtm1 [Amblyomma sculptum]		63810.44;45818.94;49038.61;63868.53	0.432099	126.743	77.8287	86.5422	63.5115	0	62.2784	3	3	3	2	0	3
EEC20464.1;JAP71507.1;JAR93835.1;JAT93415.1;JAU00908.1;JAW01819.1;XP_029827190.1;XP_029827191.1;XP_029827192.1;XP_029827193.1;XP_029827194.1;XP_029827195.1	armadillo;putative;putative;putative;putative;Plexin;armadillo;armadillo;armadillo;catenin;catenin;catenin	repeat protein, putative [Ixodes scapularis];neural adherens junction protein plakophilin [Ixodes ricinus];neural adherens junction protein plakophilin, partial [Ixodes ricinus];neural adherens junction protein plakophilin [Amblyomma aureolatum];neural adherens junction protein plakophilin, partial [Amblyomma sculptum];A, partial [Ornithodoros moubata];repeat protein deleted in velo-cardio-facial…		80465.18;108877.53;82376.93;109245.94;108922.53;113746.38;125254.74;125254.74;125254.74;122175.26;120169.08;120585.63	0.431947	150.982	133.453	104.447	85.7357	0	82.2404	1	2	1	1	0	1
AEO33157.1;JAP66846.1	hypothetical;putative	protein, partial [Amblyomma maculatum];camp-dependent protein kinase type i-beta regulatory subunit, partial [Hyalomma excavatum]		38368.47;43120.98	0.43159	332.137	210.829	254.26	161.147	0	182.928	8	9	9	5	0	7
AEO32110.1;JAU01598.1	hypothetical;putative	protein [Amblyomma maculatum];heat shock protein, partial [Amblyomma sculptum]		21721.86;21431.39	0.430708	41.5405	44.1912	51.5171	35.759	0	23.3552	1	1	1	1	0	1
JAT93845.1	putative	inositol-145-triphosphate 5-phosphatase synaptojanin inp51/inp52/inp53 family, partial [Amblyomma aureolatum]		NaN	0.430503	102.431	70.9555	67.6147	51.3731	0	52.3784	5	6	6	3	0	2
AAT92169.1	ribosomal	protein, large P2 [Ixodes pacificus]		11500	0.430484	196.757	117.739	113.317	76.1766	0	107.99	1	1	1	1	0	1
JAP66231.1;JAU01943.1	putative	seryl-trna synthetase, partial [Hyalomma excavatum];seryl-trna synthetase [Amblyomma sculptum]		53459.77;48444.97	0.429973	83.4169	68.0434	49.5432	0	0	86.426	1	1	1	0	0	1
JAP65012.1;JAP78156.1;JAT95249.1	putative;mannosyl-oligosaccharide;putative	glycoside hydrolase family 47 protein [Hyalomma excavatum];alpha-1,2-mannosidase [Rhipicephalus appendiculatus];alpha 12 mannosidase precursor [Amblyomma aureolatum]		71959.11;72074.25;71885.87	0.429962	24.1541	17.8264	35.2862	0	0	33.2217	1	1	1	0	0	1
JAP63507.1;JAP73520.1;JAP79806.1;JAR93985.1;XP_029824191.1	hypothetical;hypothetical;Hydrolase/acyltransferase;hypothetical;uncharacterized	protein, partial [Hyalomma excavatum];protein, partial [Ixodes ricinus];[Rhipicephalus appendiculatus];protein, partial [Ixodes ricinus];protein LOC8029423 [Ixodes scapularis]		34302.56;45281.86;49323.59;42231.54;46801.92	0.429567	68.6835	117.821	106.53	0	0	125.878	1	1	1	0	0	1
JAT94227.1	putative	trna methyltransferase, partial [Amblyomma aureolatum]		65418.2	0.428983	254.728	240.775	203.215	126.28	0	173.459	7	8	8	4	0	6
JAP64873.1;JAT99021.1	putative	translation initiation factor 4f cap-binding subunit [Hyalomma excavatum];translation initiation factor 4f cap-binding subunit [Amblyomma aureolatum]		24832.95;24632.75	0.428951	664.805	491.216	392.908	242.16	0	422.255	7	8	8	5	0	6
AEO34589.1;JAP68270.1;JAP73104.1;JAP84663.1;JAT99149.1;JAW06404.1;XP_002403755.2	hypothetical;putative;putative;protein;putative;Protein;LOW	protein [Amblyomma maculatum];transport protein sec61 alpha subunit [Hyalomma excavatum];transport protein sec61 alpha subunit [Ixodes ricinus];transport protein SEC61 subunit alpha [Rhipicephalus appendiculatus];transport protein sec61 alpha subunit [Amblyomma aureolatum];transport protein Sec61 subunit alpha isoform 2, partial [Ornithodoros moubata];QUALITY PROTEIN: protein transport protein Se…		52050.68;52050.68;52078.73;52050.68;52050.68;52498.19;52135.78	0.428865	294.754	247.116	249.829	136.614	0	202.919	8	9	10	4	0	7
JAT92671.1;JAU02862.1	putative	snare protein ykt6 synaptobrevin/vamp syperfamily [Amblyomma aureolatum];snare protein ykt6 synaptobrevin/vamp syperfamily [Amblyomma sculptum]		22483.78;22535.85	0.428527	50.944	30.8239	29.3527	23.5723	0	24.0458	4	4	4	3	0	3
AEO36643.1	hypothetical	protein [Amblyomma maculatum]		41686	0.428056	186.422	205.605	182.115	119.453	0	126.312	1	1	1	1	0	1
AEO33833.1	hypothetical	protein [Amblyomma maculatum]		NaN	0.42776	270.765	188.494	116.746	86.7654	0	159.627	2	3	3	2	0	2
JAP71383.1;JAR93923.1;XP_029841457.1	putative;putative;cullin-associated	tata-binding protein-interacting protein [Ixodes ricinus];tata-binding protein-interacting proteintata-binding protein-interacting protein [Ixodes ricinus];NEDD8-dissociated protein 1 [Ixodes scapularis]		137466.64;137450.64;137435.67	0.42697	996.283	1390.98	1227.21	535.929	0	1007.35	1	1	1	1	0	1
AEO35244.1;AEO35245.1;EEC17272.1;JAP66630.1;JAP71962.1;JAP82105.1;JAT91575.1;XP_002413964.1	hypothetical;hypothetical;membrane-associated;putative;putative;small;putative;small	protein [Amblyomma maculatum];protein [Amblyomma maculatum];protein, putative [Ixodes scapularis];small nuclear ribonucleoprotein snrnp smf [Hyalomma excavatum];small nuclear ribonucleoprotein snrnp smf [Ixodes ricinus];nuclear ribonucleoprotein F [Rhipicephalus appendiculatus];small nuclear ribonucleoprotein snrnp smf [Amblyomma aureolatum];nuclear ribonucleoprotein F [Ixodes scapularis]		9762.16;9762.16;9762.16;9776.19;9762.16;9776.19;9762.16;9762.16	0.426679	398.457	264.495	309.81	237.904	0	177.153	2	2	2	2	0	2
JAT93528.1	putative	glycine-rich cell wall structural protein 1.8, partial [Amblyomma aureolatum]		87194.4	0.426234	222.23	98.355	84.7504	82.0075	0	90.7606	7	8	8	3	0	8
EEC00493.1;JAP70917.1;JAT96770.1;XP_029845817.1	transcription;putative;putative;general	initiation factor iie, alpha subunit, putative [Ixodes scapularis];transcription initiation factor iie alpha subunit [Ixodes ricinus];transcription initiation factor iie alpha subunit [Amblyomma aureolatum];transcription factor IIE subunit 1 [Ixodes scapularis]		47219.72;45265.63;45666.23;45274.64	0.42568	36.5691	53.3294	37.0989	0	0	54.0603	1	1	1	0	0	1
AEO34477.1	hypothetical	protein [Amblyomma maculatum]		17064.4	0.425575	376.504	303.705	264.122	182.358	0	219.525	4	4	4	2	0	3
JAP64459.1;JAP78394.1	putative;poly(rC)-binding	polyc-binding alphacp-1, partial [Hyalomma excavatum];protein 2/3/4 [Rhipicephalus appendiculatus]		51527.23;53408.38	0.424101	122.424	114.3	108.324	62.1741	0	84.1611	2	4	4	3	0	2
JAP66330.1;JAT93201.1;JAU01380.1	putative	g protein gamma subunit, partial [Hyalomma excavatum];g protein gamma subunit-like motif, partial [Amblyomma aureolatum];g protein gamma subunit-like motif, partial [Amblyomma sculptum]		9543.83;8146.32;8146.32	0.423697	20.6025	26.8623	17.841	15.2781	0	12.3919	1	1	1	1	0	1
JAT93946.1;JAU01111.1	putative	guanine nucleotide exchange factor cytohesin [Amblyomma aureolatum];guanine nucleotide exchange factor cytohesin [Amblyomma sculptum]		199448.37;199428.55	0.423303	51.6832	48.6595	47.047	25.2825	0	37.108	9	10	11	2	0	9
JAP66921.1;JAT96439.1	putative	atp [Hyalomma excavatum];atp [Amblyomma aureolatum]		71398.8;71265.7	0.423257	43.8335	26.6174	34.5102	0	0	44.4255	3	5	5	0	0	2
JAT91954.1	putative	peptidyl-trna hydrolase, partial [Amblyomma aureolatum]		16219.6	0.422505	80.8862	62.8848	73.6704	0	0	91.8701	2	2	2	0	0	1
EEC06649.1;XP_029841327.1	cyclin,;cyclin-Q	putative [Ixodes scapularis];[Ixodes scapularis]		17464.06;26662.67	0.422429	175.642	138.998	121.953	110.837	0	73.5921	2	2	2	1	0	2
AEO34670.1	hypothetical	protein [Amblyomma maculatum]		32807.5	0.422386	491.053	461.654	458.455	282.711	0	313.344	16	16	17	9	0	15
AEO35161.1	hypothetical	protein [Amblyomma maculatum]		44482.3	0.422098	95.3908	104.163	116.816	49.8381	0	83.7007	3	3	3	3	0	3
JAT91219.1	putative	mitochondrial ribosomal protein s34 [Amblyomma aureolatum]		21491.8	0.42139	54.5792	42.0244	38.7519	0	0	57.0374	2	2	2	0	0	1
AEO34015.1	hypothetical	protein [Amblyomma maculatum]		29915.7	0.421167	234.717	195.828	150.949	86.5047	0	158.401	9	9	10	5	0	7
AEO33065.1;JAT96900.1	hypothetical;putative	protein, partial [Amblyomma maculatum];decarboxylase, partial [Amblyomma aureolatum]		26219.17;22653.05	0.420867	21.7667	42.7696	22.1244	0	0	36.4726	2	2	2	0	0	1
EEC00930.1	conserved	hypothetical protein [Ixodes scapularis]		51642.2	0.42055	129.07	82.6015	95.0214	26.58	0	102.4	1	1	1	1	0	1
JAP84937.1	26S	proteasome regulatory subunit T5 [Rhipicephalus appendiculatus]		48167.2	0.420266	293.654	181.704	150.895	103.405	0	159.788	1	1	1	1	0	1
JAP67995.1;JAP80795.1	putative;nebulin	nebulin repeat protein [Hyalomma excavatum];repeat protein [Rhipicephalus appendiculatus]		36711.44;37243.98	0.420238	2.90504	12.025	6.73661	0	0	9.10513	1	1	1	0	0	1
ACY45498.1;JAP67226.1	triosephosphate;putative	isomerase, partial [Amblyomma sp. 'Amb2'];triosephosphate isomerase [Hyalomma excavatum]		16120.57;27084.04	0.419969	148.521	103.666	67.4797	37.0826	0	97.1674	1	1	1	1	0	1
AEO34427.1;AEO34428.1;EEC10891.1;JAP64780.1;JAP77654.1;JAT93141.1;JAU01389.1;XP_029838871.1	hypothetical;hypothetical;small;putative;small;putative;putative;small	protein [Amblyomma maculatum];protein [Amblyomma maculatum];nuclear ribonucleoprotein Sm D1, putative [Ixodes scapularis];small nuclear ribonucleoprotein smd1 [Hyalomma excavatum];nuclear ribonucleoprotein D1 [Rhipicephalus appendiculatus];small nuclear ribonucleoprotein smd1, partial [Amblyomma aureolatum];small nuclear ribonucleoprotein smd1 [Amblyomma sculptum];nuclear ribonucleoprotein Sm D1 …		13350.62;13350.62;12276.27;13327.61;13322.6;13191.41;13350.62;13164.45	0.419643	243.982	174.859	200.087	118.366	0	141.363	4	4	4	3	0	4
AEO36497.1;JAT96704.1	hypothetical	protein [Amblyomma maculatum];protein [Amblyomma aureolatum]		32287.86;32377.98	0.41911	41.2698	37.309	28.094	0	0	44.7076	1	1	1	0	0	1
JAP65666.1;JAP82373.1	hypothetical;COMM	protein [Hyalomma excavatum];domain-containing protein [Rhipicephalus appendiculatus]		22512.94;22586.97	0.41892	123.532	92.3399	75.0977	47.9274	0	73.9658	1	1	1	1	0	1
JAT93558.1;JAU01856.1	putative	members of tubulin/ftsz family [Amblyomma aureolatum];misato shows similarity with tubulin/ftsz family of gtp, partial [Amblyomma sculptum]		60554.77;60076.33	0.418597	58.9548	63.9035	42.068	0	0	69.0377	2	2	2	0	0	1
AEO34480.1	hypothetical	protein [Amblyomma maculatum]		17751.2	0.418227	240.427	167.745	131.771	94.6586	0	131.16	1	1	1	1	0	1
AEO32124.1	hypothetical	protein, partial [Amblyomma maculatum]		NaN	0.417813	96.4914	173.127	178.321	106.875	0	80.2798	1	1	1	1	0	1
JAT92440.1;JAU02110.1	putative	muscle lim protein, partial [Amblyomma aureolatum];muscle lim protein, partial [Amblyomma sculptum]		21725.77;21781.84	0.417588	62.0623	35.1079	38.1763	15.6514	0	40.8677	4	4	4	2	0	4
AEO33693.1;EEC04082.1;EEC04083.1;JAR91328.1;JAR91867.1;XP_029831219.1;XP_029831224.1;XP_029831225.1	hypothetical;prolylcarboxypeptidase,;prolylcarboxypeptidase,;putative;putative;lysosomal;lysosomal;lysosomal	protein, partial [Amblyomma maculatum];putative [Ixodes scapularis];putative, partial [Ixodes scapularis];prolylcarboxypeptidase [Ixodes ricinus];prolylcarboxypeptidase, partial [Ixodes ricinus];Pro-X carboxypeptidase [Ixodes scapularis];Pro-X carboxypeptidase [Ixodes scapularis];Pro-X carboxypeptidase [Ixodes scapularis]		38837.59;40240.77;45458.96;39376.16;46140.01;46710.17;51538.11;77056.66	0.417367	1401.21	494.832	597.13	678.595	0	361.972	1	1	1	1	0	1
JAP66262.1	putative	flavonol reductase/cinnamoyl-coa reductase [Hyalomma excavatum]		22466.9	0.41731	158.396	101.507	104.75	51.03	0	101.143	2	2	2	1	0	2
AEO33308.1	hypothetical	protein, partial [Amblyomma maculatum]		66858.8	0.417017	151.519	177.113	118.872	64.0559	0	122.561	1	1	1	1	0	1
EEC06101.1;XP_029850759.1	isocitrate;probable	dehydrogenase, putative, partial [Ixodes scapularis];isocitrate dehydrogenase [NAD] subunit alpha, mitochondrial [Ixodes scapularis]		39173.1;39434.34	0.416933	16.3908	8.80134	7.16969	0	0	13.4927	1	1	1	0	0	1
AEO35993.1;JAU01810.1	hypothetical	protein [Amblyomma maculatum];protein, partial [Amblyomma sculptum]		27267.54;23115.67	0.416766	96.4492	94.2887	54.499	53.2507	0	48.9558	1	1	1	1	0	1
AEO35267.1;JAP67624.1;JAP77905.1;JAT91297.1	hypothetical;putative;large;putative	protein [Amblyomma maculatum];60s ribosomal protein l26, partial [Hyalomma excavatum];subunit ribosomal protein L26e [Rhipicephalus appendiculatus];60s ribosomal protein l26 [Amblyomma aureolatum]		17167.17;20363.83;17167.17;17109.13	0.416162	1144.64	921.698	933.321	582.745	0	665.599	13	13	13	9	0	12
EEC12912.1;XP_029842845.1;XP_029842846.1	ankyrin	repeat containing protein [Ixodes scapularis];repeat domain-containing protein 13D isoform X1 [Ixodes scapularis];repeat domain-containing protein 13D isoform X2 [Ixodes scapularis]		65878.23;68474.83;65393.48	0.416019	137.026	121.184	123.145	93.1141	0	65.5371	2	2	2	2	0	2
JAT94423.1	putative	cytoplasmic tryptophanyl-trna synthetase [Amblyomma aureolatum]		46601.1	0.415213	503.629	419.413	346.758	247.132	0	280.106	18	20	20	10	0	17
JAT92866.1	putative	cobalamin adenosyltransferase, partial [Amblyomma aureolatum]		21891.9	0.414992	131.994	90.2943	73.2613	45.7873	0	76.8635	2	2	2	1	0	1
AEO32520.1	hypothetical	protein, partial [Amblyomma maculatum]		45081.9	0.414945	138.55	166.026	152.468	135.607	0	54.0411	2	2	2	2	0	2
AEO35084.1	hypothetical	protein [Amblyomma maculatum]		19912.4	0.414706	343.395	250.825	178.721	179.966	0	140.577	1	1	1	1	0	1
JAP64422.1;JAP82387.1;JAP82388.1	putative;3-hydroxyisobutyrate;3-hydroxyisobutyrate	actin regulatory protein [Hyalomma excavatum];dehydrogenase [Rhipicephalus appendiculatus];dehydrogenase [Rhipicephalus appendiculatus]		60586.72;57146.86;60626.71	0.414621	57.0318	34.3471	31.8161	26.0749	0	25.0043	1	1	1	1	0	1
EEC17969.1	40S	ribosomal protein S11, putative [Ixodes scapularis]		5461.53	0.413707	282.489	709.525	595.464	656.75	0	0	2	2	2	2	0	0
AEO34763.1;JAP68263.1;JAP86102.1;JAT93026.1;JAT99686.1;JAV99685.1	hypothetical;putative;ADP-ribosylation;putative;putative;Uncharacterized	protein [Amblyomma maculatum];gtp-binding adp-ribosylation factor-like protein arl1 [Hyalomma excavatum];factor 1 [Rhipicephalus appendiculatus];gtp-binding adp-ribosylation factor-like protein arl1 [Amblyomma aureolatum];gtp-binding adp-ribosylation factor-like protein arl1 [Amblyomma sculptum];protein, partial [Ornithodoros moubata]		20616.72;20616.72;20616.72;20616.72;20616.72;20616.72	0.41303	712.275	517.371	555.892	356.689	0	380.791	15	16	16	11	0	11
AEO35798.1;JAP67930.1;JAP86481.1;JAT92850.1	hypothetical;putative;transport;putative	protein [Amblyomma maculatum];transport protein particle trapp complex subunit [Hyalomma excavatum];protein particle trapp complex subunit [Rhipicephalus appendiculatus];transport protein particle trapp complex subunit [Amblyomma aureolatum]		23117.85;21379.87;21435.98;21531.1	0.41244	141.754	85.8998	85.1599	60.92	0	68.097	3	3	3	3	0	3
AEO33686.1	hypothetical	protein, partial [Amblyomma maculatum]		33245.6	0.412397	101	50.4164	78.0933	65.937	0	28.7121	2	2	2	1	0	2
AFQ31676.1;AFQ31677.1	17	beta-hydroxysteroid dehydrogenase, partial [Haemaphysalis longicornis];beta-hydroxysteroid dehydrogenase, partial [Haemaphysalis doenitzi]		21928.46;21900.4	0.41232	272.168	150.022	155.736	140	0	98.29	1	1	1	1	0	1
JAP83617.1	helicase	MOV10L1 [Rhipicephalus appendiculatus]		113091	0.412212	277.54	103.137	92.8927	113.103	0	82.1076	1	1	1	1	0	1
AEO34125.1	hypothetical	protein [Amblyomma maculatum]		42506.1	0.412082	359.361	171.352	190.093	146.425	0	150.606	2	5	5	5	0	4
AEO35387.1;JAP63924.1;JAP85014.1;JAT96207.1	hypothetical;putative;Maf;putative	protein [Amblyomma maculatum];nucleic acid-binding protein asmtl [Hyalomma excavatum];protein [Rhipicephalus appendiculatus];nucleic acid-binding protein asmtl [Amblyomma aureolatum]		23667.14;23857.56;23770.38;23628.04	0.411598	273.335	146.052	127.082	113.583	0	111.343	1	1	1	1	0	1
AEO34750.1	hypothetical	protein [Amblyomma maculatum]		21779.4	0.410913	1131.54	1020.6	1166.19	644.141	0	719.404	19	19	19	16	0	18
AEO35063.1	hypothetical	protein [Amblyomma maculatum]		43143.8	0.410905	35.6454	27.33	25.1719	0	0	36.2201	1	1	1	0	0	1
JAP84779.1	ATP-dependent	DNA helicase 2 subunit 2 [Rhipicephalus appendiculatus]		78038.7	0.410569	123.963	60.9012	41.4113	59.3936	0	33.5081	2	2	2	1	0	2
AAY66833.1;EEC03588.1;JAT92254.1;spQ4PMD1.1RL38_IXOSC	ribosomal;ribosomal;putative;RecName:	protein L38 [Ixodes scapularis];protein L38, putative [Ixodes scapularis];ribosomal protein l38 [Amblyomma aureolatum];Full=60S ribosomal protein L38		8302;8302;8302;8302	0.410253	631.713	600.711	712.396	338.163	0	459.704	5	5	5	4	0	5
AEO33541.1	hypothetical	protein, partial [Amblyomma maculatum]		29199.6	0.409949	80.2024	88.0215	84.3754	71.0192	0	32.5335	3	3	3	2	0	2
JAT95027.1;JAU00055.1	putative;protein	serine/threonine-protein kinase pak 3-like isoform x2, partial [Amblyomma aureolatum];serine/threonine kinase [Amblyomma sculptum]		61797.4;62984.82	0.409726	181.404	83.7202	84.4315	66.3296	0	76.8924	6	7	7	5	0	5
JAT92476.1	hypothetical	protein [Amblyomma aureolatum]		11192	0.40923	2155.67	867.19	796.105	662.117	0	900.721	2	2	2	1	0	2
JAP72857.1;XP_029834723.1;XP_029834724.1;XP_029843080.1;XP_029843082.1	putative;phosphatidylinositol-binding;phosphatidylinositol-binding;phosphatidylinositol-binding;phosphatidylinositol-binding	clathrin assembly protein [Ixodes ricinus];clathrin assembly protein LAP-like isoform X1 [Ixodes scapularis];clathrin assembly protein LAP-like isoform X2 [Ixodes scapularis];clathrin assembly protein LAP isoform X2 [Ixodes scapularis];clathrin assembly protein LAP isoform X4 [Ixodes scapularis]		75079.98;75209.18;73041.91;75209.18;73041.91	0.408756	126.309	54.2129	44.6515	42.3774	0	49.6635	2	2	2	1	0	1
JAT93925.1	putative	aldehyde reductase, partial [Amblyomma aureolatum]		33107.5	0.408345	203.047	180.723	134.121	98.1164	0	113.362	4	4	4	1	0	3
JAP79416.1	ubiquinone	biosynthesis monooxygenase Coq6 [Rhipicephalus appendiculatus]		53055.2	0.408145	104.552	68.7819	66.9425	42.6915	0	55.3761	3	3	3	3	0	3
AEO36510.1;JAU03202.1	hypothetical;putative	protein [Amblyomma maculatum];ribosomal protein s25, partial [Amblyomma sculptum]		13033.33;13759.22	0.40703	612.212	411.076	344.131	274.459	0	282.122	10	10	10	9	0	10
AEO35361.1;JAP68117.1;JAP86483.1;JAT91668.1	hypothetical;putative;FK506-binding;putative	protein [Amblyomma maculatum];fkbp-type peptidyl-prolyl cis-trans isomerase [Hyalomma excavatum];protein 1 [Rhipicephalus appendiculatus];fkbp-type peptidyl-prolyl cis-trans isomerase [Amblyomma aureolatum]		13208.28;13194.25;13194.25;13164.27	0.406581	239.425	162.966	151.118	105.454	0	119.592	2	2	2	2	0	2
JAP64557.1;JAP86587.1;JAT96339.1	putative;SWI/SNF-related;putative	swi/snf transcription activation complex subunit [Hyalomma excavatum];matrix-associated actin-dependent regulator of chromatin subfamily D [Rhipicephalus appendiculatus];swi/snf transcription activation complex subunit, partial [Amblyomma aureolatum]		59744.59;60125.09;52118.78	0.406168	92.4471	91.7762	98.8961	64.0293	0	50.9648	4	4	4	1	0	2
AEO34998.1	hypothetical	protein [Amblyomma maculatum]		47344.4	0.406077	106.643	143.331	157.722	0	0	165.556	1	1	1	0	0	1
AEO36257.1;JAT92373.1;JAU02220.1	hypothetical;putative;putative	protein [Amblyomma maculatum];dna polymerase epsilon p17 subunit [Amblyomma aureolatum];dna polymerase epsilon p17 subunit [Amblyomma sculptum]		14460.24;14523.24;14453.25	0.405809	13.5054	8.20089	13.7103	7.00286	0	7.3695	1	1	1	1	0	1
JAP76961.1	maleylacetoacetate	isomerase [Rhipicephalus appendiculatus]		24431.9	0.405577	1115.92	542.194	407.015	377.436	0	460.131	1	1	1	1	0	1
AEO35867.1;EEC04744.1;EEC16324.1;XP_002411030.1;XP_002413016.1	hypothetical;mitochondrial;mitochondrial;mitochondrial;mitochondrial	protein [Amblyomma maculatum];import inner membrane translocase subunit Tim9, putative [Ixodes scapularis];import inner membrane translocase subunit Tim9, putative [Ixodes scapularis];import inner membrane translocase subunit Tim9 [Ixodes scapularis];import inner membrane translocase subunit Tim9 [Ixodes scapularis]		10560.13;10595.1;10524.02;10595.1;10524.02	0.405325	65.6346	41.1549	72.8705	31.7441	0	41.0766	1	1	1	1	0	1
AEO35047.1;JAT98943.1	hypothetical;putative	protein [Amblyomma maculatum];secreted stromal cell-derived factor 2, partial [Amblyomma aureolatum]		26343.63;25365.62	0.404813	75.2487	57.0541	64.56	0	0	79.6926	1	1	1	0	0	1
EEC13285.1;JAP65335.1;JAP70345.1;JAP81770.1;JAT92162.1;JAU02079.1;JAW03375.1;JAW03384.1;JAW03639.1;XP_029839068.1	translocon-associated;putative;putative;translocon-associated;putative;putative;Translocon-associated;Translocon-associated;Translocon-associated;translocon-associated	protein, gamma subunit, putative [Ixodes scapularis];translocon-associated protein gamma subunit [Hyalomma excavatum];translocon-associated protein gamma subunit, partial [Ixodes ricinus];protein subunit gamma [Rhipicephalus appendiculatus];translocon-associated protein gamma subunit [Amblyomma aureolatum];translocon-associated protein [Amblyomma sculptum];protein gamma subunit, partial [Ornithod…		30143.58;20617.18;21248.95;20647.21;20618.15;20618.15;24158.35;24520.84;22721.71;20681.31	0.404524	620.88	369.867	382.357	234.133	0	321.321	1	1	1	1	0	1
JAP84607.1;JAP84608.1;JAT93440.1	Abl;Abl;putative	interactor 1 [Rhipicephalus appendiculatus];interactor 2 [Rhipicephalus appendiculatus];abl interactor abi-1 [Amblyomma aureolatum]		54468.45;57100.5;56048.41	0.404339	121.168	72.9593	55.5451	35.6606	0	65.2918	3	3	3	1	0	1
AEO34020.1	hypothetical	protein [Amblyomma maculatum]		50831.8	0.404206	367.839	221.864	195.198	56.7332	0	260.529	1	1	1	1	0	1
JAP64724.1;JAP76932.1;JAP80150.1;JAT93131.1;JAU01399.1	putative;chromobox;chromobox;putative;putative	heterochromatin-associated protein hp1 [Hyalomma excavatum];protein 1 [Rhipicephalus appendiculatus];protein 1 [Rhipicephalus appendiculatus];heterochromatin-associated protein hp1 [Amblyomma aureolatum];heterochromatin-associated protein hp1 [Amblyomma sculptum]		21307.58;20426.63;21123.39;20445.63;21366.66	0.40363	392.698	182.244	275.034	181.427	0	161.648	2	3	3	3	0	3
JAI08955.1	Serine	protease inhibitor, partial [Amblyomma americanum]		44496.9	0.40355	233.852	284.654	271.793	168.004	0	150.921	7	8	8	3	0	6
JAP68537.1;JAP82227.1	putative;small	40s ribosomal protein s3 [Hyalomma excavatum];subunit ribosomal protein S3e [Rhipicephalus appendiculatus]		26495.92;26495.92	0.403186	1203.72	986.532	831.597	551.598	0	666.77	2	2	2	2	0	2
AEO36309.1	hypothetical	protein [Amblyomma maculatum]		45411.8	0.403016	256.572	151.706	115.039	118.205	0	92.6996	1	1	1	1	0	1
JAP78908.1	1-pyrroline-5-carboxylate	dehydrogenase [Rhipicephalus appendiculatus]		63883.6	0.402858	133.096	123.826	161.786	91.433	0	77.2467	2	3	3	3	0	3
JAP66097.1;JAP83914.1	putative;2-hydroxyacyl-CoA	thiamine pyrophosphate-requiring enzyme [Hyalomma excavatum];lyase 1 [Rhipicephalus appendiculatus]		62082.77;61855.6	0.402437	172.362	128.946	156.592	89.2852	0	94.9906	3	3	3	2	0	2
EEC07197.1;JAP66794.1;JAP75099.1;JAP86751.1;JAT92244.1;XP_002434373.1	conserved;putative;putative;small;putative;small	hypothetical protein [Ixodes scapularis];small ubiquitin-related modifier 3 [Hyalomma excavatum];ubiquitin-like protein [Ixodes ricinus];ubiquitin-related modifier [Rhipicephalus appendiculatus];small ubiquitin-related modifier 3 [Amblyomma aureolatum];ubiquitin-related modifier 3-like [Ixodes scapularis]		13048.55;11487.81;13160.64;11429.77;11330.63;13048.55	0.402226	122.778	77.4394	78.9205	60.2867	0	51.9898	1	1	1	1	0	1
AEO32903.1;JAT95895.1	hypothetical	protein, partial [Amblyomma maculatum];protein, partial [Amblyomma aureolatum]		62802.48;34800.96	0.401185	72.3864	43.8562	47.9728	0	0	65.8807	4	4	4	0	0	1
JAP82479.1	RIKEN	cDNA b230208h17 protein [Rhipicephalus appendiculatus]		81176	0.400964	202.781	92.4471	97.4839	90.2221	0	67.2412	3	3	3	1	0	3
JAP63950.1;JAP76700.1;JAP84059.1	putative;gulp;gulp	cell death protein 6 [Hyalomma excavatum];engulfment adaptor ptb domain protein [Rhipicephalus appendiculatus];engulfment adaptor ptb domain protein [Rhipicephalus appendiculatus]		43938.47;44008.48;44695.15	0.400923	86.2959	90.4031	93.2481	57.0261	0	51.202	1	1	1	1	0	1
AEO34961.1;JAT92844.1;XP_029825250.1;XP_029835718.1	hypothetical;putative;NEDD8;NEDD8	protein [Amblyomma maculatum];nebb8-like ubiquitin protein [Amblyomma aureolatum];[Ixodes scapularis];[Ixodes scapularis]		9330.8;9330.8;10280.83;10281.82	0.400835	90.7261	57.5611	80.7082	67.4061	0	24.3831	3	3	3	1	0	2
EEC03958.1;JAP73201.1;JAP79795.1;JAR90190.1;JAT97056.1;JAU00336.1;XP_029834219.1;XP_029834220.1;XP_029850186.1;XP_029850187.1	metastasis-associated;putative;metastasis-associated;putative;putative;putative;metastasis-associated;metastasis-associated;metastasis-associated;metastasis-associated	protein, putative, partial [Ixodes scapularis];histone deacetylase complex mta1 component [Ixodes ricinus];protein MTA [Rhipicephalus appendiculatus];histone deacetylase complex mta1 component [Ixodes ricinus];histone deacetylase complex mta1 component, partial [Amblyomma aureolatum];histone deacetylase complex mta1 component [Amblyomma sculptum];protein MTA3 isoform X1 [Ixodes scapularis];protei…		63463.45;79021.59;78343.68;79049.6;59341.81;78339.85;80035.78;79021.59;80035.78;79021.59	0.400105	122.607	118.215	124.405	52.8157	0	93.3135	2	2	2	1	0	1
JAP85786.1	sugar	kinase [Rhipicephalus appendiculatus]		32334.3	0.399731	2823.4	1436.35	1370.97	1052.68	0	1198.09	1	1	1	1	0	1
AEO34086.1;JAP66857.1;JAP83314.1;JAT95145.1	hypothetical;protein;frayed;putative	protein [Amblyomma maculatum];serine/threonine kinase, partial [Hyalomma excavatum];[Rhipicephalus appendiculatus];serine/threonine-protein kinase osr1 [Amblyomma aureolatum]		67795.85;70218.75;67777;67886.94	0.39904	108.972	84.4831	103.869	52.3686	0	66.2754	7	7	7	2	0	6
JAP82897.1;JAT96756.1	selenoprotein;putative	o [Rhipicephalus appendiculatus];selenoprotein o [Amblyomma aureolatum]		72787.21;70150	0.398873	66.6108	102.866	126.763	58.8638	0	59.2981	1	1	1	1	0	1
JAP75593.1;JAR94122.1;XP_029825881.1	putative;putative;AP-2	vesicle coat complex ap-2 alpha subunit [Ixodes ricinus];vesicle coat complex ap-2 alpha subunit [Ixodes ricinus];complex subunit alpha [Ixodes scapularis]		102709.96;102709.96;102709.96	0.398799	17.8093	35.5355	33.1067	0	0	34.4768	1	1	1	0	0	1
AEO36484.1	hypothetical	protein [Amblyomma maculatum]		33063.8	0.398337	314.813	187.312	165.045	126.176	0	139.582	3	3	3	3	0	3
JAP85305.1	dynamin	1-like protein [Rhipicephalus appendiculatus]		75366.8	0.398181	94.5007	64.8869	62.637	47.2511	0	41.1548	2	2	2	1	0	1
JAT91864.1	putative	hemoglobin-like flavoprotein [Amblyomma aureolatum]		18740.6	0.397201	494.321	240.394	296.388	273.129	0	136.426	2	2	2	1	0	2
JAP82767.1	glycine	dehydrogenase [Rhipicephalus appendiculatus]		109866	0.397133	770.602	562.036	492.589	302.757	0	422.101	7	8	8	6	0	7
JAT93432.1	putative	26s proteasome regulatory complex subunit [Amblyomma aureolatum]		53464.6	0.396504	178.217	135.911	128.506	80.3967	0	95.1097	4	4	4	2	0	3
AEO34768.1;JAU02879.1	hypothetical;putative	protein [Amblyomma maculatum];cytochrome c oxidase subunit iv/cox5b [Amblyomma sculptum]		20731.95;20791.01	0.395656	171.855	166.588	136.163	74.2503	0	113.53	6	6	6	4	0	5
AEO35270.1	hypothetical	protein [Amblyomma maculatum]		18886	0.395586	996.355	1094.7	989.437	527.234	0	691.364	15	15	15	12	0	14
JAT93895.1	putative	thioredoxin-like protein [Amblyomma aureolatum]		31165.4	0.394582	159.828	245.355	317.492	285.155	0	0	1	1	1	1	0	0
EEC20260.1;JAR90269.1;XP_029833125.1	conserved;putative;S-adenosyl-L-methionine-dependent	hypothetical protein [Ixodes scapularis];fe-s oxidoreductase [Ixodes ricinus];tRNA 4-demethylwyosine synthase [Ixodes scapularis]		65591.08;75422.41;75517.54	0.394335	0	21.8021	29.4146	0	0	20.1966	0	1	2	0	0	1
AAY66929.1;AAY66935.1;AAY66936.1;EEC12475.1;XP_002408352.1	ribosomal;ribosomal;ribosomal;ribosomal;40S	protein S19 [Ixodes scapularis];protein S19 [Ixodes scapularis];protein S19 [Ixodes scapularis];protein S19, putative [Ixodes scapularis];ribosomal protein S19 [Ixodes scapularis]		16519.29;16519.29;16519.29;16519.29;16519.29	0.39409	2007.02	1718.5	1410.02	768.212	0	1255.65	1	1	1	1	0	1
JAP66032.1;JAP78478.1;JAT95243.1;JAU00913.1	putative;growth;putative;putative	adaptor protein grb2 [Hyalomma excavatum];factor receptor-binding protein 2 [Rhipicephalus appendiculatus];adaptor protein grb2 [Amblyomma aureolatum];adaptor protein grb2 [Amblyomma sculptum]		24566.58;24566.58;24552.55;28707.13	0.393545	99.4808	142.326	139.867	64.3023	0	85.9033	5	6	6	2	0	5
JAP68012.1;JAT95834.1	putative	dihydrolipoamide succinyltransferase 2-oxoglutarate dehydrogenase e2 subunit, partial [Hyalomma excavatum];dihydrolipoamide succinyltransferase 2-oxoglutarate dehydrogenase e2 subunit, partial [Amblyomma aureolatum]		38172.16;37860.92	0.393376	423.395	267.226	223.404	177.574	0	181.981	6	6	6	4	0	6
JAR87412.1	chromobox	protein homolog 3 like, partial [Carios mimon]		22022.7	0.39315	159.431	109.232	132.637	67.1393	0	90.632	1	1	1	1	0	1
AEO32889.1	hypothetical	protein, partial [Amblyomma maculatum]		31902.4	0.392693	160.228	88.8691	82.6166	94.6807	0	35.5811	4	5	5	1	0	2
JAP65375.1;JAP84629.1	putative;ATP-dependent	atp-dependent rna helicase, partial [Hyalomma excavatum];RNA helicase DDX46/PRP5 [Rhipicephalus appendiculatus]		122553.75;121760.99	0.392662	124.43	71.8747	56.3846	63.5071	0	35.7143	4	4	4	1	0	3
JAT93616.1	putative	eukaryotic translation initiation factor 3 subunit k [Amblyomma aureolatum]		26362.5	0.392404	573.169	341.945	238.551	168.437	0	284.265	4	4	4	3	0	3
JAP66224.1	putative	vacuolar protein, partial [Hyalomma excavatum]		87995.1	0.392281	76.2767	62.8395	37.3957	0	0	69.2422	2	2	2	0	0	1
AEO34586.1	hypothetical	protein [Amblyomma maculatum]		52422.5	0.391166	503.218	391.179	394.319	223.287	0	280.815	15	16	16	12	0	14
AEO34786.1;JAP81872.1;JAT92166.1	hypothetical;ubiquitin-conjugating;putative	protein [Amblyomma maculatum];enzyme E2 G2 [Rhipicephalus appendiculatus];ubiquitin protein ligase [Amblyomma aureolatum]		18654.28;18654.28;18654.28	0.391127	132.985	102.212	79.1709	52.2396	0	70.7182	4	4	4	1	0	3
AEO32803.1;JAP65726.1;JAP78239.1	hypothetical;putative;trimeric	protein, partial [Amblyomma maculatum];trimeric intracellular cation channel type a, partial [Hyalomma excavatum];intracellular cation channel type A [Rhipicephalus appendiculatus]		34389.87;34687.08;31513.49	0.391052	66.4512	69.9696	51.391	0	0	73.4442	1	1	1	0	0	1
AEO33302.1;JAT92150.1	hypothetical	protein, partial [Amblyomma maculatum];protein [Amblyomma aureolatum]		10871.14;12629.31	0.390868	131.869	88.1597	81.5861	43.7227	0	74.1686	4	4	4	2	0	4
EEC09112.1;JAP73991.1;QKX45996.1;XP_002436282.1	ribosomal;putative;ribosomal;60S	protein L13A, putative [Ixodes scapularis];ribosomal protein l13a, partial [Ixodes ricinus];protein L13A, partial [Ixodes ricinus];ribosomal protein L13a [Ixodes scapularis]		23661.29;20424.38;23530.1;23661.29	0.390561	139.025	229.725	185.988	92.427	0	124.232	1	1	1	1	0	1
EEC05551.1;JAP64526.1;JAP70074.1;JAP78384.1;JAR93291.1;XP_029832887.1;XP_029832888.1;XP_029832889.1	myosin;putative;putative;myosin;putative;unconventional;unconventional;unconventional	xvIII, putative, partial [Ixodes scapularis];myosin motor domain protein, partial [Hyalomma excavatum];myosin xviii, partial [Ixodes ricinus];XVIII [Rhipicephalus appendiculatus];myosin, partial [Ixodes ricinus];myosin-XVIIIa [Ixodes scapularis];myosin-XVIIIa [Ixodes scapularis];myosin-XVIIIa [Ixodes scapularis]		119968.88;193294.61;94542.68;224463.86;196781.54;216483.16;216483.16;216483.16	0.390297	425.898	259.192	238.452	174.927	0	185.529	1	1	1	1	0	1
JAP64945.1;JAP75889.1;JAP82309.1;JAT94987.1;JAT99535.1	putative;sorting;sorting;putative;putative	sorting nexin-29-like protein [Hyalomma excavatum];nexin 29 [Rhipicephalus appendiculatus];nexin 29 [Rhipicephalus appendiculatus];sorting nexin-29-like protein, partial [Amblyomma aureolatum];sorting nexin-29-like protein, partial [Amblyomma sculptum]		90430.28;90805.66;90729.56;90473.24;88372.83	0.390219	8.65573	21.3857	18.1562	0	0	18.8076	1	1	1	0	0	1
AEO34318.1	hypothetical	protein [Amblyomma maculatum]		42593.9	0.390024	360.204	280.495	331.876	199.536	0	179.792	14	13	14	10	0	10
AEO34831.1;JAU02999.1	hypothetical;putative	protein [Amblyomma maculatum];mitogen-activated protein kinase kinase 1, partial [Amblyomma sculptum]		15326.56;13109.1	0.389824	296.842	161.958	149.793	104.186	0	133.058	2	2	2	2	0	2
AEO35336.1;JAP65242.1;JAP78369.1;JAU01499.1	hypothetical;putative;photoreceptor;putative	protein [Amblyomma maculatum];photoreceptor synaptic vesicle protein [Hyalomma excavatum];synaptic vesicle protein [Rhipicephalus appendiculatus];photoreceptor synaptic vesicle protein, partial [Amblyomma sculptum]		27699.25;27584.07;27458.94;27539.05	0.389807	232.024	82.2119	86.6415	75.8364	0	80.4288	3	3	3	2	0	2
JAP86673.1	nuclear	pore complex protein Nup43 [Rhipicephalus appendiculatus]		34707.2	0.389672	35.107	29.3918	16.5352	0	0	31.5767	1	1	1	0	0	1
EEC10197.1;JAP67411.1;JAP74002.1;JAP80389.1;XP_002405906.1	translation;putative;putative;translation;eukaryotic	initiation factor 1A [Ixodes scapularis];translation initiation factor 1a [Hyalomma excavatum];translation initiation factor 1a [Ixodes ricinus];initiation factor 1A [Rhipicephalus appendiculatus];translation initiation factor 1A, X-chromosomal [Ixodes scapularis]		16558.6;16558.6;16558.6;16558.6;16558.6	0.388942	157.095	105.689	137.392	71.5355	0	84.1101	10	10	10	7	0	10
JAR88713.1	hypothetical	protein [Ixodes ricinus]		18833	0.38869	708	516.595	434.696	251.274	0	393.677	1	1	1	1	0	1
EEC10161.1;JAP71721.1;JAR88895.1;XP_029825852.1	conserved;putative;putative;F-box/LRR-repeat	hypothetical protein [Ixodes scapularis];leucine rich repeat some [Ixodes ricinus];leucine rich repeat some [Ixodes ricinus];protein 4 [Ixodes scapularis]		56320.47;58783.56;58783.56;58783.56	0.38847	93.7446	64.3549	53.2051	30.7011	0	51.3843	1	1	1	1	0	1
JAP65819.1	putative	mrna cleavage stimulating factor complex [Hyalomma excavatum]		47980.2	0.387989	104.72	72.2217	110.317	77.6209	0	33.8321	1	1	1	1	0	1
JAP83734.1;JAT96438.1;JAU01096.1	elongator;putative;putative	complex protein 3 [Rhipicephalus appendiculatus];rna polymerase ii elongator complex subunit elp3/histone acetyltransferase [Amblyomma aureolatum];rna polymerase ii elongator complex subunit elp3/histone acetyltransferase, partial [Amblyomma sculptum]		62370.91;62360.85;60878.1	0.387927	68.6031	69.17	64.2026	38.3144	0	40.0373	5	5	5	3	0	4
AEO32772.1;AEO32773.1;JAT96359.1	hypothetical;hypothetical;putative	protein, partial [Amblyomma maculatum];protein, partial [Amblyomma maculatum];ribosomal protein l17, partial [Amblyomma aureolatum]		24483.37;24478.39;24109.01	0.387207	2243.99	1814.8	1746.94	976.492	0	1271.53	22	22	22	18	0	20
JAP66673.1	putative	mrna cleavage and polyadenylation factor ii complex subunit pta1 [Hyalomma excavatum]		129906	0.386155	96.5217	84.4677	78.5507	42.1981	0	58.0245	5	8	8	2	0	3
EEC17118.1;JAP71917.1;XP_029839332.1	F0F1-type;putative;ATP	ATP synthase, beta subunit, putative [Ixodes scapularis];f0f1-type atp synthase beta subunit, partial [Ixodes ricinus];synthase subunit beta, mitochondrial [Ixodes scapularis]		60734.71;58040.56;56362.58	0.386043	114.961	164.12	263.792	127.746	0	81.8263	3	3	3	2	0	3
JAP79433.1	nadp	dependent flavoprotein reductase [Rhipicephalus appendiculatus]		78017.9	0.385684	64.4499	54.9594	43.3273	33.7467	0	29.0181	4	4	5	3	0	2
AEO34335.1	hypothetical	protein [Amblyomma maculatum]		39444.6	0.385623	728.999	379.067	425.956	273.749	0	317.805	9	11	11	5	0	6
JAP66836.1	putative	pyridoxal-phosphate dependent enzyme, partial [Hyalomma excavatum]		61187.7	0.385241	120.062	109.242	160.548	121.958	0	28.2292	3	3	3	2	0	2
JAP68237.1;JAP80687.1	putative;vacuolar	vacuolar assembly/sorting protein vps16 [Hyalomma excavatum];assembly/sorting protein vps16 [Rhipicephalus appendiculatus]		95621.74;95538.46	0.385048	113.936	73.6864	67.3216	0	0	98.1657	2	2	2	0	0	2
JAP68437.1	putative	rna-binding translational regulator irp aconitase superfamily [Hyalomma excavatum]		85120.1	0.384871	991.818	472.791	532.324	443.813	0	324.75	3	3	3	3	0	3
AEO32731.1	hypothetical	protein, partial [Amblyomma maculatum]		41006.9	0.384081	135.035	120.083	118.144	75.9294	0	67.4332	5	5	5	3	0	3
JAP65121.1;JAP76075.1;JAP82680.1;JAP82681.1;JAT95137.1	putative;enah/vasp;enah/vasp;enah/vasp;putative	vasodilator-stimulated phosphoprotein, partial [Hyalomma excavatum];like a [Rhipicephalus appendiculatus];like a [Rhipicephalus appendiculatus];like a [Rhipicephalus appendiculatus];vasodilator-stimulated phosphoprotein, partial [Amblyomma aureolatum]		48000.41;46279.7;48186.92;47032.52;49431.01	0.383459	42.1144	18.2768	5.7754	0	0	25.3722	2	2	2	0	0	1
ACX53899.1;ACX54011.1;JAP63266.1;JAT92590.1	cytochrome;cytochrome;putative;putative	oxidase subunit VIIc [Rhipicephalus sanguineus];oxidase subunit VIIc [Rhipicephalus sanguineus];cytochrome oxidase subunit viic [Hyalomma excavatum];cytochrome oxidase subunit viic [Amblyomma aureolatum]		8110.34;NaN;8124.37;8054.23	0.383376	154.048	158.768	351.197	84.1265	0	170.441	1	1	1	1	0	1
JAT93889.1	putative	26s proteasome regulatory complex subunit rpn2/psmd1 [Amblyomma aureolatum]		107714	0.38302	106.287	65.2983	91.0296	36.8737	0	63.713	3	3	3	2	0	3
AEO34416.1	hypothetical	protein [Amblyomma maculatum]		33108.9	0.383009	696.817	547.855	539.349	333.033	0	350.263	7	8	8	7	0	6
JAP76917.1;JAP84588.1	N-acetylglucosamine	kinase [Rhipicephalus appendiculatus]		29056.71;37040.74	0.382486	29.8987	61.8099	54.3082	24.7961	0	31.0533	1	1	1	1	0	1
AEO36350.1;JAP64304.1;JAP82220.1;JAT96056.1	hypothetical;putative;polymerase;putative	protein [Amblyomma maculatum];mg2+ and co2+ transporter cord [Hyalomma excavatum];delta-interacting protein 2 [Rhipicephalus appendiculatus];mg2+ and co2+ transporter cord, partial [Amblyomma aureolatum]		39015.93;39003.99;38971.93;37090.74	0.382476	113.095	117.313	103.319	61.1405	0	66.5016	1	2	2	1	0	2
JAP79684.1	translocase	of outer membrane 34 [Rhipicephalus appendiculatus]		102955	0.38235	25.8629	21.683	28.8668	12.8254	0	16.391	1	1	1	1	0	1
JAT94444.1;JAU01866.1	putative	proline-serine-threonine phosphatase-interacting protein pstpip, partial [Amblyomma aureolatum];proline-serine-threonine phosphatase-interacting protein pstpip, partial [Amblyomma sculptum]		98922.53;98961.65	0.38213	50.8494	45.8774	36.8987	0	0	51.0624	5	5	5	0	0	4
JAP76847.1;JAP79963.1	epithelial	splicing regulatory protein 1/2 [Rhipicephalus appendiculatus]		76203.21;78911.32	0.381499	239.58	155.929	103.323	85.0488	0	105.255	6	6	7	3	0	6
AEO35260.1	hypothetical	protein [Amblyomma maculatum]		34298.6	0.381168	83.1732	43.4303	56.2597	32.3167	0	37.3849	3	3	3	1	0	3
JAT93898.1;JAT99666.1	protein	tyrosine phosphatase non-receptor type 1 [Amblyomma aureolatum];tyrosine phosphatase non-receptor type 1 [Amblyomma sculptum]		52120.53;52043.5	0.380663	21.4441	20.3457	17.8564	0	0	22.7051	1	1	1	0	0	1
EEC18159.1;JAP66516.1;JAP71313.1;JAP84514.1;JAT97806.1;XP_029844704.1	activating;putative;putative;activating;putative;LOW	signal cointegrator 1 complex subunit 3, helc1, putative, partial [Ixodes scapularis];rna helicase brr2 dead-box superfamily protein, partial [Hyalomma excavatum];rna helicase brr2 dead-box superfamily protein [Ixodes ricinus];signal cointegrator complex subunit 3 [Rhipicephalus appendiculatus];rna helicase brr2 dead-box superfamily protein, partial [Amblyomma aureolatum];QUALITY PROTEIN: activat…		173731.5;245046.61;245957.65;245330.55;244318.98;245925.7	0.379932	81.2616	42.405	46.5056	0	0	64.654	2	2	2	0	0	1
JAP64376.1;JAP83492.1;JAT93683.1;JAU01896.1	putative;RAC;putative;putative	serine/threonine protein kinase [Hyalomma excavatum];serine/threonine-protein kinase [Rhipicephalus appendiculatus];serine/threonine protein kinase [Amblyomma aureolatum];serine/threonine protein kinase [Amblyomma sculptum]		60174.64;60145.64;60381.88;60374.93	0.378961	82.8697	55.5371	70.0945	0	0	79.0139	3	3	4	0	0	1
[truncated: 2,330 more rows]

## Sheet: DIA-929_SG
PG.ProteinGroups	PG.Genes	PG.ProteinDescriptions	PG.MolecularWeight	Fold-Change	[1] 929-PREvacc-SG1_2365.d.PG.MS2Quantity	[2] 929-PREvacc-SG2_2366.d.PG.MS2Quantity	[3] 929-PREvacc-SG3_2367.d.PG.MS2Quantity	[4] 929-VACC-SG1_2356.d.PG.MS2Quantity	[5] 929-VACC-SG2_2357.d.PG.MS2Quantity	[6] 929-VACC-SG3_2358.d.PG.MS2Quantity	[1] 929-PREvacc-SG1_2365.d.PG.NrOfStrippedSequencesIdentified	[2] 929-PREvacc-SG2_2366.d.PG.NrOfStrippedSequencesIdentified	[3] 929-PREvacc-SG3_2367.d.PG.NrOfStrippedSequencesIdentified	[4] 929-VACC-SG1_2356.d.PG.NrOfStrippedSequencesIdentified	[5] 929-VACC-SG2_2357.d.PG.NrOfStrippedSequencesIdentified	[6] 929-VACC-SG3_2358.d.PG.NrOfStrippedSequencesIdentified
[truncated: 2,525 more rows]
